# Supplementary material for: CHIT1 at diagnosis predicts faster disability progression and reflects early microglial activation in multiple sclerosis
Source: Nat Commun. 2024 Jun 12;15:5013. doi: 10.1038/s41467-024-49312-y (PMC11169395; doi:10.1038/s41467-024-49312-y)
Supplement: Supplementary file 4 — Supplementary Data 1 [file 41467_2024_49312_MOESM4_ESM.xlsx]

## Sheet: Raw biomarker measurements
Plate	GPNMB_log	CCL18_log	CHIT1_log	NfL_log	CHI3L1_log	sTREM2_log
1	3.98543	2.63347	3.74	2.873	2.71	3.054
1	3.99304	2.44248	4.68	3.508	2.36	2.826
2	3.77085	2.54531	3.95	3.402	2.18	2.521
7	3.96384	2.55023	4.25	3.567	2.49	2.496
3	3.88213	2.3075	4.12	2.185	2.32	2.78
3	3.44669	2.41497	3.76	3.063	1.86	NA
3	3.80509	2.46982	3.83	3.37328	NA	NA
3	3.99691	2.62014	4.68	3.691	2.55	3.021
1	4.085	2.6902	3.18	1.248	2.41	3.631
7	3.57113	3.23401	3.47	2.66285	NA	NA
2	3.70749	2.35793	4.41	2.523	2.45	3.459
3	3.54095	2.43457	2.88	NA	2.01	3.07
3	3.14145	2.09691	4.02	NA	1.99	3.389
6	3.3927	NA	2.74	3.539	1.73	3.945
3	3.58894	2.78746	2.68	2.788	2.25	3.53
3	3.63859	2.47276	NA	3.942	2.26	3.514
1	4.07849	2.75587	3.76	2.413	2.57	3.93
1	3.97557	2.44716	3.5	NA	2.44	3.325
7	3.93942	2.51983	3.28	2.564	2.11	3.366
2	3.52022	2.16435	3.44	NA	2.32	3.465
3	4.01687	2.67761	3.61	2.931	2.18	3.451
3	3.97267	2.24055	4.17	3.498	2.94	3.365
3	3.61909	2.73078	3.08	3.039	2.33	3.096
3	3.52905	2.86153	3.05	2.929	2.2	3.758
4	4.00385	2.62634	3.59	1.472	2.34	3.693
1	3.74811	2.07555	4.04	3.455	2.31	3.351
1	4.00869	2.10721	3.25	2.728	2.32	3.49
2	3.58961	2.85491	3.78	3.12557	NA	NA
2	3.61204	2.31597	3.07	2.419	2.2	3.1
3	3.87128	2.62014	3.66	2.938	2.34	3.52
3	3.78838	2.42488	3.67	NA	2.26	3.509
3	3.73711	2.67394	3.88	NA	2.76	3.587
4	3.4877	2.58546	3.06	3.545	2.03	2.958
1	3.8236	2.4216	3.56	NA	2.3	3.68
1	3.53542	2.41162	3.22	2.929	2.22	3.162
2	3.94186	2.233	3.07	3.247	2.32	3.447
7	3.89048	2.82086	4.55	3.56188	NA	NA
3	3.77895	2.76716	NA	3.417	2.47	3.623
3	3.68061	2.04532	3.21	3.38	2.19	3.364
3	3.63012	2.57864	4.39	NA	2.12	NA
7	3.60853	2.38021	3.19	3.257	2.19	3.85
4	3.73272	2.47276	4.28	3.248	2.26	3.332
1	3.95866	2.49554	3.9	3.26851	NA	NA
2	3.52022	2.11727	3.9	3.75	2.25	2.942
3	3.86888	3.08884	4.23	NA	2.84	3.602
3	3.99344	2.71096	4.23	3.525	2.38	3.516
3	3.81158	2.44716	3.73	NA	2.59	3.37
7	3.85715	2.68124	3.68	3.528	2.48	3.317
4	3.40569	2.63144	3.15	3.754	2.03	3.07
1	3.6939	2.70243	3.11	3.215	2.05	3.837
7	3.74162	2.75511	3.65	3.24909	NA	NA
1	3.89916	2.50379	4.26	2.77	2.43	3.537
2	3.08991	2.1271	2.79	2.791	1.66	3.802
3	3.93832	2.60531	3.7	NA	2.63	3.448
3	3.8537	2.24797	3.53	3.657	2.45	3.6
3	3.73336	2.45025	3.72	3.667	2.45	3.41
3	3.71046	2.47712	3.1	3.103	2.18	3.821
7	3.8311	2.6149	2.81	2.806	2.35	3.138
4	3.87489	2.84386	4.06	3.89	2.29	3.405
1	3.89993	2.38382	NA	2.412	1.95	3.392
3	3.90423	2.86923	3.13	2.555	2.06	3.51
3	3.68931	2.83948	3.43	2.611	2.2	3.408
1	3.70859	2.50243	3.34	2.78627	NA	NA
3	3.62829	2.69285	4.3	3.04119	NA	NA
3	3.41581	2.68842	3.34	2.875	2.36	3.426
3	4.35511	2.80277	4.91	NA	2.71	3.925
4	3.78633	2.5563	3.18	NA	1.74	3.624
2	3.94851	2.45025	3.92	3.363	2.15	3.492
2	2.37658	NA	3.01	3.02	2.36	3.343
2	2.7332	NA	NA	3.72	2.57	3.377
3	3.52061	2.63246	4.32	3.137	2.49	3.284
3	3.38328	2.39094	2.88	2.822	2.23	3.281
3	3.99357	2.58995	4.25	2.621	2.41	3.512
3	3.83257	2.44716	3.57	3.448	2.63	3.409
3	4.06232	2.64345	5.12	3.746	2.63	3.751
4	3.35965	2.25042	2.63	2.725	1.62	2.995
4	4.00548	2.7356	3.87	2.877	2.72	3.708
4	3.8523	2.59218	3.54	2.626	2.46	3.576
4	3.6708	2.42975	3.05	2.795	2.35	3.295
4	3.61162	2.43775	3.45	NA	2.1	2.982
4	3.55787	2.58206	NA	2.988	2.3	3.376
4	3.57264	2.49276	4.19	2.983	2.16	3.226
4	3.58252	2.62839	3.71	NA	2.07	3.465
4	3.7972	2.63649	4	2.771	2.65	3.337
4	3.90488	2.70157	3.42	2.923	2.41	3.363
4	3.59062	2.59218	3.09	2.911	2.39	3.185
4	3.79442	2.92531	NA	2.792	2.31	3.446
6	3.59627	2.54777	3.44	2.8671	NA	NA
4	3.21378	2.53529	3.47	2.771	2.13	3.256
1	3.88835	2.34439	3.83	3.42161	NA	NA
4	3.83929	2.65706	3.01	3.39	2.39	3.26
6	3.61119	2.51983	3.58	2.6725	NA	NA
4	3.56937	2.68664	3.88	3.03071	NA	NA
4	3.3189	2.24055	3.44	3.024	2.11	2.828
4	3.59306	2.22272	3.64	3.082	2.03	3.195
4	3.60163	2.30103	3.74	2.756	2.15	3.196
4	3.64513	2.49693	3.08	2.931	2.05	3.052
4	3.9345	2.86688	NA	2.839	2.32	3.442
4	3.60863	2.59218	3.44	2.89502	NA	NA
4	3.7679	2.37475	2.71	2.72917	NA	NA
4	4.13284	2.66181	3.79	3.022	2.32	3.428
4	3.78561	2.45788	4.1	2.821	2.48	3.584
4	3.78426	2.81224	3.87	3.025	2.54	3.294
4	3.91137	2.66181	3.21	NA	2.11	3.287
4	3.76693	2.6981	3.7	3.63	2.11	3.509
4	3.75389	2.37475	NA	2.676	1.88	3.092
5	3.9066	2.85248	4.35	NA	2.38	3.163
5	3.91651	2.33244	3.44	3.453	2.18	2.921
5	3.99835	2.41497	3.79	2.999	2.65	3.407
5	4.082	2.65225	3.52	2.91433	NA	NA
4	3.71817	2.23553	3.93	NA	2.38	3.603
4	3.65263	2.40993	3.78	3.379	2.51	3.441
4	3.79734	2.54283	2.89	2.556	2.12	3.267
4	3.34655	2.75967	2.68	2.34	2.16	2.954
4	3.54108	2.68124	4.32	3.327	2.25	2.964
7	3.71492	2.52763	3.47	2.981	2.33	3.417
5	3.84893	2.81358	3.07	3.288	2.39	3.443
5	4.12685	2.88423	3.99	3.417	2.5	3.544
5	3.58161	2.71349	3.85	2.99	2.35	NA
5	3.4748	2.61066	NA	2.622	1.88	NA
5	3.82164	2.75128	3.61	2.759	2.63	NA
5	3.90671	2.61278	4.14	2.908	2.46	3.963
5	3.79803	2.65321	2.99	2.446	2.02	3.127
5	3.80821	2.36922	3.68	2.978	2.1	NA
5	3.79982	2.12057	4.03	3.479	2.31	3.386
5	4.09934	2.71767	4.22	NA	2.4	3.109
5	3.84905	2.71767	3.6	3.195	2.19	NA
5	3.59835	2.47422	4.02	3.58	2.37	3.197
5	4.29455	2.62634	4.28	3.076	2.8	3.528
5	3.9429	2.1959	3.58	2.563	2.67	3.11
5	3.61909	2.12385	3.5	2.844	2.11	NA
5	3.66596	2.5092	3.11	2.863	2.05	NA
5	3.67302	2.49969	3.35	3.147	2.11	NA
5	3.57334	2.18469	NA	NA	2.3	NA
5	3.76953	2.4133	3.64	3.094	2.12	NA
5	4.18927	2.6981	4.83	NA	2.69	3.604
5	3.83658	2.44091	3.01	3.095	2.25	3.778
5	3.93747	3.11594	4.59	NA	2.65	3.383
5	3.88047	2.63347	3.51	2.33	2.21	NA
5	3.9348	2.57634	4.22	3.901	2.61	3.232
5	3.73111	2.46835	3.92	2.927	2.08	3.789
5	4.12613	2.72181	4.51	3.313	NA	NA
5	3.63002	2.53403	3.73	2.9	2.14	3.136
5	3.8441	2.67025	3.32	2.966	2.48	3.35
5	4.06722	2.10721	3.94	2.966	2.57	3.571
5	3.9553	3.01326	NA	3.461	2.77	3.537
5	3.53301	2.32634	3.19	3.22	2.08	NA
5	3.77895	2.79309	3.39	3.585	2.29	NA
6	3.76462	2.9248	3.65	2.748	2.03	NA
6	3.85812	2.59106	3.47	3.114	2.32	3.026
5	3.69574	2.82347	4.02	3.775	2.38	NA
6	3.87766	2.64542	4.07	3.23981	NA	NA
6	4.04571	2.03342	4.27	3.35053	NA	NA
6	3.64326	2.16732	2.84	2.84993	NA	NA
6	3.86864	2.35218	2.73	2.86174	NA	NA
6	3.49996	2.02119	3.52	2.46115	NA	NA
6	3.45378	2.58206	2.75	2.65676	NA	NA
6	3.77232	2.71012	3.46	3.07989	NA	NA
6	3.84398	NA	2.91	2.83155	NA	NA
6	3.66642	1.88366	4.37	NA	NA	NA
6	3.99708	2.2878	NA	3.15138	NA	NA
6	3.62066	2.10721	3.11	2.71838	NA	NA
6	3.69346	2.61172	3.32	2.71858	NA	NA
6	3.72247	2.3784	3.03	2.48211	NA	NA
6	3.77159	2.29667	3.67	2.85355	NA	NA
6	3.76797	2.55509	4.55	2.77638	NA	NA
6	3.83771	2.21219	3.64	3.23547	NA	NA
6	3.91323	2.40824	3.17	2.85793	NA	NA
7	3.91148	2.56937	4.16	2.97946	NA	NA
7	3.68323	2.3784	3.54	2.85593	NA	NA
6	4.16779	2.14301	4.11	3.48592	NA	NA
6	3.54332	2.31175	4.35	2.95432	NA	NA
6	3.78711	2.72591	3.19	2.72769	NA	NA
6	3.50174	2.34439	NA	3.14078	NA	NA
6	3.9464	2.60746	3.67	3.44989	NA	NA
6	3.79211	2.20412	NA	3.15304	NA	NA
7	3.86906	2.58433	3.95	3.39537	NA	NA
6	3.71533	2.18184	3.73	2.97554	NA	NA
6	3.72041	2.44091	3.72	3.00173	NA	NA
6	3.33666	2.19312	3.15	3.47052	NA	NA
6	3.68878	2.58433	3.46	2.85881	NA	NA
7	3.65906	2.65321	3.92	3.76406	NA	NA
7	3.79775	2.23805	3.33	3.61642	NA	NA
6	3.65225	2.23553	NA	2.67588	NA	NA
7	3.80257	2.5092	3.71	3.08775	NA	NA
7	3.70079	2.16732	NA	2.67449	NA	NA
7	4.02383	2.21219	4.39	3.9233	NA	NA
7	3.97322	2.31387	3.01	2.88075	NA	NA
7	3.54058	2.06819	3.75	3.07782	NA	NA
7	3.63759	2.02531	3.53	3.19614	NA	NA
7	3.81385	2.42651	3.51	2.74493	NA	NA
7	3.55991	NA	3.53	2.8656	NA	NA
