# Supplementary material for: CHIT1 at diagnosis predicts faster disability progression and reflects early microglial activation in multiple sclerosis
Source: Nat Commun. 2024 Jun 12;15:5013. doi: 10.1038/s41467-024-49312-y (PMC11169395; doi:10.1038/s41467-024-49312-y)
Supplement: Supplementary file 5 — Supplementary Data 2 [file 41467_2024_49312_MOESM5_ESM.xlsx]

## Sheet: Overview datasets
Summary characteristics of included scRNA-seq and snRNA-seq datasets
Sequencing
Article	Technique	Protocol	Device	Sequencing depth	Cells before quality control (QC)	Median cells/patient	Median genes/cell	Median UMIs/cell
Schirmer et al. (2019)	snRNA-seq	10x Genomics Single Cell 3' v2	Illumina HiSeq 2500	/	45.119	4333	996	1363
Absinta et al. (2021)	snRNA-seq	10x Genomics Single Cell 3' v3	Illumina HiSeq 2500/6000	50,000 reads/nucleus	125.003	24.745	1868	3558.5
Miedema et al. (2022)	scRNA-seq	10x Genomics Single Cell 3' v2	Illumina NextSeq 500	20,000 reads/cell	20.787	3412	644	836
Trobisch et al. (2022)	snRNA-seq	10x Genomics Single Cell 3' v2	Illumina HiSeq 2500	60,000 reads/nucleus	8676	1642	1318	2053
In-house CSF cohort	scRNA-seq	10x Genomics Single Cell 5' v2	Illumina NovaSeq 6000	50,000 reads/cell	24.163	2028	956	2185
					Total: 223,748
					Cells after QC
					41.252
					88.223
					19,210
					8198
					22.506
					Total: 179,389
					Myeloid cells
					2874
					5542
					18.863
					539
					1858
					Total: 29,676
Tissue
Article	Tissue	Tissue selection	Cell isolation	Preservation
Schirmer et al. (2019)	Brain	/	/	Frozen
Absinta et al. (2021)	Brain	Pathological characterization	/	Frozen and paraffin-embedded
Miedema et al. (2022)	Brain	MRI and macroscopic observation	FACS-sorted macrophages	Fresh
Trobisch et al. (2022)	Brain and spinal cord	Pathological characterization	/	Frozen
In-house CSF cohort	CSF	/	/	Frozen
Patients
Article	Disease course	Number patients	Median age at sample collection	Sex (% female)	Number treatment (% treated)
Schirmer et al. (2019)	PPMS and SPMS	1 and 9	46	F: 7; M: 3 (70%)	/
Absinta et al. (2021)	PMS	5	48	F: 1; M: 4 (20%)	1 (20%)
Miedema et al. (2022)	PPMS, PMS and SPMS	1, 1 and 3	63	F: 3; M: 2 (60%)	/
Trobisch et al. (2022)	MS and SPMS	1 and 5	67.5	F: 5; M: 1 (83.3%)	1 (16.7%)
In-house CSF cohort	RRMS	11	26	F: 5; M: 6 (45.5%)	0 (0%)

## Sheet: Schirmer et al. (2019)
Downloaded sequence runs from Schirmer et al. (BioProject accession number PRJNA544731)
Run	Organ	Tissue	Pathology	MS type	Sex	Age	Original sample ID	Our subject ID	Our sample ID		12 samples from 10 patients
SRR9123033	Brain; cerebral cortex	Grey and white matter	Lesion; acute/chronic active	SPMS	Female	35	MS1	MS_1_1	CNS_1_1
							= MS342
SRR9123042	Brain; cerebral cortex	Grey and white matter	Lesion; chronic inactive	SPMS	Male	53	MS10	MS_1_2	CNS_1_2
							= MS229
SRR9123043	Brain; cerebral cortex	Grey and white matter	Lesion; chronic inactive	SPMS	Female	48	MS11	MS_1_3	CNS_1_3
							= MS426
SRR9123044	Brain; cerebral cortex	Grey and white matter	Lesion; acute/chronic active	SPMS	Female	50	MS2	MS_1_4	CNS_1_4
							= MS377
SRR9123045	Brain; cerebral cortex	Grey and white matter	Lesion; chronic inactive	SPMS	Female	44	MS12	MS_1_5	CNS_1_5
							= MS200
SRR9123046	Brain; cerebral cortex	Grey and white matter	Lesion; acute/chronic active	SPMS	Female	51	MS3	MS_1_6	CNS_1_6
							= MS197
SRR9123047	Brain; cerebral cortex	Grey and white matter	Lesion; acute/chronic active	PPMS	Female	42	MS4	MS_1_7	CNS_1_7
							= MS94
SRR9123048	Brain; cerebral cortex	Grey and white matter	Lesion; acute/chronic active	SPMS	Female	34	MS5	MS_1_8	CNS_1_8
							= MS154
SRR9123049	Brain; cerebral cortex	Grey and white matter	Lesion; acute/chronic active	SPMS	Male	40	MS6	MS_1_9	CNS_1_9
							= MS371
SRR9123050	Brain; cerebral cortex	Grey and white matter	Lesion; acute/chronic active	SPMS	Male	40	MS7	MS_1_9	CNS_1_10
							= MS371
SRR9123051	Brain; cerebral cortex	Grey and white matter	Lesion; acute/chronic active	SPMS	Female	50	MS8	MS_1_4	CNS_1_11
							= MS377
SRR9123052	Brain; cerebral cortex	Grey and white matter	Lesion; chronic inactive	SPMS	Male	55	MS9	MS_1_10	CNS_1_12
							= MS60

## Sheet: Absinta et al. (2021)
Downloaded sequence runs from Absinta et al. (BioProject accession number PRJNA749443)
Run	Organ	Tissue	Pathology	MS type	Sex	Age	Original sample ID	Our subject ID	Our sample ID		17 samples from 5 patients
SRR18050576	Brain	White matter	Lesion core	Progressive MS	Male	44	S1	MS_2_1	CNS_2_1
							= MS3
SRR18050577	Brain	White matter	Chronic active lesion edge	Progressive MS	Female	48	S2	MS_2_2	CNS_2_2
							= MS4
SRR18050578	Brain	White matter	Chronic inactive lesion edge	Progressive MS	Male	56	S3	MS_2_3	CNS_2_3
							= MS5
SRR18050580	Brain	White matter	Chronic inactive lesion edge	Progressive MS	Female	48	S5	MS_2_2	CNS_2_4
							= MS4
SRR18050581	Brain	White matter	Chronic active lesion edge	Progressive MS	Male	45	S6	MS_2_4	CNS_2_5
							= MS1
SRR18050582	Brain	White matter	Chronic inactive lesion edge	Progressive MS	Male	56	S7	MS_2_3	CNS_2_6
							= MS5
SRR15235936	Brain	White matter	Chronic active lesion edge	Progressive MS	Female	48	S9	MS_2_2	CNS_2_7
							= MS4
SRR15235937	Brain	White matter	Chronic inactive lesion edge	Progressive MS	Male	45	S10	MS_2_4	CNS_2_8
							= MS1
SRR15235938	Brain	White matter	Chronic active lesion edge	Progressive MS	Male	58	S11	MS_2_5	CNS_2_9
							= MS2
SRR15235939	Brain	White matter	Chronic active lesion edge	Progressive MS	Male	44	S13	MS_2_1	CNS_2_10
							= MS3
SRR15235940	Brain	White matter	Chronic active lesion edge	Progressive MS	Female	48	S14	MS_2_2	CNS_2_11
							= MS4
SRR15235941	Brain	White matter	Chronic inactive lesion edge	Progressive MS	Male	58	S15	MS_2_5	CNS_2_12
							= MS2
SRR15235946	Brain	White matter	Lesion core	Progressive MS	Female	48	S18	MS_2_2	CNS_2_13
SRR15235947							= MS4
SRR15235948
SRR15235949
SRR15235950	Brain	White matter	Periplaque white matter	Progressive MS	Male	45	S19	MS_2_4	CNS_2_14
SRR15235951							= MS1
SRR15235952
SRR15235953
SRR15235954	Brain	White matter	Periplaque white matter	Progressive MS	Male	44	S20	MS_2_1	CNS_2_15
SRR15235955							= MS3
SRR15235956
SRR15235957
SRR15235958	Brain	White matter	Periplaque white matter	Progressive MS	Male	56	S22	MS_2_3	CNS_2_16
SRR15235959							= MS5
SRR15235960
SRR15235961
SRR15235962	Brain	White matter	Periplaque white matter	Progressive MS	Male	58	S23	MS_2_5	CNS_2_17
SRR15235963							= MS2
SRR15235964
SRR15235965

## Sheet: Miedema et al. (2022)
Downloaded sequence runs from Miedema et al. (BioProject accession number PRJNA743676)
Run	Organ	Tissue	Pathology	MS type	Sex	Age	Original sample ID	Our subject ID	Our sample ID		5 samples from 5 patients
SRR15038219	Brain	White matter	Lesion	SPMS	Female	67	MS069LESION	MS_3_1	CNS_3_1
SRR15038220							= Sample_ID
SRR15038221
SRR15038222
SRR15038119	Brain	White matter	Lesion	SPMS	Female	61	MS043LESION	MS_3_2	CNS_3_2
SRR15038120							= Sample_ID
SRR15038121
SRR15038122
SRR15038207
SRR15038208
SRR15038209
SRR15038210
SRR15038103	Brain	White matter	Lesion	chronic progessive MS*	Male	63	MS011LESION	MS_3_3	CNS_3_3
SRR15038104							= Sample_ID
SRR15038105
SRR15038106
SRR15038107
SRR15038108
SRR15038109
SRR15038110
SRR15038091	Brain	White matter	Lesion	SPMS	Female	66	MS116LESION	MS_3_4	CNS_3_4
SRR15038092							= Sample_ID
SRR15038093
SRR15038094
SRR15038071	Brain	White matter	Lesion	PPMS	Male	56	MS115LESION	MS_3_5	CNS_3_5
SRR15038072							= Sample_ID
SRR15038073
SRR15038074
SRR15038075
SRR15038076
SRR15038077
SRR15038078
*Due to unknown initial disease course, it is not possible to determine PPMS or SPMS.

## Sheet: Trobisch et al. (2022)
Downloaded sequence runs from Trobisch et al. (BioProject accession number PRJNA726991)
Run	Organ	Tissue	Pathology	MS type	Sex	Age	Original sample ID	Our subject ID	Our sample ID		6 samples from 6 patients
SRR14408223	Spinal cord	Grey and white matter	Lesion; acute/chronic active	MS	Female	78	MS76	MS_4_1	CNS_4_1
							= Brain Bank ID
SRR14408227	Brain; cerebellum	Grey and white matter	Lesion; chronic inactive	SPMS	Male	55	MS60	MS_4_2	CNS_4_2
							= Brain Bank ID
SRR14408228	Brain; cerebellum	Grey and white matter	Lesion; acute/chronic active	SPMS	Female	55	MS159	MS_4_3	CNS_4_3
							= Brain Bank ID
SRR14408229	Brain; cerebellum	Grey and white matter	Lesion; acute/chronic active	SPMS	Female	64	MS74	MS_4_4	CNS_4_4
							= Brain Bank ID
SRR14408231	Spinal cord	Grey and white matter	Lesion; acute/chronic active	SPMS	Female	81	MS99	MS_4_5	CNS_4_5
							= Brain Bank ID
SRR14408232	Spinal cord	Grey and white matter	Lesion; acute/chronic active	SPMS	Female	71	MS80	MS_4_6	CNS_4_6
							= Brain Bank ID

## Sheet: In-house CSF cohort
Clinical characteristics of MS patients included in our in-house CSF scRNA-seq cohort (BioProject accession number PRJNA996357)
Our subject ID	Our sample ID	WBC count	IgG index	OCB count	Diagnosis	Latency from LP to scRNA-seq
MS_0_1	CSF_01	14/µL	1.26	20	RRMS	8 months
MS_0_2	CSF_02	4/µL	1.37	19	RRMS	6 months
MS_0_3	CSF_03	3/µL	0.54	2	RRMS	5 months
MS_0_4	CSF_07	44/µL	1.16	21	RRMS	2 months
MS_0_5	CSF_08	4/µL	0.57	8	RRMS	6 months
MS_0_6	CSF_09	25/µL	2.2	18	RRMS	5 months
MS_0_7	CSF_11	31/µL	0.85	27	RRMS	4 months
MS_0_8	CSF_12	4/µL	0.59	22	RRMS	3 months
MS_0_9	CSF_14	4/µL	0.72	11	RRMS	3 months
MS_0_10	CSF_16	4/µL	0.74	9	RRMS	3 months
MS_0_11	CSF_17	4/µL	0.99	21	RRMS	2.5 months
						Median: 4 months
Median age at diagnostic LP: 26 years old (range: 19-49)						Mean: 4.3 months
Sex ratio (female:male): 5:6
