# Supplementary material for: CHIT1 at diagnosis predicts faster disability progression and reflects early microglial activation in multiple sclerosis
Source: Nat Commun. 2024 Jun 12;15:5013. doi: 10.1038/s41467-024-49312-y (PMC11169395; doi:10.1038/s41467-024-49312-y)
Supplement: Supplementary file 6 — Supplementary Data 3 [file 41467_2024_49312_MOESM6_ESM.xlsx]

## Sheet: Marker genes and modules
Canonical marker genes and modules (gene sets) from previously published articles
Based on:
Jordão et al. Single-cell profiling identifies myeloid cell subsets with distinct fates during neuroinflammation. Science. 2019 Jan 25;363(6425):eaat7554.
Sankowski et al. Mapping microglia states in the human brain through the integration of high-dimensional techniques. Nat Neurosci. 2019 Dec;22(12):2098-2110.
Schafflick et al. Integrated single cell analysis of blood and cerebrospinal fluid leukocytes in multiple sclerosis. Nat Commun. 2020 Jan 14;11(1):247.
Esaulova et al. Single-cell RNA-seq analysis of human CSF microglia and myeloid cells in neuroinflammation. Neurol Neuroimmunol Neuroinflamm. 2020 May 5;7(4):e732.
Miedema et al. High-resolution transcriptomic and proteomic profiling of heterogeneity of brain-derived microglia in multiple sclerosis. Front Mol Neurosci. 2020 Oct 22;13:583811.
Kamma et al. Central nervous system macrophages in progressive multiple sclerosis: relationship to neurodegeneration and therapeutics. J Neuroinflammation. 2022 Feb 10;19(1):45.
Kihara et al. Single-nucleus RNA-seq of normal-appearing brain regions in relapsing-remitting vs. secondary progressive multiple sclerosis: implications for the efficacy of fingolimod. Front Cell Neurosci. 2022 Jun 17;16:918041.
Ostkamp et al. A single-cell analysis framework allows for characterization of CSF leukocytes and their tissue of origin in multiple sclerosis. Sci Transl Med. 2022 Nov 30;14(673):eadc9778.
Other articles are specified in the table
General myeloid markers
PTPRC
CSF1R
P2RY12
ITGAM
LYZ
Granulocytes		Monocytes					mDC1		mDC2			Macrophages & microglia
S100A8		VCAN					WDFY4		FCER1A			APOE
S100A9		CCR2					XCR1		CD1C			TREM2
		HLA-DPB1					BATF3		CLEC10A			IBA-1 (protein level)
		CD74										CD68 (protein level)
		CD14+ monocytes		CD16+ monocytes		classical mDC		mDC1		mDC2		Macrophages		Microglia
		CD14		FCGR3A		CD1C		AXL		CLEC9A		EMP3		CD81
								SIGLEC6				LYVE1		P2RY12
														TMEM119
														SPI1
														TGFBR2
														SLC2A5
														MARCKS
														CSF1R
														IRF8
														SPP1
												Modules
												CAM		Homeostatic 1	Miedema et al. (2022)	Miedema et al. Brain macrophages acquire distinct transcriptomes in multiple sclerosis lesions and normal appearing white matter. Acta Neuropathol Commun. 2022 Jan 28;10(1):8.
												F13A1		CX3CR1
												LYVE1		IRF8
												CD163		P2RY12
												CLEC4E		TMEM119
														Proinflammatory
														CCL3
														IL1B
														NFKBIA
														CD83
														CDKN1A
														Activated/phagocytic
														FTL
														SPP1
														APOE
														ASAH1
														LGALS1
														GPNMB
														LPL
														VIM
														FTH1
														Homeostatic 2	Masuda et al. (2019)	Masuda et al. Spatial and temporal heterogeneity of mouse and human microglia at single-cell resolution. Nature. 2019 Feb;566(7744):388-392.
														TMEM119
														P2RY13
														CX3CR1
														SLC2A5
														P2RY12
														CST3
														Preactivated
														CCL2
														EGR2
														CCL4
														CD83
														EGR3
														MS-associated
														CTSD
														APOC1
														GPNMB
														ANXA2
														LGALS1
														MS-enriched 1
														CD74
														HLA-DRA
														HLA-DRB1
														HLA-DPB1
														LYZ
														MS-enriched 2
														SPP1
														PADI2
														LPL
														CPM
														LIPA
														Homeostatic 3	Schirmer et al. (2019)	Schirmer et al. Neuronal vulnerability and multilineage diversity in multiple sclerosis. Nature. 2019 Sep;573(7772):75-82.
														P2RY12
														RUNX1
														CSF1R
														MS-specific activated
														ASAH1
														ACSL1
														DPYD
														CD68
														CD74
														FTL
														APOE
														SPP1
														Phagocytic
														CD163
														PLP1
														MBP
														ST18
														MIMS	Absinta et al. (2021)	Absinta et al. A lymphocyte-microglia-astrocyte axis in chronic active multiple sclerosis. Nature. 2021 Sep;597(7878):709-714.
														TREM2
														APOE
														LPL
														CD68
														CD9
														CD74
														GRN
														TYROBP
														TIMP2
														SPP1
														CTSZ
														CTSB
														FTH1
														C1QA
														C1QB
														C1QC
														MIMS-foamy
														MERTK
														LPL
														ABCA1
														PPARG
														MSR1
														IL18
														ITGAV
														APOE
														CD81
														LIPA
														ASAH1
														AP1B1
														CTSB
														PSAP
														PPT1
														CTSL
														TREM2
														NUPR1
														PLA2G7
														CEBPA
														PLD3
														SERPINE1
														HGF
														MIMS-iron
														HLA-DRA
														HLA-DPA1
														CD74
														FTL
														FTH1
														FCGRT
														FCGR2A
														FCGR3A
														C1QA
														C1QB
														IL1B
														SOD1
												BAM			Ostkamp et al. (2022)
												APOE			Based on Van Hove et al. (2019)	Van Hove et al. A single-cell atlas of mouse brain macrophages reveals unique transcriptional identities shaped by ontogeny and tissue environment. Nat Neurosci. 2019 Jun;22(6):1021-1035.
												MS4A7
												MS4A6A
												LYZ
												CLEC4A
												IFITM2
												TGFBI
												CYBB
												MNDA
												IFI27L2
												PF4
												MSR1
												AOAH
												DAB2
												LYVE1
												MRC1+ BAM
												CD163
												FOLR2
												CCL8
														Homeostatic
														TMEM119
														CX3CR1
														Activated
														CCL2
														TREM2

## Sheet: Supplementary figures
Modules (gene sets) from previously published articles to distinguish CAM, microglia and monocytes
Based on:
Van Hove et al. A single-cell atlas of mouse brain macrophages reveals unique transcriptional identities shaped by ontogeny and tissue environment. Nat Neurosci. 2019 Jun;22(6):1021-1035.
Jordão et al. Single-cell profiling identifies myeloid cell subsets with distinct fates during neuroinflammation. Science. 2019 Jan 25;363(6425):eaat7554.
Sankowski et al. Multiomic spatial landscape of innate immune cells at human central nervous system borders. Nat Med. 2024 Jan;30(1):186-198.
Van Hove et al. (2019)		Jordão et al. (2019)			Sankowski et al. (2023)
Microglia 1		CAM 1	Microglia 2		CAM 2	Microglia 3	DAM	Monocytes
SALL1		MS4A7	SPARC		MRC1	P2RY12	CLEC7A	CCR2
ADGRG1		MRC1	HEXB		MS4A7	TMEM119	TREM2	CLEC12A
SLC2A5		CBR2	P2RY12		CD163	SLC2A5	CTSZ	PLAC8
IL1A		PF4	TMEM119		LYVE1		CCL23	FCN1
GOLM1		CD163	SIGLECH		STAB1		CCL15	S100A9
ADAMTS1			CST3				CCL14
SELPLG			CTSL				ANKH
SPARC			SALL1				IGF1
GEM			GPR34				ITGAX
SERPINE2			OLFML3				CTSD
P2RY12			SELPLG				SPP1
FSCN1			TREM2				AXL
RTN4RL1			BHLHE41				CTSB
ATP6V0A2			SLC2A5				TYROBP
ARHGAP5			LGMN				APOE
SIGLEC6			SERPINE2				CD9
CD33			P2RY13				CSF1
SMAD7							CD63
P2RY13
TMEM119
FAM102B
SMAP2
CSF3R
SOGA1
KCNK6
WSB1
RGS1
LDHB
GPR34
GLUL
CST3
LHFPL2
GPR155
RASAL3
DTX4
SRGAP2C
SRGAP2B
FRMD4A
SPATA13
QKI
ENTPD1
HEXB
TANC2
BIN1
TREM2
OLFML3
CTSF
ELMO1
ASPH
GNA15
CMTM6
HERPUD1
BRD2
PDE3B
TGFBR1
DAGLB
NFKBIA
BASP1
ARSB
INPP5D
FMNL3
SLC29A3
SIPA1
CX3CR1
SNX18
F11R
ITGB5
FCRL2
