# Supplementary material for: CHIT1 at diagnosis predicts faster disability progression and reflects early microglial activation in multiple sclerosis
Source: Nat Commun. 2024 Jun 12;15:5013. doi: 10.1038/s41467-024-49312-y (PMC11169395; doi:10.1038/s41467-024-49312-y)
Supplement: Supplementary file 7 — Supplementary Data 4 [file 41467_2024_49312_MOESM7_ESM.xlsx]

## Sheet: DGE all clusters
Differential gene expression (DGE) of all clusters
FindAllMarkers: logfc.threshold = 0.322 (fold change = 1.25, change in expression = 25%); min.pct = 0.25; test.use = Wilcoxon; p_val_adj = adjusted p-value based on Bonferroni correction
Sorted by avg_log2FC
MG1														MG2														MG3														MG4
Upregulated							Downregulated							Upregulated							Downregulated							Upregulated							Downregulated							Upregulated							Downregulated
gene	avg_log2FC	p_val_adj	p_val	pct.1	pct.2		gene	avg_log2FC	p_val_adj	p_val	pct.1	pct.2		gene	avg_log2FC	p_val_adj	p_val	pct.1	pct.2		gene	avg_log2FC	p_val_adj	p_val	pct.1	pct.2		gene	avg_log2FC	p_val_adj	p_val	pct.1	pct.2		gene	avg_log2FC	p_val_adj	p_val	pct.1	pct.2		gene	avg_log2FC	p_val_adj	p_val	pct.1	pct.2		gene
SYNDIG1	0.555476	0	0	0.517	0.296		CXCR4	-0.577058	0	0	0.089	0.305		CD14	0.61133	0	0	0.655	0.363		HSPH1	-0.368539	9.44971e-56	2.92733e-60	0.246	0.343		HAMP	1.59718	0	0	0.943	0.247		HLA-DRB5	-0.365361	7.19282e-11	2.22819e-15	0.116	0.25		GPNMB	0.931536	0	0	0.577	0.148		HSPA1A
P2RY12	0.500275	0	0	0.402	0.205		NAMPT	-0.528132	0	0	0.111	0.31		C1QA	0.570648	0	0	0.765	0.481		ELL2	-0.353728	5.1161e-74	1.58486e-78	0.284	0.401		PPA1	0.603987	9.79666e-92	3.03481e-96	0.361	0.112		CD163	-0.335365	1.27731e-05	3.95686e-10	0.177	0.275		CPM	0.799505	0	0	0.602	0.246		HSPA1B
ST6GALNAC3	0.488315	0	0	0.493	0.306		FTH1	-0.522002	0	0	0.459	0.695		C1QC	0.506346	0	0	0.818	0.568		CXCR4	-0.347794	4.38425e-68	1.35815e-72	0.136	0.256		APOC2	0.579143	2.55408e-64	7.91203e-69	0.668	0.355									NHSL1	0.738901	0	0	0.582	0.248		PTPRE
NAV3	0.457231	2.6837e-298	8.31357e-303	0.495	0.308		SRGN	-0.507012	0	0	0.416	0.658		C1QB	0.477903	0	0	0.799	0.559									TMEM176B	0.530124	5.126e-56	1.58793e-60	0.483	0.229									NUPR1	0.648702	0	0	0.416	0.115		SIPA1L1
IPCEF1	0.427807	6.98046e-239	2.1624e-243	0.423	0.258		SDCBP	-0.458914	0	0	0.217	0.45		VSIG4	0.463652	3.54426e-221	1.09794e-225	0.595	0.363									FCGR3A	0.487823	1.10334e-45	3.41792e-50	0.604	0.353									APOC1	0.532273	1.17423e-154	3.63752e-159	0.563	0.34		ST6GALNAC3
CX3CR1	0.371944	4.25271e-167	1.3174e-171	0.309	0.179		DUSP1	-0.443552	8.35254e-248	2.58745e-252	0.243	0.446		FOLR2	0.429045	1.00371e-196	3.10929e-201	0.303	0.13									C1QB	0.463261	4.14153e-54	1.28296e-58	0.8	0.59									MITF	0.498376	2.96553e-181	9.18663e-186	0.421	0.189
ARHGAP22	0.371172	2.32455e-183	7.20097e-188	0.415	0.28		HSPH1	-0.437063	1.95013e-190	6.04111e-195	0.215	0.38		GPR34	0.423596	5.46298e-186	1.69232e-190	0.554	0.34									CEBPD	0.46279	1.03936e-45	3.21974e-50	0.739	0.519									STARD13	0.486534	3.28908e-143	1.01889e-147	0.419	0.212
LINC02232	0.368584	4.13819e-177	1.28193e-181	0.324	0.186		HSPB1	-0.433273	2.38707e-239	7.39467e-244	0.269	0.47		CYBA	0.397028	7.16887e-209	2.22077e-213	0.718	0.513									C1QA	0.456872	2.11216e-45	6.54303e-50	0.748	0.518									ATG7	0.477112	7.8294e-150	2.42539e-154	0.532	0.312
ST6GAL1	0.36257	7.88422e-244	2.44237e-248	0.592	0.448		FTL	-0.425714	0	0	0.61	0.824		ITM2B	0.377912	6.28161e-264	1.94592e-268	0.846	0.663									AIF1	0.431242	2.03575e-35	6.30634e-40	0.638	0.401									LGALS1	0.467325	7.77405e-137	2.40824e-141	0.358	0.169
FRMD4A	0.357325	0	0	0.765	0.628		APOE	-0.421633	0	0	0.53	0.713		APOE	0.374127	1.19658e-200	3.70677e-205	0.806	0.629									SERPINF1	0.427184	5.98754e-47	1.85482e-51	0.278	0.101									MAFB	0.457802	3.97405e-173	1.23108e-177	0.382	0.16
KCNQ3	0.355496	1.49336e-171	4.62612e-176	0.458	0.324		APOC1	-0.404147	3.37501e-185	1.04551e-189	0.246	0.412		CST3	0.366337	1.39515e-142	4.32189e-147	0.628	0.44									RPL31	0.39444	4.19559e-24	1.29971e-28	0.593	0.413									LGALS3	0.455391	0	0	0.259	0.057
DLEU1	0.355212	4.63954e-244	1.43723e-248	0.605	0.462		ASAH1	-0.391777	9.9218e-252	3.07357e-256	0.332	0.537		CD63	0.361345	2.33504e-138	7.23348e-143	0.597	0.414									CCDC26	0.39108	3.05394e-27	9.46048e-32	0.289	0.131									IQGAP2	0.450741	2.85138e-171	8.83299e-176	0.327	0.128
							CD63	-0.380695	1.06375e-212	3.29529e-217	0.31	0.5		MS4A4A	0.341614	4.91785e-134	1.52345e-138	0.348	0.186									RPS25	0.389067	4.40255e-28	1.36382e-32	0.662	0.449									KCNMA1	0.433782	4.04454e-145	1.25292e-149	0.659	0.462
							HSP90AB1	-0.380629	1.70197e-237	5.27235e-242	0.346	0.552		HLA-DRB1	0.324717	6.31902e-141	1.9575e-145	0.749	0.577									RPL23A	0.386902	1.15138e-25	3.56673e-30	0.613	0.42									NPL	0.433323	5.3295e-140	1.65097e-144	0.482	0.253
							CD163	-0.376642	2.04288e-154	6.32842e-159	0.171	0.319		CD68	0.324297	4.17959e-108	1.29475e-112	0.43	0.273									C1QC	0.383769	1.36597e-34	4.23151e-39	0.826	0.601									ASAH1	0.423733	1.16483e-148	3.6084e-153	0.676	0.454
							HSP90AA1	-0.375885	3.3423e-211	1.03538e-215	0.487	0.664																RPL34	0.38141	3.68505e-22	1.14155e-26	0.694	0.49									PTPRG	0.421096	5.44786e-131	1.68764e-135	0.334	0.146
							UBC	-0.374991	6.5316e-225	2.02336e-229	0.398	0.597																FPR1	0.380989	4.01102e-26	1.24253e-30	0.43	0.239									ABCA1	0.417545	4.83614e-163	1.49814e-167	0.298	0.112
							ACSL1	-0.373937	7.27538e-199	2.25376e-203	0.318	0.497																RPLP1	0.366944	3.56879e-25	1.10554e-29	0.716	0.542									ZNF804A	0.414862	2.60986e-153	8.08481e-158	0.276	0.102
							PGK1	-0.371224	1.39951e-213	4.33539e-218	0.176	0.358																TMSB10	0.363815	1.48081e-25	4.58726e-30	0.719	0.523									FMN1	0.414179	2.87305e-107	8.90013e-112	0.546	0.35
							HIF1A	-0.368561	8.57393e-187	2.65603e-191	0.254	0.431																RPS26	0.357997	2.76869e-19	8.57685e-24	0.543	0.378									FNIP2	0.403768	7.88923e-112	2.44392e-116	0.414	0.222
							HLA-DRB1	-0.364771	4.75556e-227	1.47318e-231	0.48	0.658																RPL7	0.353823	3.94124e-16	1.22092e-20	0.546	0.386									CAPG	0.395321	8.8085e-109	2.7287e-113	0.376	0.198
							HSPA8	-0.364052	4.01627e-202	1.24416e-206	0.181	0.358																RPS6	0.344699	1.17633e-17	3.64403e-22	0.638	0.468									CTSD	0.388333	9.34161e-107	2.89384e-111	0.445	0.251
							CD14	-0.363064	2.41345e-156	7.47639e-161	0.3	0.454																UQCRB	0.341677	8.07806e-21	2.50242e-25	0.495	0.316									C20orf194	0.374904	4.67875e-103	1.44938e-107	0.37	0.193
							HLA-B	-0.354153	1.22772e-207	3.80323e-212	0.397	0.588																TMSB4X	0.334946	1.99806e-34	6.1896e-39	0.869	0.719									MERTK	0.357265	8.49382e-88	2.63121e-92	0.429	0.247
							GNA13	-0.354018	5.65758e-162	1.7526e-166	0.165	0.313																RPL12	0.333669	4.55758e-17	1.41185e-21	0.618	0.429									MAN1A1	0.352601	3.06891e-86	9.50687e-91	0.378	0.209
							B2M	-0.351286	1.09288e-248	3.38551e-253	0.573	0.759																TMIGD3	0.332611	1.09651e-21	3.39678e-26	0.39	0.218									MYO1E	0.348439	1.47362e-89	4.56497e-94	0.408	0.224
							FCGR2A	-0.347721	7.19765e-192	2.22969e-196	0.239	0.421																B2M	0.329688	1.48753e-30	4.60807e-35	0.862	0.697									PRKCE	0.344063	5.47853e-82	1.69714e-86	0.313	0.164
							HLA-DRA	-0.345203	1.3928e-187	4.31461e-192	0.477	0.644																RPS8	0.329193	8.74633e-19	2.70943e-23	0.679	0.504									SERPINE1	0.339823	2.18685e-104	6.77443e-109	0.258	0.106
							P4HA1	-0.34471	9.1972e-146	2.84911e-150	0.296	0.447																LY96	0.327342	3.98499e-21	1.23447e-25	0.42	0.249									PLD3	0.336243	2.78004e-101	8.61201e-106	0.349	0.174
							CD68	-0.343299	2.74645e-182	8.50795e-187	0.18	0.349																SLC2A3	0.325754	9.00796e-17	2.79049e-21	0.387	0.227									RNF13	0.334558	1.72762e-82	5.35182e-87	0.527	0.345
							GAPDH	-0.342805	4.47363e-182	1.38584e-186	0.335	0.511																DDIT4	0.325568	5.7696e-14	1.7873e-18	0.483	0.332									SAMD4A	0.33358	5.28674e-85	1.63772e-89	0.27	0.13
							HSPD1	-0.340794	3.17805e-153	9.84497e-158	0.153	0.297																RPL26	0.32527	1.24216e-14	3.84795e-19	0.602	0.436									CD9	0.330754	1.01372e-106	3.14031e-111	0.27	0.117
							HLA-C	-0.340658	9.15179e-179	2.83504e-183	0.284	0.464																RPL23	0.325168	1.81902e-18	5.63496e-23	0.514	0.343
							LDHA	-0.339613	4.35345e-194	1.34861e-198	0.125	0.285																RPL27A	0.324085	4.73121e-16	1.46563e-20	0.57	0.417
							PSAP	-0.338785	2.15845e-242	6.68643e-247	0.503	0.686
							CTSD	-0.337431	9.55932e-181	2.96128e-185	0.157	0.318
							HLA-A	-0.33563	9.15336e-182	2.83552e-186	0.268	0.458
							GLUL	-0.33295	1.8551e-172	5.74673e-177	0.203	0.371
							RGS1	-0.330123	7.36293e-131	2.28089e-135	0.331	0.474
							TPI1	-0.327541	1.85399e-174	5.74328e-179	0.156	0.315
							HSPE1	-0.326623	2.13591e-168	6.61662e-173	0.172	0.331
							EIF1	-0.324691	2.84264e-165	8.80593e-170	0.368	0.543
[truncated: 107 more columns]
