# Supplementary material for: CHIT1 at diagnosis predicts faster disability progression and reflects early microglial activation in multiple sclerosis
Source: Nat Commun. 2024 Jun 12;15:5013. doi: 10.1038/s41467-024-49312-y (PMC11169395; doi:10.1038/s41467-024-49312-y)
Supplement: Supplementary file 8 — Supplementary Data 5 [file 41467_2024_49312_MOESM8_ESM.xlsx]

## Sheet: DGE CHIT1
Differential gene expression (DGE) CHIT1+ versus CHIT1- cells
FindMarkers: logfc.threshold = 0; min.pct = 0; test.use = Wilcoxon; p_val_adj = adjusted p-value based on Bonferroni correction
Sorted by avg_log2FC
Significant genes are shown (p_val_adj ≤ 0.05)
CHIT1+ versus CHIT1-
gene	avg_log2FC	p_val_adj	p_val	pct.1	pct.2
CHIT1	1.52424	0	0	1	0
CPM	1.01087	2.30744e-145	7.14799e-150	0.808	0.271
GPNMB	1.00504	1.11517e-172	3.45456e-177	0.72	0.179
FNIP2	0.777681	6.43819e-90	1.99442e-94	0.668	0.233
MYO1E	0.772134	1.52665e-92	4.72924e-97	0.694	0.234
ATG7	0.753997	6.33186e-80	1.96148e-84	0.754	0.326
NHSL1	0.749716	9.11703e-70	2.82427e-74	0.668	0.272
STARD13	0.735641	3.7111e-80	1.14962e-84	0.648	0.224
PTPRG	0.732156	1.8231e-83	5.64759e-88	0.536	0.158
PRKCE	0.715841	3.10486e-89	9.61823e-94	0.575	0.172
MITF	0.713569	4.68766e-85	1.45214e-89	0.627	0.204
NUPR1	0.700262	2.97128e-117	9.20442e-122	0.567	0.136
LINC01091	0.700146	9.13752e-118	2.83062e-122	0.443	0.089
MYO1D	0.699892	3.17159e-176	9.82495e-181	0.422	0.06
KCNMA1	0.689862	2.76148e-75	8.55451e-80	0.858	0.475
ABCA1	0.681095	1.88856e-104	5.85038e-109	0.508	0.124
CTSD	0.659268	8.30168e-63	2.57169e-67	0.648	0.263
C20orf194	0.657293	1.60307e-75	4.96598e-80	0.606	0.203
IQGAP2	0.651678	3.96454e-80	1.22813e-84	0.495	0.141
AL035446.2	0.651485	1.54914e-84	4.79891e-89	0.381	0.088
LPL	0.643201	2.17417e-139	6.73512e-144	0.394	0.064
FMNL2	0.635565	3.68541e-53	1.14167e-57	0.785	0.402
LGALS3	0.626036	1.47142e-129	4.55817e-134	0.402	0.071
SPIRE1	0.623499	3.6885e-102	1.14262e-106	0.443	0.099
PDE8A	0.623355	1.89699e-60	5.87648e-65	0.614	0.231
FMN1	0.623218	1.55083e-47	4.80417e-52	0.71	0.363
NPL	0.620615	6.55608e-63	2.03094e-67	0.684	0.267
DPYD	0.61658	4.33748e-55	1.34366e-59	0.837	0.462
CDK14	0.615575	2.24904e-130	6.96706e-135	0.417	0.074
TANC2	0.614163	2.1643e-54	6.70456e-59	0.684	0.287
SNX29	0.611741	3.03121e-52	9.39007e-57	0.653	0.283
ZNF804A	0.610717	8.82811e-82	2.73477e-86	0.446	0.113
MAFB	0.603613	2.4554e-63	7.60633e-68	0.526	0.175
TNS3	0.598621	5.62643e-63	1.74295e-67	0.591	0.21
MERTK	0.59455	3.4567e-57	1.07081e-61	0.666	0.257
DENND4C	0.594067	6.21459e-71	1.92515e-75	0.547	0.174
SUSD1	0.588635	1.13882e-110	3.52783e-115	0.391	0.075
IGF1R	0.586398	1.51382e-77	4.68952e-82	0.42	0.108
BNC2	0.585984	1.78992e-44	5.54481e-49	0.666	0.315
VIM	0.582711	8.21821e-85	2.54584e-89	0.526	0.143
DMXL2	0.580902	4.30914e-80	1.33488e-84	0.469	0.126
GALNTL6	0.574597	3.63072e-100	1.12472e-104	0.184	0.02
RBM47	0.572296	2.48768e-43	7.70633e-48	0.697	0.347
SLC18B1	0.570287	3.37595e-94	1.0458e-98	0.435	0.099
PPARG	0.558781	7.19923e-65	2.23018e-69	0.433	0.124
PLD3	0.558663	4.69839e-68	1.45547e-72	0.567	0.185
SGK3	0.554361	5.01827e-59	1.55456e-63	0.596	0.214
PRKAG2	0.543495	4.26158e-44	1.32015e-48	0.604	0.253
RAD51B	0.541544	1.71582e-39	5.31525e-44	0.635	0.29
GLUL	0.538555	2.43187e-46	7.53343e-51	0.697	0.314
MAN1A1	0.538552	1.30008e-46	4.0274e-51	0.557	0.219
SAMD4A	0.535645	4.54243e-59	1.40715e-63	0.451	0.138
DIP2C	0.535553	7.96971e-80	2.46886e-84	0.386	0.091
APOC1	0.532956	2.54054e-34	7.87009e-39	0.689	0.356
FARP1	0.529771	1.6465e-78	5.10053e-83	0.427	0.107
RNF13	0.523846	5.36111e-43	1.66076e-47	0.744	0.356
GLDN	0.523227	5.10753e-40	1.58221e-44	0.5	0.196
CADM1	0.521913	1.33802e-80	4.14491e-85	0.433	0.107
TPRG1	0.52187	2.60542e-57	8.07106e-62	0.329	0.085
TRIO	0.520508	2.10085e-40	6.50802e-45	0.64	0.283
MTSS1	0.519811	1.58301e-46	4.90386e-51	0.575	0.223
PLCL1	0.519727	3.83982e-56	1.1895e-60	0.399	0.118
GK	0.515465	1.93021e-44	5.9794e-49	0.451	0.162
FAM20A	0.51444	1.70636e-102	5.28594e-107	0.319	0.054
MYO10	0.513687	3.91238e-102	1.21198e-106	0.352	0.065
FRMD4B	0.512142	3.09818e-35	9.59755e-40	0.658	0.327
ABR	0.510008	5.38254e-33	1.6674e-37	0.655	0.327
KLHL6	0.509234	3.20749e-51	9.93614e-56	0.474	0.161
SERPINE1	0.508858	1.44158e-44	4.46572e-49	0.37	0.116
DIRC3	0.508178	9.09283e-66	2.81677e-70	0.308	0.07
RASAL2	0.506832	1.67764e-41	5.19699e-46	0.635	0.262
FTX	0.505417	2.31357e-35	7.16698e-40	0.741	0.373
LIMS1	0.497803	5.08986e-37	1.57673e-41	0.642	0.3
GNG7	0.493445	1.96678e-40	6.09267e-45	0.624	0.272
PLA2G7	0.490879	1.83855e-70	5.69546e-75	0.404	0.104
ATXN1	0.490365	1.80724e-33	5.59848e-38	0.598	0.278
ANOS1	0.489839	1.23913e-54	3.83859e-59	0.448	0.14
VPS8	0.489511	1.95699e-44	6.06237e-49	0.523	0.2
RALGAPA2	0.489305	1.08542e-41	3.3624e-46	0.552	0.218
PLEKHA2	0.488839	2.55325e-51	7.90946e-56	0.487	0.167
TBC1D16	0.485477	1.67742e-75	5.19631e-80	0.381	0.09
RPS6KA2	0.482472	4.8586e-39	1.5051e-43	0.49	0.191
NOTCH2	0.479927	2.17018e-53	6.72279e-58	0.453	0.148
PDE3B	0.477455	2.8754e-28	8.9074e-33	0.676	0.358
GAB2	0.477311	2.04634e-29	6.33914e-34	0.702	0.374
LRP1	0.474202	2.0753e-43	6.42885e-48	0.513	0.197
MGAT5	0.472847	3.52898e-34	1.09321e-38	0.575	0.253
CERT1	0.467207	3.23942e-44	1.00351e-48	0.523	0.196
PIK3R5	0.465294	6.6112e-37	2.04802e-41	0.534	0.219
PDE4B	0.46291	1.83393e-26	5.68116e-31	0.63	0.341
DAB2	0.460376	6.78596e-66	2.10215e-70	0.402	0.107
SPIDR	0.4583	4.22878e-29	1.30999e-33	0.658	0.327
GRAMD1B	0.456888	3.68263e-51	1.1408e-55	0.404	0.124
TMEM117	0.454331	1.45302e-38	4.50116e-43	0.446	0.164
LIPA	0.452952	7.33633e-34	2.27265e-38	0.554	0.244
SOAT1	0.450614	1.98411e-38	6.14636e-43	0.526	0.212
SGK1	0.449246	2.83629e-34	8.78626e-39	0.58	0.255
GALNT10	0.446639	1.18265e-42	3.66362e-47	0.396	0.133
ASTN2	0.446177	1.46369e-65	4.53421e-70	0.269	0.056
TMCC1	0.445365	8.76555e-40	2.71539e-44	0.466	0.173
CHST11	0.444618	5.22922e-27	1.61991e-31	0.816	0.52
PDGFC	0.442888	3.67631e-47	1.13885e-51	0.358	0.107
UGCG	0.441854	1.58068e-34	4.89661e-39	0.521	0.215
GAS7	0.441632	1.03196e-52	3.1968e-57	0.409	0.124
SMYD3	0.440756	9.79055e-29	3.03291e-33	0.539	0.24
CHI3L1	0.43934	6.74167e-99	2.08843e-103	0.272	0.042
ASAP1	0.437465	5.539e-31	1.71587e-35	0.513	0.225
B4GALT5	0.437327	8.56032e-71	2.65182e-75	0.311	0.067
XYLT1	0.436398	5.17682e-48	1.60367e-52	0.381	0.116
SRGAP3	0.435802	8.95903e-43	2.77533e-47	0.407	0.136
DISC1	0.434281	1.03795e-22	3.21536e-27	0.746	0.45
SLC11A2	0.434055	6.48904e-48	2.01017e-52	0.446	0.148
ACER3	0.433836	2.0043e-30	6.20892e-35	0.487	0.21
MAP4K3	0.433487	2.54187e-40	7.87419e-45	0.503	0.188
CDS2	0.431992	6.06087e-67	1.87754e-71	0.345	0.083
FNDC3B	0.431413	2.00031e-29	6.19655e-34	0.557	0.252
TNS1	0.430961	3.14371e-197	9.73857e-202	0.254	0.02
RNASE1	0.430506	5.84683e-80	1.81123e-84	0.249	0.042
ASAH1	0.430304	3.5435e-25	1.0977e-29	0.762	0.47
GPCPD1	0.429826	9.14146e-37	2.83184e-41	0.466	0.18
LGALS1	0.429346	8.75346e-28	2.71165e-32	0.425	0.183
H2AFY	0.427242	4.69456e-32	1.45428e-36	0.619	0.289
ANXA2	0.425675	8.65534e-51	2.68125e-55	0.347	0.098
EYA2	0.425396	9.84868e-86	3.05092e-90	0.256	0.042
LRCH1	0.422957	5.41644e-26	1.6779e-30	0.598	0.287
FCGR2B	0.42082	3.84504e-63	1.19111e-67	0.319	0.075
IGF2R	0.42016	2.13523e-53	6.6145e-58	0.391	0.114
GPATCH2L	0.419348	1.98524e-37	6.14986e-42	0.479	0.184
ITGAX	0.418698	9.41935e-37	2.91792e-41	0.44	0.167
SCARB1	0.418539	4.01599e-45	1.24407e-49	0.347	0.106
AUTS2	0.41844	2.5403e-23	7.86935e-28	0.604	0.298
SH3PXD2A	0.417676	2.87085e-102	8.8933e-107	0.282	0.043
NCEH1	0.417041	2.67919e-74	8.29959e-79	0.303	0.062
FBXL17	0.416223	5.2396e-34	1.62312e-38	0.474	0.185
CYTH1	0.416181	7.15818e-34	2.21746e-38	0.484	0.197
PRKN	0.416119	2.35379e-27	7.29157e-32	0.51	0.228
LPP	0.415421	2.25939e-21	6.99914e-26	0.684	0.372
NRP2	0.415277	1.26964e-53	3.93308e-58	0.376	0.106
RIN3	0.415164	3.2624e-25	1.01063e-29	0.578	0.283
SULT1C2	0.41514	8.53955e-135	2.64538e-139	0.241	0.026
LITAF	0.414152	4.1099e-34	1.27316e-38	0.44	0.175
LGMN	0.413799	2.59533e-48	8.0398e-53	0.36	0.106
RNF130	0.412498	1.61381e-23	4.99927e-28	0.803	0.477
HS2ST1	0.412368	1.59057e-53	4.92727e-58	0.337	0.09
RASSF3	0.412363	1.4869e-37	4.60611e-42	0.389	0.135
CYFIP1	0.412068	1.24264e-23	3.84944e-28	0.699	0.364
PTPRM	0.411526	1.01717e-31	3.15097e-36	0.427	0.166
GSDME	0.41143	2.49873e-81	7.74055e-86	0.319	0.063
ABHD12	0.410389	2.56021e-38	7.93101e-43	0.466	0.175
DTNB	0.407216	6.89082e-33	2.13464e-37	0.472	0.188
MYO9B	0.406724	9.04742e-25	2.80271e-29	0.539	0.259
CD9	0.406489	5.52022e-40	1.71005e-44	0.378	0.127
DOCK2	0.404976	2.1396e-21	6.62806e-26	0.619	0.327
WIPF1	0.403946	5.51491e-30	1.70841e-34	0.549	0.241
MAML2	0.40309	4.29784e-21	1.33138e-25	0.821	0.534
ITGAV	0.402533	3.78835e-32	1.17355e-36	0.453	0.179
ARID5B	0.401516	9.29596e-34	2.8797e-38	0.394	0.144
CPEB4	0.401059	9.29771e-29	2.88024e-33	0.484	0.206
TBC1D22A	0.401037	4.75849e-20	1.47408e-24	0.681	0.372
ACAP2	0.400006	1.04698e-23	3.24333e-28	0.583	0.294
CPQ	0.399704	1.0199e-32	3.15944e-37	0.492	0.199
DAPK1	0.396083	9.69803e-100	3.00425e-104	0.254	0.037
AL078590.2	0.396037	6.57541e-49	2.03693e-53	0.363	0.104
TLR2	0.395701	7.75006e-20	2.40081e-24	0.687	0.391
SIGLEC8	0.394948	6.81781e-51	2.11202e-55	0.383	0.111
SLC47A1	0.391807	6.13349e-148	1.90003e-152	0.254	0.026
GPD2	0.391653	8.54979e-35	2.64855e-39	0.443	0.165
SORT1	0.391091	5.76025e-30	1.78441e-34	0.49	0.207
RGS12	0.389805	4.17784e-31	1.29421e-35	0.443	0.176
IQGAP1	0.389305	1.92186e-40	5.95354e-45	0.383	0.13
ACSL1	0.388981	6.0329e-18	1.86887e-22	0.738	0.437
DTNBP1	0.387153	4.09053e-32	1.26716e-36	0.383	0.142
ARHGAP26	0.384391	2.00132e-18	6.19969e-23	0.858	0.564
TNRC6A	0.382868	8.73806e-35	2.70687e-39	0.456	0.175
CD84	0.382687	2.02677e-29	6.27853e-34	0.399	0.158
MS4A7	0.382451	1.5546e-22	4.81583e-27	0.56	0.278
SBF2	0.38142	8.83706e-19	2.73754e-23	0.655	0.355
MGAT4A	0.381366	4.28744e-19	1.32816e-23	0.622	0.332
CELF1	0.380384	6.96549e-32	2.15777e-36	0.508	0.207
GOLIM4	0.380093	5.2062e-43	1.61278e-47	0.376	0.119
LCP2	0.380068	2.8843e-33	8.93499e-38	0.407	0.153
CCND3	0.379374	6.83074e-25	2.11603e-29	0.472	0.211
FOXO3	0.378939	8.13482e-27	2.52e-31	0.503	0.218
RABEP1	0.378774	1.6558e-31	5.12932e-36	0.448	0.178
TRHDE	0.378448	2.05089e-78	6.35324e-83	0.228	0.036
RAB20	0.37835	1.39254e-32	4.31382e-37	0.389	0.144
PTK2B	0.377943	1.47411e-35	4.56651e-40	0.345	0.117
TRAPPC9	0.376573	1.71739e-27	5.32014e-32	0.427	0.178
PIK3IP1	0.375013	1.96575e-39	6.08948e-44	0.404	0.136
FGGY	0.37451	3.53145e-48	1.09397e-52	0.306	0.081
LINC00278	0.373805	1.27818e-22	3.95956e-27	0.251	0.09
ROR2	0.373713	3.2042e-47	9.92596e-52	0.254	0.061
TFEC	0.372981	7.92727e-28	2.45571e-32	0.438	0.181
ARHGAP18	0.372771	4.45548e-31	1.38022e-35	0.402	0.154
SPATS2L	0.372681	9.17495e-34	2.84221e-38	0.378	0.136
AP1B1	0.370837	1.26897e-26	3.93102e-31	0.461	0.199
BBS9	0.370608	7.24493e-35	2.24433e-39	0.386	0.135
ADCY3	0.368204	5.56485e-86	1.72388e-90	0.254	0.041
DIP2B	0.365749	5.43534e-19	1.68376e-23	0.601	0.307
FKBP5	0.365602	5.68767e-15	1.76193e-19	0.793	0.494
TTC7B	0.365586	2.11115e-40	6.53991e-45	0.303	0.089
ETV6	0.364384	2.10328e-14	6.51554e-19	0.663	0.408
SPPL3	0.364244	9.61643e-27	2.97897e-31	0.459	0.195
PRKCH	0.362714	8.48096e-26	2.62723e-30	0.443	0.187
DPEP2	0.362115	2.77586e-61	8.59904e-66	0.264	0.056
RGL1	0.361938	1.22909e-35	3.80748e-40	0.319	0.101
DOP1B	0.361855	1.42306e-42	4.40834e-47	0.311	0.09
ARID1B	0.361157	1.83551e-15	5.68604e-20	0.627	0.354
SH3RF3	0.361124	5.17378e-18	1.60273e-22	0.565	0.288
MANBA	0.361101	5.67968e-21	1.75945e-25	0.549	0.269
GMDS-DT	0.359968	2.2121e-25	6.85263e-30	0.402	0.164
PLEKHM2	0.359236	1.52328e-49	4.71881e-54	0.306	0.081
MSR1	0.359143	2.20998e-17	6.84607e-22	0.632	0.347
SWAP70	0.358763	3.95885e-24	1.22637e-28	0.482	0.218
ATP2B4	0.358618	5.27782e-45	1.63496e-49	0.306	0.085
ELL2	0.358293	1.59436e-14	4.93902e-19	0.65	0.38
AGO4	0.35712	1.72708e-27	5.35015e-32	0.407	0.164
FOXO1	0.356527	4.56707e-36	1.41479e-40	0.308	0.097
CCNY	0.356315	3.2824e-19	1.01682e-23	0.526	0.264
LYN	0.355926	3.58414e-18	1.11029e-22	0.593	0.315
NPC1	0.355877	8.23576e-39	2.55127e-43	0.365	0.119
DTNA	0.355468	1.22622e-21	3.79858e-26	0.531	0.252
SLC38A6	0.355429	1.04463e-71	3.23606e-76	0.207	0.033
RAPGEF1	0.355049	4.79895e-16	1.48662e-20	0.585	0.314
BCAS3	0.354693	3.13854e-22	9.72257e-27	0.435	0.193
ALDH1A2	0.35426	4.94585e-37	1.53212e-41	0.301	0.091
R3HCC1L	0.353963	3.07443e-34	9.52395e-39	0.37	0.129
GPR137B	0.353567	1.94808e-53	6.03476e-58	0.28	0.067
ANKRD11	0.353412	4.30162e-19	1.33255e-23	0.56	0.28
OSBPL1A	0.353404	7.75049e-30	2.40094e-34	0.438	0.174
RREB1	0.353346	4.61642e-22	1.43007e-26	0.425	0.189
KCNAB2	0.352934	2.11013e-68	6.53675e-73	0.228	0.041
WWOX	0.352559	1.9496e-16	6.03947e-21	0.536	0.282
AQP9	0.352241	1.05055e-120	3.25439e-125	0.189	0.018
WIPF3	0.352069	1.10075e-31	3.4099e-36	0.303	0.1
GNAQ	0.351779	1.93349e-13	5.98957e-18	0.775	0.508
RAB1A	0.351675	1.72499e-19	5.34368e-24	0.619	0.314
FNIP1	0.351546	8.13008e-26	2.51853e-30	0.503	0.22
CHCHD6	0.351352	1.33992e-62	4.15081e-67	0.246	0.049
DDX17	0.350843	3.91506e-17	1.21281e-21	0.619	0.339
MAP3K2	0.350363	6.5022e-23	2.01425e-27	0.495	0.228
ABCC5	0.350124	2.19927e-47	6.81288e-52	0.288	0.074
COLEC12	0.349966	7.12432e-66	2.20697e-70	0.181	0.028
IMMP2L	0.349764	1.57687e-14	4.88483e-19	0.627	0.357
TMEM51	0.349425	2.19754e-34	6.80752e-39	0.339	0.114
ARL15	0.349266	6.11467e-18	1.8942e-22	0.539	0.269
EXOC4	0.348414	5.97688e-17	1.85152e-21	0.588	0.309
PMP22	0.347769	1.34643e-83	4.17098e-88	0.215	0.031
OLR1	0.346915	9.68464e-17	3.0001e-21	0.539	0.283
TDRD3	0.346748	1.24029e-37	3.84215e-42	0.313	0.096
DLEU2	0.346516	2.6179e-16	8.10972e-21	0.585	0.316
RAB7A	0.346337	5.75351e-21	1.78232e-25	0.598	0.301
SLC2A9	0.345841	3.82088e-32	1.18363e-36	0.345	0.12
PARVG	0.345712	1.10167e-21	3.41275e-26	0.425	0.196
SH3BGRL	0.345352	6.6357e-16	2.05561e-20	0.692	0.415
SPAG9	0.345103	3.62251e-29	1.12218e-33	0.399	0.156
NSMCE2	0.344942	1.85195e-22	5.73695e-27	0.497	0.225
TBC1D12	0.343983	5.45653e-25	1.69032e-29	0.461	0.199
STAG1	0.343366	8.40564e-16	2.6039e-20	0.64	0.341
STAT3	0.342875	4.60987e-20	1.42805e-24	0.521	0.251
PRKCB	0.342338	2.46771e-18	7.64447e-23	0.461	0.225
EPHB1	0.34168	3.57145e-116	1.10636e-120	0.181	0.017
ZNF438	0.34078	4.13718e-35	1.28161e-39	0.342	0.112
PHC2	0.338761	1.57347e-22	4.8743e-27	0.459	0.205
LINC01500	0.338688	1.23436e-57	3.82379e-62	0.153	0.022
ZFAND3	0.338333	1.97757e-12	6.12611e-17	0.71	0.424
HERC4	0.33819	3.22193e-18	9.9809e-23	0.523	0.258
TEX2	0.337845	9.36012e-76	2.89958e-80	0.262	0.047
FRRS1	0.337804	1.62084e-52	5.02103e-57	0.303	0.074
LCORL	0.337504	9.81182e-23	3.0395e-27	0.425	0.185
ATP11A	0.337176	5.28479e-26	1.63712e-30	0.417	0.171
CDR2	0.336649	4.20336e-45	1.30211e-49	0.259	0.065
CEP170	0.335692	1.43616e-18	4.44893e-23	0.562	0.283
SEC14L1	0.335376	5.43014e-21	1.68215e-25	0.453	0.21
GRK3	0.335075	2.21813e-17	6.87133e-22	0.464	0.228
MYO5A	0.335026	1.35036e-28	4.18315e-33	0.412	0.161
RAF1	0.334925	9.00375e-33	2.78918e-37	0.391	0.142
BICD1	0.334832	4.76665e-35	1.47661e-39	0.29	0.089
NT5C2	0.334673	1.51378e-24	4.6894e-29	0.422	0.178
MAP3K3	0.33452	3.84186e-30	1.19013e-34	0.352	0.128
PCED1B	0.33442	5.9026e-25	1.82851e-29	0.321	0.121
FAM20C	0.334027	1.30671e-46	4.04794e-51	0.277	0.071
RERE	0.333865	8.193e-14	2.53802e-18	0.583	0.322
GAB1	0.3336	8.3145e-24	2.57566e-28	0.381	0.156
BPTF	0.332892	7.37779e-21	2.28549e-25	0.456	0.21
OSBPL8	0.332548	1.1889e-22	3.68297e-27	0.451	0.202
SNX10	0.332533	6.04405e-34	1.87233e-38	0.277	0.086
DYRK1A	0.332065	4.46882e-21	1.38435e-25	0.469	0.212
RASGEF1B	0.331654	2.3486e-40	7.27547e-45	0.259	0.07
SETD2	0.331648	2.44411e-23	7.57135e-28	0.446	0.195
HERC3	0.331543	6.4463e-26	1.99693e-30	0.352	0.136
PREX1	0.331521	2.70526e-15	8.38034e-20	0.539	0.286
SND1	0.331488	9.48313e-23	2.93768e-27	0.453	0.201
ITGB1	0.331272	2.38149e-20	7.37737e-25	0.443	0.208
TBC1D2	0.331179	1.94747e-101	6.03287e-106	0.231	0.03
AFF4	0.330948	1.44101e-27	4.46397e-32	0.394	0.155
CAMK2D	0.330931	8.08707e-19	2.50521e-23	0.474	0.226
PLXND1	0.330686	8.39339e-44	2.6001e-48	0.311	0.088
RTN4	0.330613	1.61251e-14	4.99523e-19	0.731	0.424
CAPG	0.330456	7.687e-15	2.38128e-19	0.409	0.211
CD44	0.330165	2.96502e-55	9.18504e-60	0.246	0.053
MBP	0.330007	1.59207e-21	4.93191e-26	0.554	0.273
ARHGAP24	0.329969	9.43492e-21	2.92275e-25	0.917	0.706
SMAP2	0.329433	2.05265e-12	6.35871e-17	0.746	0.464
ATP6V1C1	0.329339	1.46275e-27	4.53131e-32	0.386	0.15
TBXAS1	0.32898	2.97767e-12	9.2242e-17	0.754	0.504
RHOQ	0.328813	1.95198e-26	6.04684e-31	0.43	0.176
AP2A2	0.328594	3.50931e-34	1.08711e-38	0.339	0.114
TFRC	0.328417	7.32503e-21	2.26915e-25	0.231	0.081
FAM172A	0.328332	9.41846e-20	2.91765e-24	0.49	0.231
ARIH1	0.327726	4.54734e-21	1.40867e-25	0.42	0.187
PLXNC1	0.327061	6.4417e-35	1.99551e-39	0.231	0.063
EML4	0.326926	2.20584e-20	6.83324e-25	0.495	0.231
ATP1B1	0.326909	3.30885e-35	1.02501e-39	0.306	0.097
LRBA	0.326822	5.45795e-22	1.69076e-26	0.453	0.201
ALCAM	0.326309	1.65532e-16	5.12784e-21	0.497	0.251
AAK1	0.325907	4.26092e-19	1.31995e-23	0.528	0.254
S100A1	0.325752	9.1461e-52	2.83328e-56	0.207	0.041
MLLT10	0.325543	1.07436e-21	3.32815e-26	0.453	0.204
CTNNA1	0.325454	7.6643e-26	2.37424e-30	0.417	0.173
TIMP2	0.32531	9.15733e-22	2.83675e-26	0.412	0.184
STIM1	0.325205	6.71635e-34	2.08059e-38	0.29	0.09
WDFY4	0.32518	1.63492e-22	5.06465e-27	0.461	0.202
UBXN2B	0.323914	3.59229e-21	1.11282e-25	0.448	0.202
STX7	0.323486	4.31455e-14	1.33656e-18	0.617	0.349
NF1	0.322155	8.48042e-18	2.62706e-22	0.554	0.275
UBE4B	0.321911	1.46752e-34	4.54609e-39	0.298	0.093
TRPM2	0.321805	1.25661e-23	3.89272e-28	0.37	0.15
MIR34AHG	0.321674	4.82707e-44	1.49533e-48	0.28	0.074
RABGEF1	0.321528	1.40348e-29	4.34769e-34	0.36	0.131
MAP3K5	0.321115	3.7087e-17	1.14888e-21	0.541	0.269
NAALADL2	0.320854	1.24375e-17	3.85287e-22	0.363	0.162
SDCCAG8	0.320671	2.75206e-11	8.52532e-16	0.72	0.436
ENOSF1	0.320653	9.78806e-52	3.03214e-56	0.197	0.038
DDI2	0.320451	4.31129e-44	1.33555e-48	0.264	0.068
RAPGEF2	0.320361	7.97263e-19	2.46976e-23	0.456	0.213
AC104123.1	0.319973	6.43968e-30	1.99488e-34	0.236	0.07
SNX24	0.319878	2.81136e-34	8.70903e-39	0.295	0.092
MAPKAP1	0.319268	6.07919e-25	1.88321e-29	0.396	0.161
FBXL20	0.318545	3.20631e-27	9.93251e-32	0.37	0.14
SLC25A13	0.318083	2.69691e-24	8.35448e-29	0.368	0.148
TNRC6B	0.318068	5.32309e-14	1.64899e-18	0.598	0.33
FGR	0.317912	5.94271e-49	1.84093e-53	0.244	0.056
TPCN1	0.317862	2.18956e-30	6.7828e-35	0.313	0.107
KIF26B	0.317685	4.15145e-40	1.28603e-44	0.254	0.066
FAM135A	0.317137	2.38187e-20	7.37855e-25	0.51	0.235
HEXA	0.317089	3.23449e-20	1.00198e-24	0.396	0.179
EEPD1	0.31625	1.26518e-40	3.91926e-45	0.256	0.067
ST6GAL1	0.316051	1.09441e-09	3.39027e-14	0.767	0.489
SIK3	0.315431	8.10139e-22	2.50965e-26	0.44	0.194
AKR1B1	0.315362	1.09011e-17	3.37694e-22	0.451	0.22
SOS1	0.315349	6.60482e-22	2.04604e-26	0.443	0.192
DYM	0.315237	2.60977e-19	8.08455e-24	0.443	0.204
CTIF	0.315205	3.26001e-44	1.00989e-48	0.251	0.063
TBC1D5	0.31479	8.13998e-11	2.5216e-15	0.655	0.395
TSPAN14	0.313807	2.9787e-22	9.22741e-27	0.412	0.177
BASP1	0.313788	3.92149e-17	1.2148e-21	0.417	0.202
TANK	0.313744	3.23132e-18	1.001e-22	0.474	0.227
PAN3	0.313555	7.2997e-16	2.2613e-20	0.583	0.299
COP1	0.3135	1.07178e-15	3.32016e-20	0.497	0.253
PTBP3	0.313449	1.66806e-21	5.16732e-26	0.453	0.203
ABHD3	0.313443	4.61328e-16	1.4291e-20	0.453	0.223
RAB10	0.312787	7.16055e-18	2.21819e-22	0.539	0.271
CAB39	0.312654	1.48054e-16	4.58641e-21	0.521	0.26
RPS6KC1	0.312468	2.2866e-24	7.08344e-29	0.337	0.13
ABHD2	0.31237	1.53331e-33	4.74988e-38	0.306	0.099
CDKAL1	0.31211	2.68517e-17	8.3181e-22	0.474	0.228
FLI1	0.311982	6.88823e-14	2.13384e-18	0.516	0.273
ZC3H12C	0.311789	1.2009e-35	3.72015e-40	0.246	0.068
MED13L	0.311766	9.41572e-10	2.9168e-14	0.744	0.469
TRIM33	0.311214	3.8064e-24	1.17915e-28	0.347	0.137
OSBPL3	0.310887	7.82177e-15	2.42303e-19	0.422	0.21
SMS	0.310535	1.14578e-25	3.5494e-30	0.396	0.16
VPS13B	0.310231	6.96954e-17	2.15902e-21	0.518	0.256
ZMYND8	0.309971	3.65356e-27	1.1318e-31	0.378	0.144
SRPK2	0.309907	3.8425e-18	1.19033e-22	0.381	0.174
ACSL4	0.309826	1.12175e-13	3.47495e-18	0.332	0.161
FAM120B	0.30976	5.14418e-29	1.59356e-33	0.326	0.115
RSRC1	0.309611	3.69882e-18	1.14582e-22	0.459	0.219
MACF1	0.309402	1.97452e-16	6.11665e-21	0.536	0.27
KAT6A	0.309156	1.83296e-18	5.67813e-23	0.451	0.212
AFF1	0.309017	3.72868e-12	1.15507e-16	0.547	0.304
TENT2	0.308957	4.48196e-17	1.38842e-21	0.49	0.242
NCOA2	0.308581	4.70593e-15	1.4578e-19	0.477	0.241
ATG16L2	0.308334	2.60837e-27	8.08021e-32	0.394	0.153
SLC29A1	0.307674	1.2925e-43	4.00389e-48	0.244	0.059
NCOA1	0.307594	6.55421e-16	2.03036e-20	0.521	0.261
PHIP	0.307364	4.87141e-16	1.50906e-20	0.544	0.278
CD81	0.307319	7.84019e-13	2.42873e-17	0.451	0.245
ERBIN	0.30717	1.23449e-21	3.8242e-26	0.484	0.219
MIR29B2CHG	0.307068	2.0645e-25	6.39541e-30	0.337	0.127
ALPK1	0.306806	1.28847e-19	3.99142e-24	0.42	0.186
ZNF710	0.306805	2.28794e-18	7.08758e-23	0.389	0.175
DUSP16	0.306714	1.51578e-29	4.69557e-34	0.28	0.091
AGO3	0.306472	1.27046e-25	3.93561e-30	0.399	0.159
LINC02245	0.30605	1.07028e-25	3.31552e-30	0.345	0.13
PACS1	0.305642	1.50097e-15	4.6497e-20	0.466	0.23
SH3PXD2B	0.305464	5.24043e-36	1.62338e-40	0.223	0.058
FHIT	0.305293	2.17181e-09	6.72781e-14	0.674	0.432
ANKRD17	0.305255	4.11123e-16	1.27358e-20	0.541	0.272
MAP4K4	0.304998	4.19355e-15	1.29908e-19	0.604	0.318
EHMT1	0.304131	1.35938e-23	4.21107e-28	0.386	0.159
BIRC6	0.303875	2.64256e-15	8.18611e-20	0.585	0.304
PBRM1	0.303863	3.51753e-19	1.08966e-23	0.472	0.221
SSH1	0.303812	1.05476e-21	3.26743e-26	0.373	0.155
ARMH3	0.303764	5.92677e-23	1.83599e-27	0.373	0.152
TBCK	0.303684	8.33224e-23	2.58116e-27	0.381	0.156
CTBP2	0.303657	2.34188e-18	7.25466e-23	0.425	0.196
MDM2	0.303583	8.52038e-34	2.63944e-38	0.321	0.104
INPP4A	0.303257	3.67718e-19	1.13912e-23	0.391	0.174
ZBTB20	0.303156	2.3247e-10	7.20145e-15	0.666	0.398
BMP2K	0.303082	4.95335e-09	1.53445e-13	0.728	0.47
SMAD2	0.303065	4.19217e-21	1.29865e-25	0.376	0.16
UBR5	0.302976	3.76173e-19	1.16531e-23	0.438	0.2
LYST	0.302439	4.45392e-16	1.37973e-20	0.51	0.256
SNX9	0.301722	3.07361e-19	9.52141e-24	0.412	0.186
MAN1C1	0.301413	1.04451e-39	3.23568e-44	0.277	0.076
SNX27	0.301243	1.29839e-27	4.02214e-32	0.342	0.126
NCOA7	0.301079	9.43623e-31	2.92315e-35	0.378	0.137
PROS1	0.30089	9.85829e-38	3.0539e-42	0.233	0.06
ATXN7L1	0.300665	1.14255e-26	3.53938e-31	0.311	0.111
SUPT3H	0.300665	8.31058e-19	2.57445e-23	0.42	0.189
GTDC1	0.300663	7.99446e-19	2.47652e-23	0.389	0.172
PTPRJ	0.300655	3.14744e-11	9.75015e-16	0.585	0.33
TBC1D2B	0.300459	2.2683e-20	7.02673e-25	0.378	0.162
IFNAR2	0.300042	1.45023e-22	4.49252e-27	0.391	0.164
UMAD1	0.299995	1.38941e-17	4.30412e-22	0.378	0.17
CUX1	0.299785	1.643e-13	5.08967e-18	0.495	0.262
PACSIN2	0.299699	4.22511e-18	1.30885e-22	0.383	0.175
STK10	0.299593	5.09753e-23	1.57911e-27	0.332	0.131
ABCG1	0.299363	1.31359e-42	4.06923e-47	0.246	0.061
XIST	0.298944	1.40905e-11	4.36494e-16	0.43	0.225
STAT5B	0.298743	4.68989e-31	1.45283e-35	0.288	0.092
DOCK3	0.298709	6.5523e-38	2.02977e-42	0.275	0.077
TRAF3	0.298346	1.64063e-25	5.08235e-30	0.334	0.124
HIPK2	0.298191	3.50547e-24	1.08592e-28	0.321	0.123
ACYP2	0.298191	1.75577e-20	5.43902e-25	0.35	0.147
CDK13	0.298154	4.79225e-18	1.48454e-22	0.433	0.202
ZFAND6	0.298126	5.50661e-20	1.70584e-24	0.453	0.207
CLASP1	0.297886	1.42161e-17	4.40387e-22	0.427	0.198
RNF149	0.297879	6.15574e-11	1.90692e-15	0.58	0.346
MFSD1	0.297734	7.88218e-15	2.44174e-19	0.539	0.286
KCNJ5	0.297644	7.46896e-52	2.31373e-56	0.228	0.048
DST	0.297337	4.83726e-16	1.49848e-20	0.585	0.303
CAST	0.297098	4.41269e-17	1.36696e-21	0.474	0.233
TTC28	0.296998	1.43037e-20	4.43098e-25	0.381	0.16
NABP1	0.296998	5.4462e-30	1.68712e-34	0.308	0.104
LRRFIP1	0.296966	2.94676e-15	9.12845e-20	0.516	0.266
SLC2A13	0.296896	6.13269e-17	1.89978e-21	0.407	0.188
KDM2A	0.296783	8.17464e-16	2.53234e-20	0.448	0.22
ARHGAP10	0.296439	2.40747e-59	7.45784e-64	0.192	0.033
LINC01374	0.296388	6.23609e-11	1.93181e-15	0.552	0.31
GTF2IRD1	0.29634	1.201e-39	3.72047e-44	0.244	0.063
UVRAG	0.295381	1.58688e-13	4.91584e-18	0.562	0.303
NPEPPS	0.295199	4.15975e-26	1.28861e-30	0.363	0.14
TMEM165	0.294946	5.24499e-18	1.62479e-22	0.51	0.25
MARCH1	0.294376	3.65964e-10	1.13368e-14	0.624	0.378
ERGIC1	0.294195	1.24686e-20	3.86253e-25	0.35	0.147
PTPN1	0.294148	1.04064e-22	3.22371e-27	0.313	0.121
RNF213	0.294072	8.29203e-18	2.5687e-22	0.453	0.216
EPG5	0.294039	3.93276e-37	1.21829e-41	0.28	0.081
NUMB	0.293484	4.84465e-12	1.50077e-16	0.601	0.333
PPM1L	0.292739	5.57188e-27	1.72606e-31	0.262	0.085
LTA4H	0.292583	5.60933e-24	1.73766e-28	0.293	0.108
DOCK5	0.292536	1.28629e-20	3.98468e-25	0.386	0.166
CPEB2	0.292428	1.8241e-47	5.65071e-52	0.238	0.055
ZEB2	0.292331	4.80235e-09	1.48767e-13	0.741	0.466
USP9X	0.292234	2.52285e-23	7.81528e-28	0.402	0.166
FAF1	0.292223	6.89565e-17	2.13613e-21	0.487	0.235
SCARB2	0.292166	1.10269e-20	3.4159e-25	0.394	0.17
CTSZ	0.291703	3.52573e-15	1.0922e-19	0.487	0.247
JAK1	0.29165	2.54606e-17	7.88718e-22	0.482	0.236
TCF25	0.291644	2.51247e-18	7.78311e-23	0.425	0.199
KLF7	0.29163	1.31573e-28	4.07587e-33	0.269	0.087
CSGALNACT2	0.29124	4.13276e-44	1.28024e-48	0.267	0.068
FCHO2	0.291043	1.48338e-20	4.59521e-25	0.355	0.148
SIPA1L2	0.290776	2.46289e-16	7.62954e-21	0.394	0.183
SNHG12	0.290641	1.57254e-41	4.8714e-46	0.233	0.057
FTO	0.290027	1.99786e-20	6.18897e-25	0.404	0.174
MFGE8	0.289855	6.16802e-85	1.91073e-89	0.189	0.024
FKBP15	0.288875	6.373e-26	1.97422e-30	0.334	0.124
CTNNB1	0.288414	1.18755e-15	3.67878e-20	0.44	0.218
PSME4	0.288231	2.15614e-20	6.67929e-25	0.337	0.139
RBM6	0.288008	5.8809e-15	1.82178e-19	0.534	0.274
RDX	0.287759	9.20994e-22	2.85305e-26	0.37	0.153
CLIP4	0.287687	7.02135e-72	2.17507e-76	0.199	0.03
LRRK2	0.287635	2.43738e-17	7.55052e-22	0.443	0.207
TNKS	0.287275	6.61563e-25	2.04939e-29	0.368	0.143
MSRA	0.287236	2.10847e-21	6.5316e-26	0.342	0.138
RICTOR	0.287093	4.75258e-19	1.47225e-23	0.435	0.196
FBXO11	0.286751	4.95853e-14	1.53605e-18	0.51	0.261
STRBP	0.28672	1.15457e-19	3.57663e-24	0.389	0.166
FEZ2	0.286254	1.48821e-16	4.61019e-21	0.466	0.228
VTI1A	0.286207	1.91195e-12	5.92285e-17	0.487	0.258
P2RX7	0.286167	2.11858e-18	6.56293e-23	0.342	0.147
EDA	0.285769	2.15891e-24	6.68787e-29	0.277	0.096
HS3ST2	0.285657	4.42157e-46	1.36971e-50	0.085	0.009
MAP4	0.285395	9.24411e-22	2.86364e-26	0.339	0.137
CFLAR	0.285217	1.6707e-15	5.1755e-20	0.415	0.2
LINC01278	0.285011	7.59887e-36	2.35398e-40	0.254	0.07
CREBBP	0.284927	1.86737e-21	5.78472e-26	0.399	0.168
ATP13A3	0.284874	5.00149e-20	1.54936e-24	0.383	0.164
GCLC	0.284805	5.03301e-42	1.55912e-46	0.233	0.056
CERS6	0.284741	7.11182e-21	2.2031e-25	0.363	0.149
LRCH3	0.284684	9.32764e-28	2.88951e-32	0.358	0.131
ARFGEF1	0.284435	9.71342e-19	3.00902e-23	0.386	0.171
RBMS1	0.284289	8.00705e-17	2.48042e-21	0.386	0.178
CMKLR1	0.284242	4.15608e-24	1.28747e-28	0.275	0.097
RGCC	0.284067	1.28519e-24	3.98127e-29	0.176	0.049
GLG1	0.283636	1.79831e-19	5.57079e-24	0.363	0.157
AKAP13	0.283449	1.89906e-07	5.88291e-12	0.689	0.457
TBC1D14	0.283439	2.43369e-15	7.53908e-20	0.435	0.209
PAG1	0.28316	2.2778e-10	7.05616e-15	0.547	0.309
DPP4	0.28314	1.19752e-114	3.70969e-119	0.166	0.014
ERC1	0.283122	8.44351e-16	2.61563e-20	0.466	0.225
GPRIN3	0.282973	3.35697e-14	1.03992e-18	0.381	0.186
PPFIA1	0.282936	1.80242e-22	5.58353e-27	0.324	0.127
AVL9	0.282868	1.05247e-20	3.26035e-25	0.337	0.137
PIK3R1	0.28245	1.47832e-11	4.57954e-16	0.534	0.295
ID2	0.282104	6.6212e-14	2.05111e-18	0.37	0.18
JARID2	0.281959	1.68932e-15	5.23317e-20	0.378	0.177
LARP4B	0.281868	1.61266e-19	4.99568e-24	0.417	0.185
HDAC8	0.281713	9.00959e-17	2.79099e-21	0.37	0.167
NCOA3	0.28166	1.37045e-13	4.24538e-18	0.456	0.233
LCOR	0.281626	6.66063e-16	2.06333e-20	0.453	0.219
MAP2K5	0.281359	6.63833e-20	2.05642e-24	0.347	0.144
RNF38	0.281274	1.43428e-21	4.44311e-26	0.311	0.121
ZCCHC7	0.281138	2.05629e-15	6.36996e-20	0.386	0.181
LMBRD1	0.281016	3.99086e-18	1.23629e-22	0.44	0.205
STX18	0.280804	6.66326e-31	2.06414e-35	0.262	0.08
PEAK1	0.280679	5.21534e-15	1.61561e-19	0.456	0.224
CYP27A1	0.280594	3.69981e-21	1.14613e-25	0.298	0.115
TET3	0.280441	2.29149e-21	7.09858e-26	0.306	0.119
REV3L	0.280386	2.26443e-17	7.01476e-22	0.402	0.184
PLD1	0.280184	8.11763e-24	2.51468e-28	0.306	0.112
ZNF331	0.279879	2.07609e-18	6.43131e-23	0.313	0.129
ZFHX3	0.279436	3.87544e-08	1.20053e-12	0.635	0.386
CDCP1	0.278945	7.3756e-37	2.28481e-41	0.205	0.05
FNBP4	0.278832	1.22161e-19	3.7843e-24	0.365	0.157
RNF111	0.278532	5.22619e-18	1.61897e-22	0.402	0.181
PARP4	0.278021	5.41101e-18	1.67622e-22	0.381	0.17
CCDC91	0.277578	1.34785e-12	4.17536e-17	0.474	0.25
ST8SIA4	0.277514	6.54909e-15	2.02878e-19	0.402	0.193
CAMK1D	0.277244	6.23466e-13	1.93137e-17	0.466	0.241
AC068587.4	0.277151	4.83722e-18	1.49847e-22	0.293	0.119
ANKHD1	0.27696	3.66696e-19	1.13595e-23	0.443	0.2
RCSD1	0.27681	1.68601e-13	5.22291e-18	0.474	0.244
SRRM2	0.276728	8.11477e-14	2.51379e-18	0.51	0.269
NFIA	0.276597	4.09186e-15	1.26757e-19	0.451	0.221
ATP6V0A1	0.276204	7.95787e-21	2.46519e-25	0.386	0.163
CCDC88A	0.275885	1.16819e-11	3.6188e-16	0.5	0.274
SOD2	0.275689	1.00411e-13	3.11054e-18	0.404	0.202
WDFY3	0.275518	2.2171e-12	6.86812e-17	0.521	0.273
DNAJC1	0.275398	7.71369e-21	2.38955e-25	0.303	0.118
AC010210.1	0.275387	3.57231e-34	1.10663e-38	0.228	0.061
GNB4	0.275349	1.95841e-11	6.06676e-16	0.554	0.307
TNFAIP2	0.275323	2.34437e-37	7.26239e-42	0.22	0.056
HSD17B4	0.275034	1.98242e-21	6.14115e-26	0.303	0.118
GNA12	0.275027	2.32283e-19	7.19564e-24	0.262	0.099
CSNK1A1	0.27484	1.17151e-12	3.62911e-17	0.547	0.295
FAM53B	0.274571	2.64726e-22	8.20069e-27	0.303	0.115
NUFIP2	0.274546	1.2167e-17	3.76909e-22	0.417	0.193
NKTR	0.274063	1.58933e-15	4.92341e-20	0.448	0.22
STK3	0.273974	5.18203e-14	1.60529e-18	0.474	0.237
FLVCR2	0.273957	6.00606e-42	1.86056e-46	0.197	0.043
SDCBP	0.273814	7.78691e-09	2.41223e-13	0.604	0.375
SNX30	0.273549	1.08932e-26	3.3745e-31	0.306	0.108
SRGAP1	0.273519	3.37062e-08	1.04415e-12	0.534	0.318
SLA	0.273173	1.40167e-15	4.3421e-20	0.451	0.218
SYK	0.273111	7.2873e-08	2.25746e-12	0.671	0.415
NRIP1	0.272877	2.50976e-12	7.77474e-17	0.482	0.253
ADK	0.27286	9.69435e-13	3.00311e-17	0.469	0.243
LINC01094	0.272783	4.43267e-15	1.37315e-19	0.394	0.187
APBA1	0.272742	8.21182e-21	2.54385e-25	0.301	0.115
HNRNPM	0.272658	4.1076e-17	1.27245e-21	0.438	0.208
XPR1	0.272646	4.47485e-19	1.38622e-23	0.358	0.152
HERC1	0.27264	3.94134e-17	1.22095e-21	0.453	0.213
NFAT5	0.272462	9.74924e-16	3.02012e-20	0.443	0.212
CTSL	0.272121	6.95018e-16	2.15303e-20	0.358	0.163
FGD2	0.272119	1.3193e-13	4.08693e-18	0.42	0.209
MARK3	0.272084	1.78676e-15	5.53502e-20	0.427	0.205
CTSB	0.271765	1.44121e-07	4.46456e-12	0.816	0.581
WDPCP	0.271549	5.91549e-21	1.8325e-25	0.295	0.113
TTBK2	0.271547	4.48192e-22	1.38841e-26	0.339	0.134
ST5	0.271413	4.73241e-33	1.466e-37	0.231	0.063
UBE2E1	0.271406	4.26608e-15	1.32154e-19	0.443	0.217
SLC11A1	0.271261	4.36567e-08	1.3524e-12	0.604	0.377
CHSY1	0.270817	1.08843e-12	3.37172e-17	0.36	0.176
TGFBR1	0.270768	1.2821e-08	3.97168e-13	0.578	0.345
GBE1	0.270588	2.01503e-20	6.24216e-25	0.363	0.149
FBXO28	0.270469	3.02322e-25	9.36533e-30	0.256	0.085
ZMIZ1	0.270464	4.965e-25	1.53806e-29	0.306	0.111
NR3C2	0.270463	1.79359e-20	5.55619e-25	0.254	0.092
ANKRD12	0.27043	5.69991e-11	1.76572e-15	0.554	0.311
STAG2	0.270313	1.69121e-15	5.23904e-20	0.427	0.208
CBLB	0.270054	5.98089e-23	1.85276e-27	0.249	0.085
WDR70	0.269989	3.77497e-16	1.16941e-20	0.438	0.205
PARP8	0.269612	1.06697e-14	3.30526e-19	0.43	0.208
ADPGK	0.269275	9.57961e-20	2.96757e-24	0.383	0.166
UBR3	0.26924	4.8733e-20	1.50965e-24	0.378	0.16
OGA	0.268975	4.75655e-16	1.47348e-20	0.394	0.184
MICU1	0.268763	2.12301e-21	6.57665e-26	0.28	0.105
JMJD1C	0.268702	4.87763e-08	1.51099e-12	0.63	0.382
HDAC4	0.268185	5.21437e-18	1.61531e-22	0.332	0.14
PTPN12	0.268142	5.85911e-17	1.81503e-21	0.337	0.149
CACNA1A	0.267981	1.58569e-16	4.91216e-21	0.365	0.163
HPS3	0.267662	3.93544e-18	1.21912e-22	0.332	0.141
BMPR1A	0.267471	4.58241e-20	1.41954e-24	0.308	0.122
PGBD5	0.267153	8.31986e-70	2.57732e-74	0.192	0.029
PCSK5	0.267073	2.88453e-20	8.93568e-25	0.254	0.092
SPATA7	0.26702	4.25365e-48	1.31769e-52	0.21	0.043
MAGI3	0.266912	1.17687e-24	3.64572e-29	0.238	0.077
SASH1	0.266765	1.46971e-57	4.55287e-62	0.184	0.031
RORA	0.266701	3.16105e-30	9.79229e-35	0.181	0.046
PHC3	0.266654	4.21357e-19	1.30528e-23	0.417	0.184
GSAP	0.266442	3.06768e-15	9.50305e-20	0.35	0.16
PDE7A	0.266205	5.92749e-20	1.83622e-24	0.282	0.11
ELF1	0.266202	4.71174e-10	1.4596e-14	0.554	0.32
EIF4G3	0.266166	6.97033e-10	2.15927e-14	0.57	0.319
SLCO2B1	0.2657	1.07581e-06	3.33266e-11	0.627	0.397
CEP350	0.265311	6.46701e-14	2.00335e-18	0.474	0.24
PDE3A	0.265212	1.5411e-57	4.77401e-62	0.14	0.019
PAFAH1B1	0.265069	1.85678e-14	5.75194e-19	0.417	0.206
MLXIP	0.264945	4.93456e-24	1.52863e-28	0.295	0.107
ATP9B	0.264718	6.76003e-19	2.09412e-23	0.383	0.166
UBL3	0.264567	1.42238e-15	4.40626e-20	0.412	0.196
TBC1D1	0.264552	1.23236e-15	3.8176e-20	0.399	0.187
PSMA1	0.26448	5.73914e-11	1.77787e-15	0.5	0.279
FGD4	0.264421	4.0643e-06	1.25904e-10	0.684	0.452
PIAS1	0.264343	4.28055e-08	1.32603e-12	0.666	0.398
CNTLN	0.264273	9.14144e-21	2.83183e-25	0.29	0.11
MTAP	0.264062	2.75016e-17	8.51943e-22	0.301	0.125
ROCK1	0.263894	9.39886e-13	2.91158e-17	0.531	0.279
CUL5	0.263774	2.33808e-23	7.24289e-28	0.337	0.13
HCK	0.263697	1.00131e-11	3.10185e-16	0.472	0.253
NFIC	0.263682	8.46851e-17	2.62337e-21	0.365	0.165
ARAP1	0.263682	3.28458e-21	1.0175e-25	0.321	0.127
MGLL	0.263556	3.85335e-30	1.19369e-34	0.246	0.073
NEAT1	0.263245	8.51651e-13	2.63824e-17	0.902	0.741
TUT7	0.26269	1.80638e-13	5.59581e-18	0.378	0.185
RALGAPA1	0.262384	1.45093e-16	4.49468e-21	0.391	0.179
LONP2	0.262118	1.46183e-17	4.52844e-22	0.365	0.161
TTC3	0.262027	3.02911e-13	9.38358e-18	0.51	0.263
SGMS1	0.261848	2.54732e-13	7.89108e-18	0.378	0.184
TACC1	0.261735	2.14736e-15	6.65209e-20	0.412	0.197
ST3GAL5	0.261723	2.33147e-25	7.22241e-30	0.231	0.073
PPP6R3	0.261434	7.90965e-11	2.45025e-15	0.477	0.255
STRN	0.261355	5.0694e-25	1.5704e-29	0.272	0.094
DICER1	0.261263	9.91651e-17	3.07193e-21	0.368	0.166
ST3GAL6	0.261197	2.08162e-13	6.44842e-18	0.394	0.193
AGAP1	0.261149	9.54152e-22	2.95577e-26	0.244	0.086
PRRC2B	0.261056	3.45597e-17	1.07059e-21	0.37	0.166
WDR37	0.260921	2.81908e-20	8.73295e-25	0.308	0.122
KIAA0232	0.260717	2.51526e-23	7.79175e-28	0.329	0.125
CORO1C	0.260684	1.81945e-18	5.6363e-23	0.324	0.136
WASF2	0.260478	1.20416e-10	3.73024e-15	0.578	0.323
DLEU1	0.260441	3.19988e-05	9.91258e-10	0.749	0.503
CLN8	0.26041	3.06772e-21	9.50316e-26	0.301	0.116
PCM1	0.260257	4.82835e-09	1.49573e-13	0.575	0.332
PUM1	0.260238	6.50403e-16	2.01482e-20	0.422	0.199
LARGE1	0.260096	4.74504e-24	1.46992e-28	0.282	0.099
CPVL	0.260075	4.01509e-07	1.24379e-11	0.661	0.411
SAMD12	0.260021	1.79168e-18	5.55027e-23	0.288	0.114
ITFG1	0.259982	1.60358e-14	4.96756e-19	0.484	0.238
TANGO2	0.259783	2.33674e-26	7.23875e-31	0.256	0.084
IL18	0.259737	2.13047e-10	6.59977e-15	0.484	0.27
TPP1	0.259635	5.2039e-17	1.61206e-21	0.313	0.135
TBL1XR1	0.259308	4.9391e-10	1.53003e-14	0.5	0.277
HGF	0.259202	9.73354e-31	3.01525e-35	0.21	0.057
SLC7A7	0.258985	5.16925e-23	1.60133e-27	0.272	0.097
HM13	0.258924	1.14094e-16	3.53441e-21	0.376	0.172
PHF21A	0.25888	1.2547e-10	3.88681e-15	0.417	0.223
GNA13	0.258708	3.30258e-10	1.02307e-14	0.479	0.264
PPP2R5C	0.258532	1.34582e-17	4.16909e-22	0.378	0.167
KANSL1L	0.258413	5.07332e-18	1.57161e-22	0.319	0.132
ANKH	0.258334	2.26553e-22	7.01814e-27	0.282	0.103
AC025569.1	0.258204	3.61033e-21	1.11841e-25	0.236	0.081
PBX3	0.25813	2.18577e-15	6.77108e-20	0.285	0.121
PPP2R2D	0.258109	1.32068e-23	4.09121e-28	0.251	0.086
RUNX1	0.257765	4.84663e-06	1.50139e-10	0.622	0.394
STAU2	0.257693	1.60763e-13	4.98011e-18	0.352	0.167
PSAP	0.257691	4.94069e-08	1.53052e-12	0.837	0.626
ATP11B	0.257503	4.89682e-17	1.51694e-21	0.306	0.129
TRPM7	0.257483	9.51903e-18	2.9488e-22	0.391	0.173
CPNE8	0.257181	3.18021e-30	9.85164e-35	0.176	0.044
GGA1	0.257136	4.01345e-30	1.24329e-34	0.256	0.078
ZNF516	0.25701	7.98273e-26	2.47289e-30	0.238	0.076
ARL8B	0.257007	1.25036e-20	3.87337e-25	0.332	0.134
CREBL2	0.256842	5.5832e-21	1.72956e-25	0.329	0.131
RCOR1	0.256042	2.2085e-16	6.84149e-21	0.306	0.131
GPATCH8	0.256013	1.25547e-14	3.88919e-19	0.391	0.186
DCAF5	0.255823	7.85649e-22	2.43378e-26	0.324	0.126
NR3C1	0.2558	5.83438e-12	1.80737e-16	0.472	0.25
PLCG2	0.255471	1.08694e-12	3.36713e-17	0.464	0.24
ECPAS	0.255434	2.80954e-21	8.70337e-26	0.326	0.129
EVI5	0.255231	5.4844e-14	1.69895e-18	0.43	0.21
ARFGEF2	0.25522	2.30887e-24	7.15241e-29	0.298	0.107
FAM149A	0.255139	7.29944e-10	2.26122e-14	0.459	0.246
AKT3	0.255091	1.39425e-09	4.31911e-14	0.554	0.307
ALDH2	0.254905	1.30571e-14	4.04483e-19	0.339	0.159
AL365295.1	0.254612	1.59156e-32	4.93033e-37	0.145	0.03
PIK3AP1	0.254578	2.39779e-13	7.42787e-18	0.37	0.179
TFCP2	0.254548	9.18725e-18	2.84603e-22	0.288	0.116
PITPNB	0.254534	1.3042e-17	4.04015e-22	0.326	0.138
AC118549.1	0.254164	1.24339e-19	3.85178e-24	0.311	0.124
CHD6	0.254129	3.04935e-20	9.44626e-25	0.332	0.134
TMCC3	0.253873	1.11911e-19	3.46677e-24	0.303	0.119
SEMA6D	0.25374	2.34855e-33	7.27532e-38	0.181	0.043
SIRPB2	0.253605	4.46007e-25	1.38164e-29	0.233	0.074
RAP2B	0.253589	6.39457e-36	1.98091e-40	0.207	0.051
KAT2B	0.253556	1.6818e-23	5.20987e-28	0.256	0.088
ABL1	0.253496	1.28976e-18	3.99541e-23	0.275	0.106
AUH	0.25322	5.51052e-18	1.70705e-22	0.324	0.135
ESYT2	0.25302	4.046e-21	1.25337e-25	0.282	0.105
HS3ST4	0.252939	4.06978e-08	1.26074e-12	0.549	0.31
GNS	0.252897	4.81225e-22	1.49074e-26	0.262	0.094
PTPRA	0.252814	4.50503e-19	1.39557e-23	0.339	0.142
CHCHD3	0.252644	5.36406e-15	1.66168e-19	0.37	0.173
FTL	0.252378	1.89141e-06	5.85921e-11	0.909	0.756
NUBPL	0.252275	7.27468e-24	2.25355e-28	0.236	0.077
SLC16A10	0.251844	7.41871e-14	2.29817e-18	0.098	0.026
RAP1B	0.251826	9.62647e-14	2.98209e-18	0.477	0.242
DOCK11	0.251701	5.11641e-11	1.58496e-15	0.466	0.246
PSEN1	0.250794	5.87463e-20	1.81984e-24	0.316	0.127
LINC01473	0.250758	1.56248e-15	4.84024e-20	0.29	0.122
AHI1	0.250736	2.95583e-25	9.15657e-30	0.267	0.09
CUL4A	0.250669	7.56654e-20	2.34396e-24	0.277	0.106
FAM135B	0.250667	8.20143e-42	2.54064e-46	0.15	0.027
FNDC3A	0.250657	4.26339e-11	1.32071e-15	0.474	0.252
CXADR	0.250624	1.79852e-23	5.57146e-28	0.238	0.08
HIVEP2	0.250606	3.44069e-13	1.06585e-17	0.254	0.109
APC	0.250532	8.30097e-19	2.57147e-23	0.288	0.114
CDK19	0.250402	1.7172e-16	5.31952e-21	0.386	0.174
ARRB1	0.250348	1.70213e-16	5.27287e-21	0.306	0.13
DCAF7	0.250101	1.23722e-18	3.83266e-23	0.275	0.108
AP003086.1	0.249992	1.81653e-17	5.62723e-22	0.347	0.147
LPAR1	0.249879	2.1089e-22	6.53294e-27	0.277	0.099
SYTL3	0.249828	1.47778e-13	4.57785e-18	0.363	0.171
ZCCHC2	0.249654	1.83006e-21	5.66914e-26	0.267	0.097
USP3	0.249603	9.18433e-14	2.84512e-18	0.365	0.174
KYNU	0.249597	3.84672e-13	1.19164e-17	0.316	0.147
BMPR2	0.249555	1.90336e-15	5.89623e-20	0.358	0.162
BNIP3L	0.249553	8.73263e-10	2.70519e-14	0.508	0.285
BACH1	0.24915	2.66928e-08	8.26888e-13	0.456	0.261
ZFR	0.248988	1.83374e-17	5.68054e-22	0.376	0.166
GIGYF2	0.248838	1.25352e-16	3.88316e-21	0.352	0.156
APOE	0.248764	3.66983e-05	1.13684e-09	0.858	0.653
MYO9A	0.248706	1.97258e-17	6.11065e-22	0.269	0.107
DACT1	0.24806	2.71501e-63	8.41054e-68	0.145	0.019
GARS-DT	0.247945	2.14801e-17	6.6541e-22	0.352	0.152
ELF2	0.247864	2.57652e-11	7.98152e-16	0.443	0.232
RFX7	0.247862	1.2864e-14	3.98501e-19	0.288	0.124
MAPRE2	0.247749	1.40406e-15	4.34949e-20	0.326	0.144
ALOX15B	0.247625	9.9577e-26	3.08469e-30	0.223	0.067
GNB1	0.24742	4.22268e-13	1.3081e-17	0.456	0.231
COMMD1	0.247312	3.38673e-13	1.04914e-17	0.319	0.149
ATXN2	0.246561	1.35959e-18	4.21175e-23	0.376	0.161
ZKSCAN1	0.246545	1.23018e-25	3.81086e-30	0.262	0.087
SPP1	0.246238	0.00133666	4.1407e-08	0.832	0.62
ZNF638	0.246031	1.4428e-08	4.46949e-13	0.565	0.324
RHOT1	0.246027	4.33468e-18	1.3428e-22	0.363	0.156
TRAF3IP2-AS1	0.245953	6.88173e-19	2.13182e-23	0.272	0.104
ABI1	0.245833	8.08051e-11	2.50318e-15	0.5	0.269
FYB1	0.245685	1.90907e-05	5.91391e-10	0.718	0.508
RBM26	0.245681	4.21508e-16	1.30575e-20	0.368	0.166
AP3B1	0.24542	1.09245e-11	3.38418e-16	0.453	0.236
LRMDA	0.245252	2.37477e-07	7.35654e-12	0.873	0.69
EPB41	0.245019	3.20035e-13	9.91405e-18	0.319	0.148
KLF6	0.244969	4.66948e-12	1.44651e-16	0.472	0.246
KIAA2026	0.244928	5.48661e-16	1.69964e-20	0.35	0.155
SCFD1	0.244682	3.78125e-13	1.17136e-17	0.337	0.16
PIP4K2A	0.244464	7.55351e-12	2.33992e-16	0.497	0.261
PECAM1	0.243865	8.66229e-22	2.6834e-26	0.264	0.095
CDKN2B-AS1	0.243776	2.18189e-35	6.75905e-40	0.199	0.048
BLVRB	0.243537	1.86582e-16	5.77994e-21	0.256	0.103
EPAS1	0.24353	1.03328e-97	3.2009e-102	0.148	0.013
TGFA	0.243453	1.29339e-38	4.00665e-43	0.192	0.043
COG5	0.243349	2.58962e-11	8.02212e-16	0.448	0.232
ARHGEF10L	0.243142	8.0191e-22	2.48415e-26	0.277	0.102
FAM13B	0.243118	6.34264e-14	1.96482e-18	0.386	0.185
COLGALT1	0.24292	3.55057e-22	1.09989e-26	0.277	0.101
IDS	0.242865	1.54564e-22	4.78807e-27	0.311	0.118
CFD	0.242494	2.08898e-16	6.47123e-21	0.275	0.112
HIPK3	0.242473	2.83236e-15	8.77407e-20	0.383	0.177
VPS13D	0.242414	7.29554e-15	2.26001e-19	0.383	0.179
TRIM14	0.242263	7.60962e-25	2.35731e-29	0.231	0.073
PCCA	0.242139	1.5587e-12	4.82853e-17	0.358	0.172
THADA	0.242043	5.45782e-14	1.69072e-18	0.339	0.156
USP34	0.242022	2.52539e-08	7.82316e-13	0.508	0.292
TCF12	0.241973	7.61547e-05	2.35912e-09	0.72	0.456
NCF2	0.241878	2.59943e-24	8.05251e-29	0.228	0.073
GOLPH3	0.241007	2.89232e-18	8.95983e-23	0.321	0.134
SPG7	0.240992	5.50376e-24	1.70495e-28	0.256	0.087
SNX1	0.240747	6.34916e-15	1.96684e-19	0.378	0.177
AMBRA1	0.240734	1.11241e-19	3.44601e-24	0.267	0.1
SPART	0.240667	2.18681e-25	6.77429e-30	0.249	0.081
BRAF	0.240425	6.12056e-13	1.89603e-17	0.394	0.192
HOOK3	0.24038	6.34034e-14	1.96411e-18	0.402	0.195
GOLGA4	0.2402	2.56076e-09	7.93271e-14	0.51	0.284
TTYH3	0.240172	1.00611e-24	3.11671e-29	0.21	0.064
SPSB1	0.239827	1.91598e-78	5.93533e-83	0.153	0.017
RIC1	0.239729	6.14638e-15	1.90402e-19	0.347	0.157
HECTD1	0.239043	6.90338e-16	2.13853e-20	0.339	0.151
CREBRF	0.239033	2.76314e-16	8.55966e-21	0.324	0.14
FRMD4A	0.238842	0.000279304	8.65226e-09	0.886	0.667
MBD5	0.238831	5.06135e-10	1.5679e-14	0.456	0.242
EFR3A	0.238739	1.20983e-17	3.74782e-22	0.298	0.122
PDSS2	0.238699	5.39512e-16	1.6713e-20	0.313	0.133
AHCTF1	0.238587	3.50681e-25	1.08634e-29	0.259	0.086
OTOA	0.238521	8.03193e-103	2.48813e-107	0.135	0.011
FER	0.238458	6.44198e-08	1.9956e-12	0.526	0.298
PRRC2C	0.238361	1.41164e-11	4.37297e-16	0.49	0.258
HP1BP3	0.238318	5.36546e-14	1.66211e-18	0.466	0.231
TLK1	0.237975	2.08165e-14	6.44853e-19	0.329	0.149
KANSL1	0.237704	7.56215e-09	2.3426e-13	0.541	0.299
TNFRSF14	0.237696	2.33353e-35	7.2288e-40	0.184	0.043
PPP1R12A	0.237315	2.016e-12	6.24516e-17	0.461	0.237
NOL4L	0.237245	4.78611e-21	1.48264e-25	0.236	0.081
TAX1BP1	0.237177	1.06457e-13	3.29782e-18	0.484	0.243
ZNF609	0.237146	8.50729e-12	2.63539e-16	0.391	0.196
MAP3K1	0.237143	3.27086e-17	1.01325e-21	0.303	0.125
STX6	0.237109	2.16143e-16	6.69566e-21	0.319	0.137
PRDM2	0.237095	2.25462e-18	6.98434e-23	0.345	0.144
EMSY	0.236934	1.05629e-20	3.27216e-25	0.272	0.1
AOPEP	0.236917	1.01954e-19	3.15834e-24	0.225	0.079
MARCH7	0.236624	2.68454e-15	8.31616e-20	0.383	0.178
PRKACB	0.236583	1.77778e-14	5.50721e-19	0.316	0.142
RNASEH2B	0.236515	3.06321e-15	9.4892e-20	0.28	0.119
PHKB	0.236397	9.3153e-18	2.88569e-22	0.355	0.152
GSK3B	0.236305	1.93293e-11	5.98784e-16	0.402	0.204
CLASP2	0.236268	2.94142e-13	9.11191e-18	0.415	0.204
RIN2	0.236079	9.19817e-11	2.84941e-15	0.469	0.247
KDM4C	0.235928	1.1206e-12	3.4714e-17	0.435	0.215
RUFY3	0.235875	7.62715e-16	2.36274e-20	0.326	0.143
SPG11	0.235778	4.91551e-16	1.52272e-20	0.373	0.168
NCK2	0.235741	2.10532e-09	6.52187e-14	0.446	0.24
RAB2A	0.235544	1.36342e-09	4.2236e-14	0.492	0.274
VPS53	0.235522	2.45542e-18	7.60639e-23	0.288	0.114
MARCH6	0.235518	1.72106e-13	5.33149e-18	0.36	0.171
WAC	0.235293	7.6236e-09	2.36164e-13	0.505	0.282
EPB41L2	0.235246	0.00145238	4.49918e-08	0.775	0.526
MAP3K20	0.23443	3.51496e-22	1.08886e-26	0.212	0.068
TTC17	0.234414	4.72706e-10	1.46435e-14	0.443	0.236
VPS41	0.234335	1.03172e-17	3.19606e-22	0.324	0.135
USP24	0.234279	6.78503e-16	2.10186e-20	0.373	0.167
CSNK1G1	0.234258	3.73192e-20	1.15607e-24	0.264	0.097
EPN2	0.234238	2.92423e-25	9.05867e-30	0.238	0.076
TTLL5	0.23402	1.3999e-22	4.33659e-27	0.212	0.067
ZNF407	0.233534	2.69112e-15	8.33656e-20	0.293	0.123
AC012150.1	0.233462	7.45432e-21	2.3092e-25	0.246	0.086
RASA2	0.233436	1.37316e-12	4.25376e-17	0.329	0.155
ANKRD6	0.233436	4.05456e-31	1.25602e-35	0.176	0.043
CYSTM1	0.233339	1.88378e-24	5.83558e-29	0.202	0.061
CBR4	0.233167	2.47683e-18	7.67273e-23	0.267	0.102
MBD2	0.232869	4.58235e-20	1.41952e-24	0.256	0.095
NFATC3	0.232778	4.11082e-13	1.27345e-17	0.321	0.149
DENND1A	0.23275	2.38299e-08	7.38202e-13	0.472	0.263
MFSD14C	0.232741	1.73765e-17	5.38289e-22	0.316	0.131
SCAF11	0.232659	3.64343e-08	1.12866e-12	0.573	0.331
TPK1	0.232577	6.46412e-09	2.00245e-13	0.363	0.192
MXD4	0.232551	7.81e-20	2.41938e-24	0.251	0.093
BABAM2	0.23255	1.20579e-08	3.7353e-13	0.422	0.234
FBXW7	0.232465	3.65065e-13	1.1309e-17	0.368	0.174
DAAM2	0.23236	3.03822e-57	9.41179e-62	0.135	0.018
CREG1	0.232258	1.33024e-11	4.12083e-16	0.44	0.229
PARP12	0.232077	1.70478e-36	5.28108e-41	0.171	0.037
SETD5	0.232037	3.32349e-10	1.02955e-14	0.435	0.229
CHPT1	0.231861	8.36311e-15	2.59072e-19	0.324	0.144
ARHGEF11	0.231716	1.35464e-17	4.19642e-22	0.256	0.098
TAB2	0.231594	1.19488e-07	3.70149e-12	0.534	0.309
WDR7	0.231557	1.08652e-11	3.36581e-16	0.306	0.144
PDXDC1	0.231547	4.68056e-17	1.44994e-21	0.256	0.1
ZFYVE16	0.231233	1.07274e-17	3.32312e-22	0.332	0.14
PLIN2	0.231172	1.19029e-20	3.68729e-25	0.259	0.093
ZCCHC14	0.230982	9.05026e-30	2.80359e-34	0.189	0.049
AXL	0.230894	2.05011e-10	6.35081e-15	0.376	0.192
DOCK1	0.230891	2.55296e-38	7.90856e-43	0.184	0.04
PELI1	0.230868	6.14041e-06	1.90217e-10	0.562	0.344
FCGR2A	0.230736	1.14344e-05	3.54214e-10	0.562	0.362
S100Z	0.230682	3.72355e-15	1.15348e-19	0.236	0.093
NBEA	0.230305	2.2088e-17	6.8424e-22	0.326	0.136
WDR26	0.230293	1.50542e-19	4.66348e-24	0.324	0.13
LGALS9	0.230044	3.13119e-15	9.69979e-20	0.376	0.172
PTPN2	0.230039	4.07865e-09	1.26348e-13	0.43	0.235
SORCS1	0.229915	3.02975e-27	9.38556e-32	0.179	0.047
ARID3A	0.229887	5.36034e-18	1.66053e-22	0.285	0.113
SIRPA	0.229861	4.98208e-17	1.54335e-21	0.326	0.14
ZFC3H1	0.229637	4.74258e-13	1.46915e-17	0.347	0.164
ZSWIM6	0.229534	1.13389e-05	3.51257e-10	0.598	0.358
AKAP9	0.229463	3.94551e-10	1.22224e-14	0.466	0.252
MCUB	0.229388	1.1202e-23	3.47014e-28	0.231	0.075
MED13	0.229307	3.1743e-16	9.83333e-21	0.342	0.149
URI1	0.229037	1.41761e-13	4.39147e-18	0.269	0.117
UBE2R2	0.228949	1.06688e-15	3.30498e-20	0.316	0.139
KCNQ3	0.228939	0.00036762	1.13881e-08	0.552	0.363
ZNF518A	0.228717	4.75043e-16	1.47159e-20	0.332	0.143
ANKRD10	0.228645	4.31526e-14	1.33678e-18	0.386	0.183
GBF1	0.228639	4.08496e-18	1.26544e-22	0.251	0.095
WWP1	0.228471	1.193e-17	3.69567e-22	0.262	0.101
FARS2	0.228318	3.31218e-12	1.02605e-16	0.321	0.15
SEC31A	0.22821	1.37504e-14	4.2596e-19	0.329	0.148
CLMN	0.228123	1.65458e-72	5.12557e-77	0.148	0.017
ADAM10	0.228048	1.10466e-09	3.422e-14	0.503	0.275
DCAF10	0.227981	2.22857e-16	6.90367e-21	0.256	0.101
SLC12A6	0.227929	2.48743e-19	7.70556e-24	0.251	0.092
FAM222B	0.227671	5.97261e-27	1.85019e-31	0.199	0.056
ZC3H13	0.227521	4.58519e-17	1.4204e-21	0.308	0.129
FAM120A	0.227489	6.01495e-13	1.86331e-17	0.35	0.167
NEK6	0.227449	8.84429e-24	2.73978e-28	0.223	0.071
ATF6	0.227279	1.14884e-06	3.55887e-11	0.534	0.318
DAB2IP	0.227142	3.98351e-43	1.23401e-47	0.145	0.025
DDHD1	0.227022	9.00985e-25	2.79107e-29	0.212	0.065
ITCH	0.226836	1.71109e-14	5.30062e-19	0.365	0.169
STX8	0.226713	3.13936e-11	9.7251e-16	0.352	0.175
MAP4K3-DT	0.2266	9.52334e-20	2.95014e-24	0.225	0.078
FAM193A	0.226511	2.94228e-18	9.11458e-23	0.264	0.102
CDK17	0.226421	7.10702e-15	2.20161e-19	0.254	0.105
STRN3	0.226096	1.80376e-14	5.58767e-19	0.319	0.141
DANT2	0.225979	6.20902e-29	1.92343e-33	0.176	0.044
ATP2B1	0.225896	6.91871e-11	2.14328e-15	0.396	0.204
RTTN	0.225703	4.8936e-09	1.51594e-13	0.381	0.201
HIBADH	0.225525	6.27438e-16	1.94368e-20	0.246	0.097
LINC00342	0.225424	2.52085e-22	7.8091e-27	0.21	0.066
BEAN1	0.225397	7.59964e-97	2.35422e-101	0.119	0.009
GAA	0.225294	2.31021e-18	7.15658e-23	0.282	0.112
MS4A4A	0.225103	1.22891e-09	3.80692e-14	0.391	0.208
TAF15	0.22507	5.88472e-13	1.82297e-17	0.43	0.213
SCAF8	0.224956	5.82273e-12	1.80376e-16	0.345	0.166
NUDCD3	0.224937	1.48397e-20	4.59704e-25	0.246	0.087
MAP2K4	0.224757	1.50881e-13	4.67399e-18	0.272	0.118
IRS2	0.224739	2.38267e-12	7.38104e-17	0.321	0.15
SMARCC1	0.224607	1.55005e-13	4.80175e-18	0.311	0.142
ARID4B	0.224531	4.01753e-10	1.24455e-14	0.469	0.25
HPCAL1	0.224261	4.4067e-20	1.36511e-24	0.231	0.081
ANKRD28	0.224168	4.81436e-39	1.49139e-43	0.161	0.032
ZNF451	0.224111	1.07688e-17	3.33596e-22	0.293	0.118
CELF2	0.224098	0.0010029	3.10677e-08	0.858	0.658
SUMF1	0.223936	6.63141e-09	2.05428e-13	0.381	0.202
PLPP3	0.223931	2.48155e-58	7.68735e-63	0.117	0.013
SPPL2A	0.223612	1.10604e-14	3.42629e-19	0.28	0.12
HMBOX1	0.223538	3.58801e-12	1.11149e-16	0.319	0.15
CHKA	0.223491	7.26423e-13	2.25031e-17	0.319	0.148
PLEKHB2	0.223461	1.91551e-15	5.93387e-20	0.244	0.098
MSI2	0.223277	6.61334e-13	2.04868e-17	0.332	0.154
PI4KA	0.223181	2.10888e-16	6.5329e-21	0.306	0.129
MIS18BP1	0.222865	8.4736e-09	2.62495e-13	0.51	0.283
MBTD1	0.222771	9.96813e-16	3.08792e-20	0.28	0.116
MAP3K14	0.222666	1.81719e-19	5.62929e-24	0.205	0.069
BCL2L1	0.222538	1.11187e-16	3.44435e-21	0.218	0.08
IRF2BP2	0.222505	2.83521e-19	8.78291e-24	0.262	0.098
MPP1	0.222481	1.5353e-17	4.75605e-22	0.215	0.078
USP47	0.222154	3.15296e-15	9.76722e-20	0.381	0.173
SENP6	0.222113	4.10981e-10	1.27314e-14	0.433	0.228
SLTM	0.221899	1.39416e-09	4.31884e-14	0.389	0.206
ZNF148	0.221744	3.70058e-09	1.14637e-13	0.477	0.259
RNF144B	0.22172	4.70241e-09	1.45671e-13	0.407	0.217
POU2F1	0.221642	2.456e-12	7.6082e-17	0.303	0.139
KCTD7	0.221642	3.23584e-24	1.0024e-28	0.197	0.058
RASA3	0.221621	1.32277e-16	4.09767e-21	0.282	0.115
NSMAF	0.22162	2.97801e-13	9.22527e-18	0.329	0.151
HIF1A	0.221493	0.000179003	5.54515e-09	0.56	0.373
RASGRP3	0.221216	5.60941e-25	1.73768e-29	0.21	0.063
C6orf62	0.221184	1.95618e-14	6.05984e-19	0.35	0.16
GGA2	0.220949	9.31891e-18	2.88681e-22	0.303	0.123
TNPO3	0.220903	4.46821e-17	1.38416e-21	0.249	0.096
MGMT	0.220774	4.0379e-17	1.25086e-21	0.238	0.09
RPTOR	0.220667	4.65449e-20	1.44187e-24	0.251	0.091
STX12	0.220652	1.42425e-14	4.41203e-19	0.285	0.123
PPP3CA	0.22062	1.18933e-07	3.6843e-12	0.479	0.271
KIAA0930	0.220589	1.22856e-14	3.80582e-19	0.238	0.097
ZNF131	0.220543	7.72826e-16	2.39406e-20	0.264	0.107
HIVEP3	0.220395	4.2744e-08	1.32412e-12	0.342	0.18
CHST15	0.220187	5.17542e-10	1.60324e-14	0.313	0.155
MICU2	0.220162	7.55023e-14	2.33891e-18	0.298	0.131
SYNRG	0.22007	4.29016e-17	1.329e-21	0.316	0.132
DERA	0.220067	2.15679e-15	6.68129e-20	0.225	0.087
MRTFA	0.219949	2.06037e-13	6.38262e-18	0.368	0.172
MPZL1	0.219889	9.00643e-11	2.79001e-15	0.306	0.147
IKZF1	0.219785	2.51711e-07	7.79748e-12	0.469	0.266
SIPA1L3	0.219652	1.13983e-15	3.53095e-20	0.236	0.092
N4BP1	0.219394	7.66311e-18	2.37388e-22	0.241	0.09
ATP6V1B2	0.219106	1.50927e-10	4.67542e-15	0.425	0.222
TXNIP	0.218818	2.27943e-06	7.06123e-11	0.508	0.309
PHF3	0.218753	5.34296e-13	1.65514e-17	0.334	0.156
ANKRD26	0.218656	6.22221e-22	1.92751e-26	0.22	0.072
SYT17	0.21865	8.79396e-11	2.72419e-15	0.313	0.151
ARMCX4	0.218582	1.56759e-22	4.85607e-27	0.199	0.061
SPIN1	0.218375	6.07384e-12	1.88155e-16	0.313	0.148
SORL1	0.218324	0.021543	6.67358e-07	0.728	0.526
AL356417.3	0.218225	1.00163e-46	3.10286e-51	0.135	0.021
INTS10	0.218175	8.35549e-14	2.58836e-18	0.316	0.142
METTL7A	0.218157	6.96504e-15	2.15763e-19	0.275	0.115
CSAD	0.218126	3.43144e-27	1.06299e-31	0.187	0.05
SERPING1	0.218011	1.49351e-21	4.6266e-26	0.207	0.066
HELZ	0.217971	1.6665e-09	5.16248e-14	0.409	0.216
EHBP1	0.217959	6.90234e-16	2.13821e-20	0.264	0.106
ATP6AP1	0.21792	1.90208e-11	5.89225e-16	0.295	0.139
XPO6	0.217814	3.31336e-19	1.02641e-23	0.272	0.103
GALNT11	0.217703	1.6585e-15	5.13769e-20	0.212	0.08
UBAC2	0.217418	3.55886e-09	1.10246e-13	0.342	0.178
CDKN2A	0.217351	4.86791e-27	1.50798e-31	0.166	0.042
SLC19A2	0.217275	5.97284e-44	1.85027e-48	0.148	0.025
ACSM5	0.216887	1.61504e-25	5.00306e-30	0.202	0.058
FBXW11	0.216668	1.95005e-11	6.04087e-16	0.319	0.153
DCP2	0.216643	3.11646e-16	9.65415e-21	0.319	0.137
WNK1	0.216597	3.08216e-10	9.54791e-15	0.469	0.246
ITPKB	0.216502	1.80544e-21	5.59289e-26	0.22	0.073
RNF216	0.216418	3.31528e-12	1.02701e-16	0.355	0.17
CD59	0.21631	6.83171e-15	2.11632e-19	0.298	0.128
AF127936.2	0.216265	2.26447e-25	7.01487e-30	0.176	0.048
RENBP	0.216212	6.16104e-21	1.90857e-25	0.205	0.066
MX1	0.215977	2.2348e-21	6.92295e-26	0.207	0.067
KIAA0319L	0.215796	4.2963e-15	1.33091e-19	0.267	0.11
PPM1B	0.215789	1.51182e-17	4.6833e-22	0.308	0.126
NUP210	0.215763	9.39209e-23	2.90948e-27	0.184	0.054
BICRAL	0.215708	6.29798e-17	1.95099e-21	0.277	0.11
TRAK1	0.215639	7.17988e-13	2.22418e-17	0.313	0.144
DCAF6	0.215593	4.40702e-11	1.3652e-15	0.399	0.199
ZNF532	0.215498	2.21571e-23	6.86381e-28	0.189	0.056
MINK1	0.21527	1.50129e-22	4.6507e-27	0.241	0.081
ME3	0.215184	1.31899e-47	4.08597e-52	0.14	0.022
PPHLN1	0.214659	5.9608e-14	1.84654e-18	0.295	0.13
DENND6A	0.214605	1.12858e-18	3.49611e-23	0.251	0.093
ARHGAP25	0.214503	9.39453e-09	2.91023e-13	0.391	0.207
RAB27A	0.214434	5.68464e-19	1.76099e-23	0.207	0.071
SMG6	0.214311	3.89515e-17	1.20664e-21	0.231	0.085
TAOK1	0.214071	2.45962e-11	7.61942e-16	0.376	0.186
EP300	0.214044	7.87507e-13	2.43954e-17	0.326	0.151
ZNF83	0.213883	6.2163e-19	1.92568e-23	0.259	0.097
LSM14A	0.213843	7.36989e-12	2.28304e-16	0.399	0.198
SERGEF	0.213737	7.76347e-20	2.40496e-24	0.225	0.078
UBE2K	0.213671	2.95439e-09	9.15211e-14	0.394	0.211
CCNI	0.213654	7.14198e-07	2.21244e-11	0.456	0.269
ATRX	0.213562	2.07437e-07	6.42599e-12	0.531	0.305
SLC15A3	0.213548	1.26565e-23	3.92073e-28	0.202	0.062
XAF1	0.213541	5.20562e-14	1.6126e-18	0.264	0.111
L3MBTL4	0.213378	1.41468e-11	4.38239e-16	0.376	0.182
CBFA2T2	0.213372	2.61296e-14	8.09443e-19	0.293	0.126
BTBD1	0.213249	5.00758e-16	1.55125e-20	0.241	0.094
UBR2	0.213231	1.03899e-11	3.21858e-16	0.381	0.186
RB1CC1	0.21321	7.26573e-13	2.25078e-17	0.311	0.142
LINC02649	0.213168	5.28904e-15	1.63844e-19	0.212	0.08
RBM33	0.213118	5.09973e-11	1.57979e-15	0.319	0.154
CADPS2	0.212956	8.30942e-20	2.57409e-24	0.171	0.051
UNC93B1	0.212843	2.72586e-14	8.44417e-19	0.285	0.123
PURA	0.212773	4.89631e-19	1.51678e-23	0.262	0.098
IREB2	0.212603	8.50462e-19	2.63456e-23	0.244	0.089
PRH1	0.212527	1.19242e-20	3.69387e-25	0.187	0.058
NEK7	0.212506	1.67996e-13	5.20419e-18	0.368	0.172
PCNX4	0.212504	1.75527e-16	5.43749e-21	0.241	0.092
TMEM131	0.212343	1.20834e-10	3.7432e-15	0.352	0.175
ANKS1A	0.212293	1.164e-07	3.60584e-12	0.474	0.262
CACNA1D	0.212249	1.89634e-09	5.87448e-14	0.29	0.14
ACBD6	0.212187	8.63418e-13	2.67469e-17	0.295	0.133
GIT2	0.212134	1.22006e-14	3.7795e-19	0.311	0.136
TOP1	0.212133	1.13073e-09	3.50278e-14	0.386	0.201
CHSY3	0.212101	3.46465e-08	1.07328e-12	0.324	0.167
ACOT11	0.211961	2.56876e-29	7.95749e-34	0.161	0.038
NCOR1	0.211706	5.35402e-09	1.65857e-13	0.461	0.251
KIFC3	0.211705	1.04708e-26	3.24363e-31	0.155	0.038
WWP2	0.211456	1.82027e-20	5.63884e-25	0.251	0.089
MX2	0.211423	8.30449e-17	2.57256e-21	0.174	0.057
CCDC18-AS1	0.21133	7.18499e-08	2.22576e-12	0.446	0.247
FRYL	0.211042	7.12436e-08	2.20698e-12	0.404	0.225
MTHFD1L	0.210871	2.66742e-05	8.26313e-10	0.51	0.308
DNMT3A	0.210688	3.65235e-13	1.13142e-17	0.254	0.108
ZFX	0.210662	2.91819e-16	9.03996e-21	0.256	0.101
MKLN1	0.210388	1.5657e-05	4.85023e-10	0.518	0.313
RSF1	0.210365	2.706e-11	8.38264e-16	0.389	0.194
PCMTD1	0.210092	5.25697e-12	1.6285e-16	0.368	0.178
KMT2C	0.210076	3.90581e-05	1.20994e-09	0.536	0.324
TSC22D1	0.209972	3.8831e-25	1.2029e-29	0.194	0.056
MBNL2	0.209913	4.69574e-07	1.45464e-11	0.49	0.281
ARHGEF2	0.209658	1.91047e-21	5.91824e-26	0.228	0.077
WDSUB1	0.20957	5.58384e-23	1.72976e-27	0.181	0.053
AC012368.1	0.209479	2.26286e-18	7.00987e-23	0.267	0.101
DNAJC5	0.209457	8.76691e-12	2.71581e-16	0.272	0.123
ZNF292	0.209345	1.47139e-07	4.55807e-12	0.513	0.288
ARID1A	0.209324	1.98699e-12	6.1553e-17	0.316	0.146
CSNK2A1	0.209257	1.21644e-14	3.76829e-19	0.251	0.103
IL6R	0.20923	8.56923e-15	2.65457e-19	0.264	0.11
UBR1	0.209101	1.14653e-13	3.55172e-18	0.282	0.122
STXBP5	0.208926	1.15581e-14	3.58046e-19	0.246	0.099
PAK2	0.208891	3.62262e-10	1.12221e-14	0.376	0.194
NBAS	0.208854	1.48906e-12	4.61281e-17	0.306	0.139
DUSP22	0.208808	5.49465e-20	1.70213e-24	0.238	0.084
CDC73	0.208775	2.63152e-12	8.15191e-17	0.308	0.142
SMCO4	0.208694	6.05294e-16	1.87508e-20	0.259	0.103
KLHL24	0.208588	6.08924e-13	1.88632e-17	0.332	0.153
KLC1	0.208551	2.01715e-15	6.24872e-20	0.298	0.127
HTT	0.208386	7.80726e-14	2.41853e-18	0.264	0.112
KIF13B	0.208179	7.67742e-16	2.37831e-20	0.269	0.109
MS4A6A	0.208147	0.00228332	7.07327e-08	0.619	0.436
NSRP1	0.208082	1.1039e-13	3.41967e-18	0.288	0.125
TMBIM1	0.20807	6.96479e-17	2.15755e-21	0.238	0.09
PPFIBP2	0.207908	5.72095e-21	1.77223e-25	0.181	0.055
HEXB	0.207884	4.98474e-09	1.54417e-13	0.332	0.173
ANKRD44	0.20762	0.00291209	9.02108e-08	0.622	0.407
SUCLG2	0.207575	1.74802e-08	5.41502e-13	0.363	0.192
AC006001.2	0.207563	4.38964e-12	1.35982e-16	0.189	0.074
CD300LF	0.207464	1.22169e-32	3.78456e-37	0.15	0.032
SOCS6	0.207447	1.02464e-10	3.17413e-15	0.422	0.214
ADGRD1	0.207373	1.37363e-32	4.25522e-37	0.155	0.034
SECISBP2L	0.207316	8.44802e-16	2.61703e-20	0.259	0.104
UBE2H	0.207276	1.41595e-13	4.38631e-18	0.313	0.14
VMP1	0.207214	2.70146e-06	8.36859e-11	0.518	0.307
RAP1A	0.207104	0.000129319	4.00603e-09	0.619	0.391
POGZ	0.207013	2.01302e-11	6.23593e-16	0.358	0.175
SLC25A29	0.206747	9.1111e-18	2.82243e-22	0.246	0.093
KDM6A	0.206547	3.76593e-11	1.16661e-15	0.368	0.181
NAP1L1	0.206492	1.75722e-07	5.44352e-12	0.484	0.281
DHRS3	0.206213	7.31988e-12	2.26755e-16	0.269	0.12
STX3	0.206192	6.45659e-32	2.00012e-36	0.181	0.044
R3HDM1	0.206191	2.04535e-13	6.33608e-18	0.303	0.134
UBA6	0.206162	3.05444e-13	9.46205e-18	0.316	0.143
R3HDM2	0.206025	1.48756e-09	4.60815e-14	0.332	0.167
MFHAS1	0.205843	4.34467e-24	1.34589e-28	0.15	0.038
WASHC4	0.205735	1.1424e-08	3.53894e-13	0.472	0.257
KDM4B	0.205724	1.64446e-11	5.0942e-16	0.272	0.123
WBP1L	0.205693	1.78741e-14	5.53703e-19	0.228	0.09
ENTPD1	0.205634	1.39767e-07	4.32969e-12	0.477	0.268
CLYBL	0.205632	8.13024e-15	2.51858e-19	0.171	0.059
NIPBL	0.205272	0.000510572	1.58165e-08	0.611	0.385
MYOF	0.205122	9.44483e-11	2.92582e-15	0.332	0.162
POU2F2	0.205047	6.38034e-08	1.9765e-12	0.339	0.181
NSD3	0.204957	1.1185e-09	3.4649e-14	0.321	0.162
PPP2R5E	0.204845	2.54871e-12	7.8954e-17	0.288	0.129
BANP	0.20484	1.82819e-12	5.66337e-17	0.275	0.122
CSGALNACT1	0.204601	0.0339382	1.05134e-06	0.596	0.402
APP	0.204552	1.26539e-09	3.91993e-14	0.301	0.149
ANXA4	0.204498	9.72407e-13	3.01232e-17	0.267	0.117
SMCHD1	0.204477	3.37964e-09	1.04694e-13	0.396	0.209
FLT1	0.204422	4.9782e-19	1.54215e-23	0.161	0.048
ST3GAL1	0.204409	3.91126e-15	1.21163e-19	0.277	0.115
UBA2	0.204357	9.02949e-13	2.79715e-17	0.267	0.117
NFATC2	0.204323	2.97301e-07	9.20979e-12	0.386	0.212
EPC1	0.204297	1.53435e-11	4.7531e-16	0.383	0.189
AL078604.4	0.204268	1.53476e-24	4.75437e-29	0.163	0.043
CEP290	0.204228	3.24345e-20	1.00475e-24	0.233	0.08
ITPK1	0.203915	2.04748e-19	6.34269e-24	0.228	0.08
MTR	0.203898	4.89693e-15	1.51697e-19	0.254	0.102
DNAJB14	0.20372	8.13778e-14	2.52092e-18	0.326	0.146
LHFPL2	0.203538	0.000138603	4.29363e-09	0.503	0.307
KMT2A	0.203363	7.58486e-13	2.34964e-17	0.295	0.133
DYNC1H1	0.203337	5.5098e-11	1.70682e-15	0.319	0.155
DENND4B	0.203314	8.50877e-18	2.63585e-22	0.202	0.07
DYNC1LI2	0.203305	1.19688e-21	3.7077e-26	0.215	0.07
KIF13A	0.203239	7.31443e-14	2.26586e-18	0.233	0.094
BCL2L13	0.202991	7.7152e-25	2.39001e-29	0.197	0.057
NSD2	0.202833	1.33281e-17	4.12876e-22	0.199	0.069
KDM5A	0.202513	1.38965e-11	4.30485e-16	0.306	0.143
PTCHD4	0.202398	1.00418e-25	3.11075e-30	0.14	0.032
RASA1	0.202272	5.97965e-09	1.85238e-13	0.443	0.235
FBP1	0.202237	1.24035e-30	3.84234e-35	0.166	0.039
BRD4	0.202115	7.50144e-12	2.32379e-16	0.293	0.136
PRKX	0.20207	1.81597e-13	5.62551e-18	0.22	0.088
PPP4R3A	0.201987	1.02113e-11	3.16325e-16	0.277	0.126
PDXK	0.201969	4.65076e-10	1.44071e-14	0.308	0.152
CLEC16A	0.201927	1.61385e-13	4.99938e-18	0.264	0.112
GAPVD1	0.201922	1.35642e-13	4.20193e-18	0.264	0.112
RGL3	0.201788	3.24973e-23	1.0067e-27	0.197	0.059
ABCC3	0.201698	1.75001e-39	5.42117e-44	0.137	0.024
CREB3L2	0.201603	1.70501e-16	5.28179e-21	0.259	0.101
PDLIM5	0.201533	1.67776e-15	5.19737e-20	0.215	0.081
TRIP11	0.20149	2.8548e-13	8.84359e-18	0.251	0.106
ATE1	0.201365	1.75614e-12	5.44016e-17	0.254	0.109
LRSAM1	0.201258	1.19086e-22	3.68904e-27	0.187	0.055
DENND5A	0.201168	4.49147e-10	1.39137e-14	0.345	0.172
EPS8	0.200995	1.94218e-06	6.01649e-11	0.404	0.23
USP48	0.200893	1.22876e-12	3.80646e-17	0.244	0.104
DENND2D	0.200806	6.15165e-36	1.90566e-40	0.155	0.032
GSTO1	0.200772	6.83781e-11	2.11822e-15	0.28	0.132
PNPLA7	0.200735	1.90907e-67	5.91391e-72	0.127	0.014
DOCK10	0.200584	0.00557933	1.72836e-07	0.617	0.406
SDC2	0.200525	3.38453e-24	1.04846e-28	0.14	0.034
EXOC6B	0.200486	4.58635e-09	1.42076e-13	0.342	0.174
NFX1	0.200327	3.59922e-14	1.11497e-18	0.264	0.11
EXOC2	0.20015	8.9401e-15	2.76946e-19	0.272	0.112
MFSD12	0.200113	3.23071e-15	1.00081e-19	0.197	0.072
SCIN	0.200062	0.00078264	2.42446e-08	0.547	0.355
THRAP3	0.20005	2.35301e-11	7.28915e-16	0.386	0.19
SETX	0.199878	2.02452e-07	6.27155e-12	0.461	0.258
SREBF1	0.199785	2.18874e-22	6.78028e-27	0.176	0.051
HSPBAP1	0.199751	2.75573e-14	8.53671e-19	0.254	0.104
MRTFB	0.199671	6.64236e-20	2.05767e-24	0.223	0.075
APBA2	0.199666	1.45006e-26	4.49199e-31	0.163	0.041
CMSS1	0.199549	1.89582e-07	5.87286e-12	0.267	0.134
KLHL20	0.199516	7.37823e-20	2.28563e-24	0.194	0.062
DDX5	0.199502	0.0117833	3.65022e-07	0.72	0.515
KHDRBS1	0.19947	1.72966e-08	5.35814e-13	0.342	0.18
FBXW4	0.199439	1.05395e-18	3.26491e-23	0.249	0.091
GALNT1	0.199364	2.07036e-08	6.41356e-13	0.308	0.157
GRAMD4	0.199276	3.69279e-24	1.14395e-28	0.181	0.052
BBX	0.199188	1.35301e-08	4.19135e-13	0.407	0.217
GATAD2B	0.199178	1.40556e-11	4.35415e-16	0.303	0.14
GCC2	0.199166	3.41424e-09	1.05766e-13	0.365	0.19
PSPC1	0.198938	3.1399e-15	9.72676e-20	0.277	0.114
BTG2	0.198823	2.65599e-09	8.22773e-14	0.282	0.138
GRB2	0.198663	0.000215303	6.66965e-09	0.557	0.349
KIAA0355	0.198657	1.34121e-16	4.15479e-21	0.228	0.085
ACIN1	0.198614	3.93402e-12	1.21868e-16	0.337	0.16
ZXDC	0.198573	2.53449e-15	7.85134e-20	0.259	0.105
TUT4	0.198339	5.67975e-09	1.75947e-13	0.404	0.213
IQSEC1	0.198305	1.64919e-27	5.10886e-32	0.171	0.044
CLTC	0.198165	4.61852e-10	1.43072e-14	0.435	0.227
SCMH1	0.197845	1.07364e-11	3.32591e-16	0.233	0.098
UHRF1BP1	0.19776	8.71544e-16	2.69987e-20	0.205	0.074
ARMC8	0.197599	9.63043e-13	2.98331e-17	0.272	0.119
TOM1L2	0.197514	3.97997e-17	1.23291e-21	0.15	0.046
CAMKMT	0.197435	3.47125e-08	1.07532e-12	0.29	0.145
LRRK1	0.197309	5.37406e-08	1.66477e-12	0.425	0.23
BTBD9	0.19721	1.00017e-06	3.09833e-11	0.301	0.16
ZNF254	0.19719	7.40422e-16	2.29368e-20	0.205	0.074
MAPK8	0.19709	4.25211e-12	1.31722e-16	0.228	0.094
METTL15	0.196975	2.78821e-14	8.63731e-19	0.272	0.113
PEBP1	0.196974	5.62377e-12	1.74213e-16	0.35	0.171
CAMSAP2	0.196934	1.65369e-11	5.12279e-16	0.254	0.112
PDE9A	0.196759	1.63641e-13	5.06926e-18	0.189	0.071
ARPC5	0.196546	4.79716e-06	1.48606e-10	0.427	0.252
CNOT4	0.196538	1.63976e-09	5.07966e-14	0.345	0.175
AC087854.1	0.196426	3.96547e-19	1.22842e-23	0.176	0.054
ZHX2	0.196411	1.37765e-11	4.26768e-16	0.218	0.091
ERN1	0.196244	1.45681e-22	4.51291e-27	0.153	0.04
UBE2G1	0.196164	4.33676e-15	1.34344e-19	0.244	0.096
NBPF1	0.196031	1.20222e-19	3.72422e-24	0.163	0.049
HTRA1	0.195936	8.09449e-10	2.50751e-14	0.376	0.191
CCNG2	0.195825	5.75412e-18	1.78251e-22	0.215	0.075
BTBD7	0.195789	2.13721e-11	6.62063e-16	0.316	0.147
GAS2L3	0.195664	2.67562e-37	8.28851e-42	0.132	0.023
NUTM2B-AS1	0.195635	1.26872e-11	3.93025e-16	0.298	0.137
MTM1	0.195569	2.346e-22	7.26742e-27	0.189	0.056
PUM2	0.195513	1.92198e-05	5.95392e-10	0.492	0.293
CDK5RAP2	0.195506	1.10612e-13	3.42653e-18	0.199	0.076
LINC01235	0.195261	9.65684e-38	2.99149e-42	0.119	0.019
KIF1B	0.195225	5.59486e-16	1.73317e-20	0.254	0.1
UBE2B	0.194978	2.4301e-08	7.52797e-13	0.409	0.223
MPRIP	0.194725	5.03524e-18	1.55982e-22	0.244	0.09
GM2A	0.194705	1.20537e-22	3.73399e-27	0.174	0.049
AL731577.2	0.194687	1.0343e-19	3.20406e-24	0.179	0.055
SLIT2	0.194636	3.88056e-24	1.20212e-28	0.101	0.02
PITPNC1	0.194587	8.31211e-12	2.57492e-16	0.22	0.092
RAB8B	0.194568	1.12753e-11	3.49285e-16	0.254	0.112
AL138756.1	0.194565	2.05924e-48	6.3791e-53	0.13	0.019
APLP2	0.194235	2.20486e-06	6.83022e-11	0.448	0.261
FAM168B	0.194139	4.2883e-17	1.32843e-21	0.189	0.064
FRS2	0.194075	1.69838e-13	5.26124e-18	0.199	0.076
SEPTIN9	0.194011	4.91077e-18	1.52126e-22	0.161	0.05
INVS	0.193954	1.83739e-09	5.69188e-14	0.275	0.131
AEBP2	0.193947	1.60289e-09	4.96544e-14	0.246	0.114
ITGA3	0.19372	9.50163e-153	2.94341e-157	0.111	0.005
URGCP	0.193594	1.11534e-18	3.4551e-23	0.181	0.058
NEK1	0.193445	9.24358e-14	2.86347e-18	0.215	0.084
SLAMF8	0.193325	1.35301e-23	4.19136e-28	0.161	0.043
PCNX1	0.193281	6.60773e-10	2.04694e-14	0.28	0.133
PIBF1	0.193153	2.99316e-09	9.27222e-14	0.275	0.132
TNPO1	0.193141	3.94864e-11	1.22321e-15	0.332	0.158
PDCD4	0.192976	4.91334e-12	1.52205e-16	0.275	0.123
UTRN	0.192923	2.3822e-06	7.37957e-11	0.404	0.227
BOD1L1	0.192873	1.11945e-11	3.46783e-16	0.319	0.15
RAB3GAP1	0.192782	2.06726e-07	6.40397e-12	0.368	0.2
RAB3GAP2	0.192781	4.23026e-16	1.31045e-20	0.264	0.105
ABL2	0.192717	4.52235e-12	1.40093e-16	0.256	0.111
AC079142.1	0.192522	1.00736e-13	3.1206e-18	0.132	0.041
ADD1	0.192424	1.56423e-10	4.84566e-15	0.282	0.134
SMG1	0.1923	4.42488e-11	1.37074e-15	0.36	0.176
CARMIL1	0.192213	2.44268e-09	7.56693e-14	0.194	0.083
CNTRL	0.192076	8.43719e-11	2.61367e-15	0.381	0.188
GLS	0.192075	6.34049e-08	1.96416e-12	0.378	0.202
DIS3L2	0.192021	4.11338e-13	1.27424e-17	0.225	0.091
SNX13	0.191987	1.25787e-07	3.89661e-12	0.389	0.21
PPP1R12B	0.191943	5.47176e-15	1.69504e-19	0.262	0.106
SLC10A7	0.19193	1.41652e-13	4.3881e-18	0.202	0.077
DARS	0.191897	5.11445e-10	1.58435e-14	0.358	0.18
SLC37A2	0.191738	2.96221e-22	9.17634e-27	0.179	0.052
ADAR	0.191693	6.42085e-14	1.98905e-18	0.282	0.121
ARFIP1	0.191666	1.86582e-11	5.77994e-16	0.293	0.134
PHF14	0.191655	1.81051e-10	5.60859e-15	0.329	0.159
SKI	0.191606	7.6038e-11	2.3555e-15	0.29	0.135
USP40	0.191552	2.21592e-16	6.86446e-21	0.197	0.069
TCAIM	0.191492	6.31234e-15	1.95544e-19	0.215	0.081
SLMAP	0.191401	8.49375e-13	2.63119e-17	0.285	0.125
SMIM14	0.191301	1.18585e-12	3.67352e-17	0.21	0.084
YWHAZ	0.1913	1.8872e-09	5.84618e-14	0.347	0.177
ADCY7	0.191288	1.27106e-10	3.93748e-15	0.334	0.163
SNHG25	0.191099	3.70371e-14	1.14734e-18	0.223	0.087
MROH7	0.191043	2.38295e-41	7.3819e-46	0.13	0.021
ATP9A	0.190898	4.36795e-54	1.3531e-58	0.124	0.016
SLC1A3	0.190754	0.00820626	2.54213e-07	0.943	0.778
CELF6	0.190742	1.60736e-35	4.97928e-40	0.15	0.03
XPO1	0.190695	2.00329e-08	6.2058e-13	0.373	0.197
PGS1	0.190623	1.70371e-13	5.27776e-18	0.225	0.091
GPHN	0.190599	5.42794e-09	1.68147e-13	0.352	0.18
RAB12	0.190585	2.90283e-11	8.99239e-16	0.254	0.113
OSBPL11	0.190505	5.29068e-14	1.63895e-18	0.246	0.1
KIDINS220	0.19046	1.62458e-11	5.03263e-16	0.329	0.156
DDX46	0.190178	1.89204e-13	5.86116e-18	0.324	0.146
TNFRSF1B	0.190081	7.44517e-05	2.30636e-09	0.417	0.25
NUP50-DT	0.190029	4.19788e-25	1.30042e-29	0.179	0.049
ADNP	0.189992	7.83058e-10	2.42576e-14	0.324	0.159
BRWD1	0.189949	2.56437e-07	7.94391e-12	0.438	0.242
ZBTB16	0.189647	3.41761e-07	1.05871e-11	0.321	0.169
FAM102B	0.189569	1.71639e-10	5.31702e-15	0.29	0.136
ERP44	0.18955	2.8967e-07	8.9734e-12	0.373	0.207
RASSF4	0.189389	2.68484e-07	8.3171e-12	0.35	0.19
UBN2	0.189372	1.595e-17	4.94098e-22	0.231	0.084
LINC00174	0.18935	1.92825e-23	5.97333e-28	0.166	0.045
SRSF4	0.189345	1.44468e-10	4.47534e-15	0.29	0.137
VOPP1	0.189276	1.40035e-06	4.33801e-11	0.326	0.179
CYTH3	0.189268	1.6321e-10	5.05591e-15	0.205	0.086
TMEM30A	0.189214	2.28227e-15	7.07003e-20	0.256	0.102
NRDC	0.189051	4.11703e-09	1.27537e-13	0.438	0.231
PITPNA	0.188803	2.59882e-13	8.05061e-18	0.231	0.094
TRPC1	0.188706	1.8421e-26	5.70645e-31	0.174	0.045
NPIPB5	0.18867	8.63101e-19	2.67371e-23	0.192	0.063
FOXK2	0.188605	4.8547e-12	1.50389e-16	0.231	0.097
WDR91	0.188578	8.90912e-18	2.75986e-22	0.189	0.063
GNPTAB	0.188417	4.05532e-15	1.25626e-19	0.238	0.093
PPARD	0.188368	4.87101e-06	1.50894e-10	0.373	0.209
RASSF1	0.188345	1.14284e-14	3.54029e-19	0.21	0.08
PSTPIP2	0.188319	3.7497e-07	1.16158e-11	0.207	0.099
SIK2	0.188301	2.03018e-12	6.28909e-17	0.259	0.111
CAPN7	0.188214	7.10121e-12	2.19981e-16	0.285	0.128
NAMPT	0.188194	0.000190782	5.91003e-09	0.407	0.246
SCAPER	0.188185	1.54673e-08	4.79145e-13	0.368	0.19
PRPF8	0.188165	2.58118e-11	7.99596e-16	0.236	0.103
UTP18	0.188134	5.60707e-13	1.73696e-17	0.205	0.08
SPRY1	0.18813	8.17098e-26	2.5312e-30	0.161	0.04
CHD2	0.188115	1.28572e-05	3.9829e-10	0.484	0.282
RAP1GDS1	0.188093	1.23902e-08	3.83824e-13	0.303	0.153
TFDP2	0.188076	2.18926e-15	6.78188e-20	0.189	0.067
MEF2C-AS1	0.188015	5.4655e-08	1.6931e-12	0.342	0.176
IVNS1ABP	0.187701	9.02275e-14	2.79507e-18	0.254	0.106
FMNL3	0.187592	1.68543e-07	5.22113e-12	0.365	0.196
NHLRC3	0.187567	9.00522e-15	2.78963e-19	0.212	0.08
S100A6	0.187454	1.19147e-13	3.69092e-18	0.272	0.115
CDC14B	0.187425	3.75058e-17	1.16186e-21	0.225	0.082
MAD1L1	0.187312	2.57982e-12	7.99177e-17	0.254	0.109
MGST3	0.187214	4.33815e-09	1.34387e-13	0.326	0.168
IGKC	0.187164	2.70668e-14	8.38475e-19	0.109	0.03
PIK3CA	0.187018	7.33582e-10	2.27249e-14	0.251	0.115
DHRSX	0.186963	2.81988e-13	8.7354e-18	0.288	0.125
TMEM65	0.186963	9.22944e-09	2.8591e-13	0.288	0.141
ANKIB1	0.18677	4.5616e-12	1.41309e-16	0.298	0.135
DLG1	0.186684	6.87245e-11	2.12895e-15	0.36	0.176
MYO1F	0.186679	1.92294e-06	5.95688e-11	0.482	0.274
CD2AP	0.186392	3.96872e-10	1.22943e-14	0.272	0.127
HNRNPD	0.186324	3.85402e-09	1.1939e-13	0.324	0.165
PDE4DIP	0.186288	6.01731e-17	1.86404e-21	0.21	0.075
USP22	0.186185	5.41729e-16	1.67817e-20	0.251	0.099
RAB21	0.186145	2.58568e-12	8.0099e-17	0.215	0.088
ANKMY1	0.186035	1.00065e-16	3.0998e-21	0.184	0.062
BCL6	0.186018	2.77659e-11	8.6013e-16	0.246	0.108
WIPI1	0.185929	2.23585e-15	6.92622e-20	0.223	0.084
RUSC2	0.185819	3.64638e-24	1.12958e-28	0.137	0.033
CBL	0.185722	1.30116e-09	4.03072e-14	0.308	0.151
ATXN7	0.18555	2.26058e-11	7.00282e-16	0.228	0.097
MGAT1	0.185413	7.24179e-06	2.24336e-10	0.399	0.233
PLEKHA1	0.185395	1.64624e-21	5.09971e-26	0.228	0.075
MPHOSPH8	0.185372	2.63748e-09	8.17038e-14	0.381	0.197
AC127502.2	0.185255	4.08691e-22	1.26604e-26	0.189	0.057
CR1	0.185242	3.24907e-26	1.0065e-30	0.08	0.012
SHPRH	0.185109	8.72889e-11	2.70403e-15	0.306	0.143
CTSC	0.185087	0.00396167	1.22725e-07	0.528	0.35
KLHL5	0.185063	3.59614e-07	1.11401e-11	0.378	0.206
PLSCR1	0.185043	4.28746e-05	1.32817e-09	0.505	0.306
MCOLN1	0.184919	4.62084e-20	1.43144e-24	0.199	0.064
ELMSAN1	0.184725	3.47087e-17	1.0752e-21	0.199	0.069
FOXJ3	0.184645	3.11189e-11	9.64e-16	0.313	0.147
SLC22A15	0.184598	5.88703e-33	1.82368e-37	0.106	0.017
MOB3B	0.184542	3.27649e-13	1.01499e-17	0.194	0.074
AC079781.5	0.184504	1.20516e-10	3.73334e-15	0.223	0.096
SLC25A26	0.184383	6.38803e-16	1.97888e-20	0.21	0.076
PHACTR4	0.184373	1.00305e-10	3.10725e-15	0.288	0.133
LIMK2	0.18437	1.66088e-11	5.14508e-16	0.21	0.086
CDC27	0.184354	4.88768e-12	1.5141e-16	0.293	0.132
HPSE	0.184307	1.9385e-22	6.00508e-27	0.142	0.036
TRAPPC8	0.184272	7.65427e-12	2.37114e-16	0.262	0.115
NBEAL1	0.184188	3.0878e-10	9.56537e-15	0.238	0.107
DMXL1	0.184163	4.4483e-09	1.37799e-13	0.275	0.133
SERTAD2	0.184074	1.8362e-17	5.68819e-22	0.244	0.09
VAC14	0.184015	2.75841e-19	8.54499e-24	0.166	0.05
MAMLD1	0.183997	2.55412e-21	7.91215e-26	0.091	0.018
AC005670.3	0.183938	2.05602e-11	6.36914e-16	0.267	0.118
TRIM22	0.183918	1.49008e-08	4.61596e-13	0.29	0.145
IBTK	0.183909	1.23681e-11	3.83139e-16	0.28	0.126
MAPK6	0.183892	3.14593e-18	9.74547e-23	0.142	0.041
ARIH2	0.183887	1.87014e-10	5.79332e-15	0.246	0.112
ZNF207	0.183781	1.17926e-08	3.6531e-13	0.402	0.213
RNF19A	0.183748	3.6619e-11	1.13438e-15	0.215	0.09
DENND3	0.183691	0.000191227	5.92382e-09	0.451	0.27
MYCBP2	0.183635	0.000473039	1.46538e-08	0.557	0.339
RAB31	0.183516	0.00846301	2.62167e-07	0.539	0.359
MFSD4B	0.183457	1.15004e-14	3.56259e-19	0.244	0.096
HSDL2	0.18343	3.16876e-17	9.81617e-22	0.179	0.058
NDUFS4	0.183276	1.26935e-10	3.93219e-15	0.249	0.112
ZRANB1	0.183268	6.41689e-18	1.98782e-22	0.189	0.063
TWSG1	0.183265	1.22855e-13	3.8058e-18	0.174	0.062
CUEDC1	0.182934	1.66536e-19	5.15894e-24	0.158	0.046
EVL	0.182644	1.47549e-05	4.57076e-10	0.472	0.282
LINC00894	0.182624	4.75278e-19	1.47232e-23	0.189	0.06
MECP2	0.182524	8.74172e-11	2.70801e-15	0.259	0.117
KLHL8	0.182478	3.03308e-12	9.39588e-17	0.225	0.093
RCOR3	0.182361	2.53081e-15	7.83994e-20	0.231	0.089
VPS35L	0.182335	7.03786e-08	2.18019e-12	0.233	0.112
USP6NL	0.182307	7.00228e-07	2.16917e-11	0.378	0.204
TJP1	0.182264	9.25517e-16	2.86706e-20	0.21	0.077
GALC	0.182055	3.65991e-16	1.13377e-20	0.161	0.051
TMEM87A	0.181934	2.05344e-14	6.36113e-19	0.28	0.117
MIGA1	0.181881	9.72957e-18	3.01402e-22	0.202	0.069
EFCAB13	0.181787	1.06039e-12	3.28487e-17	0.264	0.112
ASCC3	0.181693	6.35253e-08	1.96788e-12	0.345	0.18
PTEN	0.181682	1.21155e-06	3.75313e-11	0.391	0.219
LARP1	0.181661	2.10012e-14	6.50576e-19	0.236	0.093
DGKH	0.181347	2.76448e-18	8.56379e-23	0.142	0.04
RALGAPB	0.181095	5.45907e-14	1.69111e-18	0.223	0.087
HUWE1	0.181084	1.24488e-12	3.85638e-17	0.288	0.127
AL024495.1	0.181036	5.83763e-69	1.80838e-73	0.093	0.007
ECHDC2	0.181034	3.85979e-16	1.19568e-20	0.194	0.068
PRIM2	0.181014	1.93258e-11	5.98675e-16	0.231	0.097
FUT8	0.180923	1.07415e-09	3.3275e-14	0.267	0.125
POLR2J3	0.180749	2.21865e-11	6.87291e-16	0.264	0.117
ELP4	0.180716	1.87443e-09	5.80659e-14	0.236	0.107
IFFO1	0.180713	2.82302e-26	8.74515e-31	0.166	0.042
INSR	0.18067	1.28397e-09	3.97747e-14	0.233	0.105
TCF7L2	0.180558	6.37399e-10	1.97453e-14	0.225	0.099
NAP1L4	0.180533	1.09675e-09	3.39751e-14	0.285	0.137
NUAK1	0.180528	6.4898e-10	2.01041e-14	0.225	0.099
NSD1	0.180487	2.93477e-07	9.09134e-12	0.376	0.204
ZC2HC1A	0.180431	3.2245e-21	9.98886e-26	0.158	0.044
CTNND1	0.180403	1.19622e-05	3.70565e-10	0.425	0.246
PJA2	0.180401	1.98457e-08	6.1478e-13	0.355	0.186
GOLGA8A	0.180365	4.88673e-18	1.51381e-22	0.189	0.062
MYO15B	0.180364	1.29554e-18	4.01331e-23	0.215	0.074
WDR44	0.180042	2.91736e-17	9.03739e-22	0.207	0.072
CXCL16	0.179936	0.000455415	1.41078e-08	0.402	0.247
UNC13B	0.179885	9.74271e-25	3.01809e-29	0.142	0.034
PKN2	0.179835	0.00101768	3.15256e-08	0.544	0.339
GYPC	0.179786	1.48679e-05	4.60578e-10	0.355	0.206
FPR3	0.17973	5.11075e-19	1.58321e-23	0.155	0.045
ARSB	0.179646	3.90646e-10	1.21014e-14	0.215	0.092
TNFRSF1A	0.179237	3.61832e-09	1.12088e-13	0.326	0.164
ARHGAP31	0.178932	1.00772e-08	3.12172e-13	0.288	0.141
ELL	0.178918	1.65611e-12	5.1303e-17	0.187	0.071
AHCYL2	0.178898	1.25591e-08	3.89055e-13	0.231	0.107
PDPK1	0.178821	9.21655e-22	2.8551e-26	0.163	0.046
AP3S2	0.178778	3.30692e-14	1.02442e-18	0.171	0.06
KPNA1	0.178686	1.04153e-09	3.22646e-14	0.267	0.125
FABP5	0.178625	1.16437e-09	3.60699e-14	0.168	0.068
C11orf80	0.178515	1.54526e-27	4.7869e-32	0.145	0.033
GNG12	0.178425	6.47026e-57	2.00435e-61	0.104	0.011
TET2	0.178419	2.04777e-06	6.34359e-11	0.412	0.23
HNRNPU	0.178315	1.74647e-05	5.41021e-10	0.503	0.297
TAF1D	0.178313	1.11583e-07	3.45663e-12	0.378	0.204
ZZEF1	0.178291	3.23743e-14	1.00289e-18	0.207	0.078
PDCD6IP	0.178244	3.49176e-10	1.08168e-14	0.355	0.176
WDR33	0.178244	8.32473e-11	2.57883e-15	0.285	0.132
XRN2	0.178228	1.09735e-08	3.39937e-13	0.337	0.173
NIBAN1	0.1781	9.42173e-05	2.91866e-09	0.254	0.139
TBC1D15	0.178079	1.78542e-09	5.53086e-14	0.246	0.114
KDM7A	0.178078	4.54236e-11	1.40713e-15	0.256	0.114
GATAD1	0.177921	1.04243e-18	3.22923e-23	0.21	0.071
ZC3H3	0.177916	1.56573e-19	4.85031e-24	0.158	0.046
UBE2D3	0.177915	0.00200259	6.20362e-08	0.549	0.353
LUZP1	0.177623	9.03004e-09	2.79732e-13	0.254	0.121
ANO6	0.177533	2.631e-09	8.15032e-14	0.228	0.103
SLC35E3	0.177462	5.59121e-14	1.73204e-18	0.166	0.057
PLXDC2	0.177462	1.33904e-06	4.14806e-11	0.987	0.879
ZFAND5	0.177277	4.19476e-14	1.29945e-18	0.238	0.096
IQCJ-SCHIP1	0.177169	2.08039e-08	6.44462e-13	0.122	0.045
RNF115	0.177132	3.89845e-11	1.20766e-15	0.225	0.096
AC016831.7	0.176983	5.3668e-19	1.66252e-23	0.179	0.056
TOM1	0.176976	5.281e-17	1.63595e-21	0.215	0.077
DIP2A	0.176931	1.11778e-07	3.46265e-12	0.35	0.184
PPP4R2	0.176848	1.54623e-11	4.7899e-16	0.267	0.119
APPL2	0.176834	4.8298e-07	1.49618e-11	0.35	0.188
SPEN	0.176776	2.76442e-11	8.56361e-16	0.295	0.136
ADAM17	0.176752	4.86744e-08	1.50784e-12	0.326	0.168
NAGK	0.176718	5.78893e-10	1.79329e-14	0.306	0.148
TEAD1	0.17669	9.0871e-32	2.815e-36	0.127	0.024
SGPP1	0.176674	1.48643e-10	4.60464e-15	0.249	0.111
ZDHHC14	0.176542	1.13542e-08	3.51731e-13	0.288	0.14
RABGAP1L	0.176541	0.000920983	2.85302e-08	0.459	0.283
LUCAT1	0.176513	2.76347e-12	8.56068e-17	0.083	0.021
NIN	0.176486	6.30496e-11	1.95315e-15	0.246	0.108
ZFPM2-AS1	0.17619	2.49577e-06	7.7314e-11	0.231	0.113
FAM193B	0.175966	3.38158e-19	1.04755e-23	0.199	0.065
CYTIP	0.175928	1.7742e-08	5.4961e-13	0.199	0.089
E2F3	0.175903	7.3986e-10	2.29194e-14	0.215	0.094
ACSS1	0.175815	1.83909e-15	5.69714e-20	0.155	0.05
PCGF5	0.17576	3.97931e-11	1.23271e-15	0.223	0.095
CSF3R	0.175631	5.16151e-05	1.59893e-09	0.518	0.309
CDYL	0.175488	1.6466e-08	5.10084e-13	0.28	0.137
TRIM4	0.175464	3.29536e-17	1.02084e-21	0.184	0.061
ZDHHC2	0.175441	1.73448e-12	5.37308e-17	0.22	0.09
NCK1	0.175438	3.31012e-08	1.02541e-12	0.28	0.139
STAT5A	0.175421	1.69151e-14	5.23997e-19	0.166	0.057
FAR2	0.175415	1.0853e-05	3.36204e-10	0.293	0.158
PRR5L	0.175268	4.44324e-53	1.37643e-57	0.13	0.017
TULP4	0.175212	9.65663e-13	2.99143e-17	0.207	0.082
RAB42	0.175184	2.42771e-36	7.52055e-41	0.104	0.015
LEPR	0.175123	2.9749e-16	9.21565e-21	0.199	0.069
RANBP2	0.175121	1.54209e-08	4.77707e-13	0.378	0.197
S100A13	0.175114	1.50719e-18	4.66897e-23	0.161	0.048
GOLGB1	0.175113	7.89707e-07	2.44635e-11	0.298	0.157
KIAA1109	0.175096	5.92534e-06	1.83555e-10	0.396	0.223
SMG7	0.175081	8.82662e-13	2.73431e-17	0.223	0.089
SEC23A	0.175021	4.56141e-14	1.41303e-18	0.228	0.089
EPSTI1	0.175005	2.56486e-06	7.94542e-11	0.269	0.14
ACTR3	0.174847	1.23498e-05	3.82572e-10	0.422	0.246
FBXO42	0.174834	2.5859e-09	8.01059e-14	0.254	0.118
AIG1	0.17467	1.88201e-07	5.8301e-12	0.319	0.167
RYK	0.174544	1.87083e-10	5.79544e-15	0.205	0.086
NLK	0.174411	2.97371e-07	9.21197e-12	0.301	0.154
TXNRD1	0.174398	2.71153e-15	8.39976e-20	0.189	0.067
MTMR10	0.174378	4.56355e-11	1.4137e-15	0.207	0.086
TASOR2	0.174346	5.29037e-10	1.63885e-14	0.28	0.13
DDX60L	0.174321	3.3925e-11	1.05093e-15	0.231	0.098
ANAPC16	0.174313	0.000118755	3.67879e-09	0.5	0.308
SLC23A2	0.174243	5.55247e-09	1.72004e-13	0.277	0.134
LPIN2	0.174138	1.07649e-08	3.33474e-13	0.363	0.185
TRIM56	0.174096	4.39193e-11	1.36053e-15	0.189	0.076
CCDC12	0.173902	2.86031e-12	8.86067e-17	0.22	0.09
ATP6V1H	0.173814	1.07086e-09	3.31729e-14	0.22	0.097
HECTD4	0.173679	3.20734e-11	9.93568e-16	0.228	0.097
AKAP7	0.173578	8.92818e-15	2.76577e-19	0.197	0.071
GABARAPL1	0.173416	7.03161e-16	2.17825e-20	0.187	0.064
CFDP1	0.17341	1.35458e-10	4.19623e-15	0.28	0.129
USP32	0.173409	2.02093e-06	6.26043e-11	0.347	0.19
MT-ND1	0.173266	0.0300204	9.29971e-07	0.562	0.391
RPS6KA5	0.173225	4.50487e-09	1.39552e-13	0.199	0.087
EEA1	0.173151	1.14797e-08	3.55618e-13	0.28	0.137
ANKFY1	0.173139	1.07816e-13	3.33993e-18	0.21	0.081
WDR59	0.172944	2.1753e-15	6.73862e-20	0.168	0.056
ABAT	0.17294	1.18173e-20	3.66076e-25	0.153	0.042
AP1AR	0.17293	4.85503e-19	1.50399e-23	0.13	0.034
RNF145	0.172796	2.73636e-06	8.4767e-11	0.378	0.211
TAF1	0.17272	1.08142e-10	3.35001e-15	0.231	0.1
NT5DC1	0.172605	2.78866e-14	8.63869e-19	0.148	0.048
AL078600.1	0.172588	1.85052e-19	5.73255e-24	0.163	0.048
HAVCR2	0.172524	6.37733e-06	1.97557e-10	0.443	0.254
FAR1	0.172444	4.53297e-10	1.40422e-14	0.306	0.147
AGAP3	0.172269	6.00329e-18	1.8597e-22	0.174	0.055
VWA8	0.172196	1.83714e-11	5.69108e-16	0.189	0.074
PPP3R1	0.172122	4.77606e-06	1.47953e-10	0.376	0.21
SHMT1	0.172002	1.19508e-10	3.70212e-15	0.236	0.103
UBASH3B	0.171984	7.59071e-10	2.35145e-14	0.205	0.087
TASOR	0.171889	2.55355e-14	7.91037e-19	0.238	0.095
SETD3	0.171761	7.51901e-10	2.32924e-14	0.231	0.103
TTC8	0.171743	7.63389e-31	2.36483e-35	0.127	0.025
HADHB	0.171698	7.55604e-10	2.34071e-14	0.275	0.129
BTRC	0.171616	3.60277e-09	1.11607e-13	0.244	0.112
MLPH	0.171575	5.7762e-84	1.78935e-88	0.104	0.008
SH3GLB1	0.171568	1.33642e-07	4.13996e-12	0.267	0.135
RIOK3	0.171465	1.31138e-08	4.06238e-13	0.22	0.101
SPOPL	0.171435	3.35524e-11	1.03939e-15	0.267	0.119
PDS5B	0.171352	1.73086e-06	5.36186e-11	0.337	0.182
TRIM38	0.171251	2.32716e-09	7.20907e-14	0.238	0.109
TMEM245	0.171231	3.53992e-14	1.0966e-18	0.192	0.07
LPCAT1	0.171199	1.13267e-09	3.50878e-14	0.166	0.066
PREP	0.17119	2.73573e-13	8.47473e-18	0.189	0.071
OSBPL9	0.171149	8.83113e-10	2.73571e-14	0.269	0.126
MR1	0.170942	3.27433e-13	1.01432e-17	0.205	0.079
MAPK1	0.170863	4.61108e-10	1.42842e-14	0.282	0.134
ARHGEF12	0.170856	1.24126e-10	3.84516e-15	0.212	0.089
TNRC18	0.170815	5.39153e-09	1.67019e-13	0.306	0.15
CPEB3	0.170789	2.22017e-06	6.87764e-11	0.345	0.187
PPA2	0.170789	3.93597e-08	1.21928e-12	0.321	0.164
EGLN1	0.170739	4.22975e-08	1.31029e-12	0.262	0.128
CTNNBL1	0.170683	2.00701e-12	6.2173e-17	0.215	0.087
CEP68	0.170669	4.71814e-22	1.46159e-26	0.142	0.037
ITSN1	0.170647	6.76796e-10	2.09658e-14	0.241	0.108
ANXA11	0.170605	1.69685e-09	5.25649e-14	0.236	0.108
SBNO1	0.17059	9.93018e-13	3.07617e-17	0.233	0.096
UBE3C	0.170382	2.22183e-12	6.88277e-17	0.308	0.138
EIF2AK2	0.170052	1.27176e-06	3.93964e-11	0.231	0.114
DNAJB6	0.170004	0.000293258	9.08453e-09	0.479	0.292
COMMD10	0.169983	6.14642e-05	1.90404e-09	0.389	0.225
ZMYM2	0.16998	1.68979e-05	5.23463e-10	0.43	0.248
TGIF1	0.169977	1.02784e-15	3.18404e-20	0.179	0.061
CCSER2	0.169946	5.71389e-10	1.77005e-14	0.282	0.132
REL	0.169885	0.000106812	3.30883e-09	0.412	0.244
NR6A1	0.169876	8.55707e-09	2.65081e-13	0.166	0.068
AGTPBP1	0.169819	2.05391e-09	6.3626e-14	0.295	0.143
SUSD6	0.169817	2.36056e-05	7.31255e-10	0.407	0.231
ITSN2	0.169745	0.00111844	3.46469e-08	0.495	0.305
ACVR1B	0.169654	2.1759e-22	6.74051e-27	0.142	0.036
MSH3	0.169556	9.10702e-11	2.82117e-15	0.225	0.096
MAPK8IP3	0.169335	5.34526e-15	1.65585e-19	0.199	0.073
PEX14	0.169291	1.23817e-12	3.83561e-17	0.163	0.058
MAN2C1	0.169278	1.10434e-19	3.42104e-24	0.163	0.048
WAPL	0.169257	1.55424e-09	4.81474e-14	0.326	0.161
MTURN	0.169213	2.61221e-14	8.09208e-19	0.184	0.066
PIP5K1A	0.169125	8.84741e-11	2.74075e-15	0.212	0.09
DNAJC5B	0.16912	1.53335e-100	4.75001e-105	0.096	0.005
SLC35F6	0.169109	4.67918e-25	1.44952e-29	0.14	0.033
YTHDF3	0.169074	1.14801e-08	3.55631e-13	0.21	0.095
EVA1C	0.169058	1.85148e-22	5.73551e-27	0.114	0.025
NBPF12	0.168889	5.54564e-17	1.71793e-21	0.15	0.045
CACUL1	0.168871	2.24698e-07	6.96068e-12	0.311	0.162
TGFBR2	0.16871	0.000421129	1.30457e-08	0.451	0.273
PPT1	0.168671	0.000547194	1.6951e-08	0.427	0.263
DYNC1I2	0.168605	3.43308e-07	1.0635e-11	0.282	0.146
ZNF280D	0.168523	2.46368e-09	7.63198e-14	0.264	0.124
PRAM1	0.168439	5.60484e-09	1.73626e-13	0.267	0.127
FAM168A	0.16842	0.000116828	3.61911e-09	0.308	0.175
ATP6V1A	0.168362	3.06203e-09	9.48555e-14	0.179	0.074
SLC45A4	0.168336	5.90081e-21	1.82795e-25	0.142	0.038
YTHDC1	0.168296	9.99322e-09	3.0957e-13	0.285	0.14
ARHGAP42	0.168143	1.21509e-34	3.76409e-39	0.106	0.017
LINC01480	0.168123	8.87301e-09	2.74868e-13	0.199	0.087
PIAS2	0.168033	1.35588e-07	4.20024e-12	0.231	0.11
PDK4	0.167966	1.80972e-07	5.60615e-12	0.231	0.11
N4BP2L1	0.167803	4.06406e-10	1.25896e-14	0.233	0.103
CRYL1	0.167676	9.28367e-13	2.87589e-17	0.166	0.059
ATXN10	0.167632	6.56416e-07	2.03345e-11	0.334	0.178
SP140L	0.167601	1.30656e-12	4.04746e-17	0.21	0.083
TMEM255A	0.16752	7.90033e-41	2.44736e-45	0.117	0.018
SESN1	0.167485	8.17111e-07	2.53125e-11	0.358	0.192
CDK8	0.16745	6.45926e-10	2.00095e-14	0.28	0.129
STRADA	0.167446	5.26553e-13	1.63116e-17	0.197	0.075
WDFY1	0.16744	4.15895e-13	1.28836e-17	0.202	0.078
EXOC6	0.167404	4.52682e-08	1.40232e-12	0.244	0.116
PAM	0.167388	1.70608e-09	5.28509e-14	0.14	0.052
SERINC5	0.167254	1.14556e-10	3.54872e-15	0.205	0.085
KLRD1	0.167251	3.09502e-13	9.58776e-18	0.104	0.029
LENG8	0.167173	2.28553e-14	7.08011e-19	0.251	0.102
PDS5A	0.167142	2.27991e-06	7.0627e-11	0.391	0.217
MALT1	0.167009	8.07581e-09	2.50172e-13	0.29	0.142
UGGT2	0.167	7.32433e-08	2.26893e-12	0.277	0.137
AC090825.1	0.166781	1.55449e-15	4.81549e-20	0.132	0.039
ZYG11B	0.166573	1.0598e-14	3.28304e-19	0.189	0.068
PTBP2	0.166573	2.29977e-09	7.12421e-14	0.298	0.143
ASH1L	0.166564	0.00760932	2.35721e-07	0.495	0.313
SPRED1	0.166526	0.00116133	3.59757e-08	0.391	0.237
AC087564.1	0.166508	1.56335e-08	4.84295e-13	0.21	0.093
SLX4IP	0.166493	2.595e-08	8.03878e-13	0.202	0.09
SHISAL2A	0.166415	4.10961e-22	1.27307e-26	0.127	0.03
ADAM9	0.166359	1.03456e-06	3.20485e-11	0.368	0.199
MCTP1	0.166347	5.11894e-09	1.58574e-13	0.194	0.083
GRAMD1A	0.166219	2.70808e-11	8.38909e-16	0.241	0.104
PRKAR2A	0.166158	2.44343e-11	7.56924e-16	0.22	0.092
PAPOLG	0.166119	6.97666e-08	2.16123e-12	0.275	0.136
TMEM181	0.166044	1.21557e-09	3.76558e-14	0.174	0.07
NEMF	0.166036	1.17686e-07	3.64566e-12	0.365	0.193
AL158071.4	0.165848	6.41773e-18	1.98808e-22	0.148	0.043
NAA35	0.165836	8.99484e-13	2.78642e-17	0.181	0.067
LARP4	0.16578	3.41876e-10	1.05906e-14	0.246	0.11
ARHGEF40	0.16576	6.559e-16	2.03185e-20	0.205	0.073
BMT2	0.165741	5.19005e-11	1.60777e-15	0.22	0.092
RPA1	0.165721	1.66229e-17	5.14945e-22	0.176	0.057
ASXL1	0.165657	4.5456e-08	1.40814e-12	0.251	0.121
KATNBL1	0.165525	2.55899e-07	7.92722e-12	0.293	0.15
THOC2	0.165513	2.21256e-07	6.85407e-12	0.329	0.173
MED15	0.165279	3.05447e-13	9.46213e-18	0.21	0.082
SAMD4B	0.165235	1.29266e-14	4.0044e-19	0.171	0.059
NCOA6	0.165174	1.23829e-08	3.83598e-13	0.194	0.085
CLCN6	0.164987	1.54413e-16	4.78341e-21	0.197	0.068
CHRNA1	0.164926	1.78047e-218	5.51555e-223	0.091	0.002
CNOT2	0.164883	3.26185e-05	1.01046e-09	0.36	0.206
PRKRIP1	0.16479	7.16558e-12	2.21975e-16	0.215	0.088
TBL1X	0.164536	1.01951e-08	3.15824e-13	0.168	0.07
AC007262.2	0.164512	1.42161e-07	4.40386e-12	0.228	0.107
PTPN9	0.164511	1.75579e-12	5.43909e-17	0.199	0.078
VEZT	0.164503	3.23412e-09	1.00186e-13	0.207	0.091
ANKRD36C	0.164382	7.37512e-13	2.28466e-17	0.207	0.081
CLU	0.164341	1.74789e-06	5.41461e-11	0.158	0.07
RTN3	0.164263	8.25997e-07	2.55877e-11	0.316	0.169
SEC24B	0.164191	3.08558e-08	9.5585e-13	0.275	0.134
MED26	0.164164	5.26584e-24	1.63125e-28	0.142	0.035
MCU	0.164141	1.9372e-09	6.00104e-14	0.179	0.073
CEBPA	0.164107	2.33396e-08	7.23013e-13	0.233	0.109
SLF2	0.164039	1.00738e-12	3.12065e-17	0.236	0.096
KPNA3	0.164018	4.4374e-08	1.37462e-12	0.246	0.118
CSTB	0.163851	0.000400307	1.24007e-08	0.352	0.213
LRRC8D	0.163618	1.42286e-09	4.40774e-14	0.254	0.116
CCDC93	0.163449	1.17806e-10	3.6494e-15	0.212	0.09
TAF3	0.163157	4.50428e-09	1.39533e-13	0.264	0.124
RABGAP1	0.163157	3.80017e-09	1.17722e-13	0.272	0.129
FLOT2	0.163104	9.80884e-12	3.03858e-16	0.218	0.09
RAP2A	0.163085	8.48967e-13	2.62993e-17	0.194	0.074
NEU3	0.16308	4.59703e-45	1.42407e-49	0.109	0.014
PHYKPL	0.163054	1.09671e-08	3.39739e-13	0.295	0.145
PEPD	0.163049	8.91114e-11	2.76049e-15	0.22	0.094
IST1	0.163015	7.47615e-11	2.31596e-15	0.254	0.113
ALG13	0.16283	5.60867e-09	1.73745e-13	0.272	0.13
MAP3K4	0.162807	8.38466e-13	2.5974e-17	0.194	0.074
FEM1B	0.162797	4.77624e-19	1.47958e-23	0.153	0.044
VEGFB	0.162777	2.88425e-13	8.93483e-18	0.166	0.059
AC119674.1	0.162543	6.65148e-62	2.06049e-66	0.073	0.005
PREPL	0.162536	2.89276e-14	8.96119e-19	0.179	0.063
UIMC1	0.162528	5.59228e-10	1.73237e-14	0.202	0.085
TNFSF13	0.16251	6.20736e-07	1.92292e-11	0.238	0.118
ATG4C	0.162408	2.81725e-09	8.72726e-14	0.306	0.149
ATP6V1F	0.162404	0.0323815	1.00311e-06	0.311	0.202
GSE1	0.162371	4.49306e-16	1.39186e-20	0.181	0.061
CAP1	0.162353	0.003618	1.12078e-07	0.44	0.281
ZMAT3	0.162285	1.02305e-07	3.16919e-12	0.264	0.129
HBP1	0.162273	2.00318e-10	6.20543e-15	0.249	0.111
AFTPH	0.162156	7.66038e-06	2.37303e-10	0.311	0.17
ATRN	0.162131	2.61874e-06	8.11232e-11	0.277	0.144
NARS2	0.161991	7.86342e-11	2.43593e-15	0.199	0.081
SMURF1	0.161936	2.92987e-08	9.07615e-13	0.241	0.113
SMAD7	0.161926	1.79548e-19	5.56204e-24	0.145	0.04
GAB3	0.161923	6.59023e-10	2.04152e-14	0.259	0.118
IKBKB	0.161887	7.19182e-11	2.22788e-15	0.254	0.112
COL22A1	0.161877	3.8973e-94	1.2073e-98	0.08	0.004
INF2	0.161857	1.12261e-19	3.47762e-24	0.14	0.038
PARVB	0.161813	8.02699e-11	2.4866e-15	0.189	0.076
PTGR1	0.161723	6.32193e-21	1.95841e-25	0.137	0.035
PRNP	0.161642	1.15417e-07	3.57538e-12	0.288	0.146
DISP1	0.161637	2.85314e-05	8.83844e-10	0.409	0.231
PRMT2	0.161619	0.000127293	3.94327e-09	0.427	0.255
PPP2R5A	0.16158	9.25061e-13	2.86565e-17	0.181	0.068
ANXA7	0.161527	2.36117e-09	7.31442e-14	0.233	0.106
SNX5	0.161506	2.11274e-06	6.54485e-11	0.249	0.128
SCAMP2	0.161452	9.84895e-07	3.05101e-11	0.326	0.175
GRINA	0.161395	1.15932e-07	3.59135e-12	0.256	0.126
HLCS	0.161374	6.61767e-12	2.05002e-16	0.168	0.062
RFFL	0.161328	3.48465e-13	1.07947e-17	0.205	0.079
DYRK4	0.16115	1.80893e-14	5.6037e-19	0.153	0.05
UBAP1	0.161054	6.2074e-08	1.92293e-12	0.207	0.095
DDX3X	0.160982	2.45192e-08	7.59555e-13	0.313	0.159
AL050309.1	0.160945	6.06107e-14	1.8776e-18	0.098	0.026
IL4R	0.160854	9.17383e-09	2.84187e-13	0.275	0.132
ATR	0.160798	6.08904e-07	1.88626e-11	0.256	0.128
NAV2	0.160752	0.000129742	4.01915e-09	0.277	0.153
GALM	0.160728	7.0802e-11	2.1933e-15	0.153	0.056
GALK2	0.160684	1.29672e-09	4.01698e-14	0.192	0.08
HGSNAT	0.160679	2.78943e-08	8.6411e-13	0.192	0.084
AL356124.1	0.16061	7.06946e-19	2.18997e-23	0.13	0.034
TRIP12	0.160468	7.13431e-06	2.21006e-10	0.352	0.196
CRTC3	0.160281	3.95191e-22	1.22422e-26	0.13	0.031
UNK	0.160273	3.29308e-15	1.02013e-19	0.176	0.06
PER3	0.160145	2.14178e-13	6.63479e-18	0.13	0.04
PCBP1-AS1	0.160111	4.41485e-10	1.36763e-14	0.205	0.087
CDC14A	0.160093	3.46363e-10	1.07296e-14	0.192	0.079
MGRN1	0.160068	1.13691e-13	3.52191e-18	0.194	0.072
DGLUCY	0.160032	3.15003e-12	9.75814e-17	0.194	0.075
AC093849.4	0.160021	1.92955e-15	5.97737e-20	0.153	0.048
DDB2	0.15998	3.07086e-12	9.5129e-17	0.171	0.063
AC131956.2	0.159927	6.04773e-37	1.87346e-41	0.101	0.015
NDUFS1	0.159771	1.42131e-11	4.40294e-16	0.21	0.085
STAT6	0.159533	1.41969e-10	4.3979e-15	0.256	0.115
GPBP1L1	0.159509	5.08397e-06	1.57491e-10	0.301	0.162
EP400	0.159482	1.34832e-11	4.17681e-16	0.231	0.097
SCAMP1	0.159301	1.59982e-10	4.95592e-15	0.197	0.081
SEPTIN10	0.159248	4.69708e-14	1.45506e-18	0.168	0.058
PRPF40A	0.15919	6.02066e-08	1.86508e-12	0.319	0.163
EPS15	0.159155	0.000198043	6.13498e-09	0.36	0.209
SMAP1	0.159152	2.99219e-06	9.2692e-11	0.254	0.131
CYBRD1	0.159024	3.93555e-12	1.21915e-16	0.207	0.082
PPP2R2A	0.158868	1.77166e-08	5.48823e-13	0.303	0.15
SHTN1	0.158787	0.00429001	1.32896e-07	0.521	0.33
SNX25	0.158745	4.7384e-11	1.46786e-15	0.187	0.073
VAV1	0.15862	9.06813e-08	2.80912e-12	0.256	0.125
UBXN7	0.15847	5.9325e-15	1.83777e-19	0.212	0.079
DGCR2	0.158422	1.72404e-13	5.34072e-18	0.145	0.048
SP3	0.158353	3.24612e-07	1.00558e-11	0.288	0.147
TMEM164	0.158217	2.2553e-11	6.98647e-16	0.158	0.058
IL10RB	0.158094	5.66119e-10	1.75372e-14	0.238	0.106
WWC2	0.158051	1.89591e-05	5.87314e-10	0.246	0.128
ROCK2	0.158049	3.98917e-09	1.23576e-13	0.254	0.118
TMED10	0.157964	1.91398e-07	5.92913e-12	0.332	0.174
SLC35F5	0.157927	6.88889e-13	2.13404e-17	0.22	0.088
HK1	0.157844	1.66089e-09	5.1451e-14	0.238	0.108
FAM126B	0.157602	9.50305e-08	2.94385e-12	0.202	0.092
AKR1A1	0.15751	6.2592e-06	1.93897e-10	0.332	0.183
AC009120.2	0.157399	1.51488e-13	4.69279e-18	0.163	0.056
SNCA	0.157326	0.00356163	1.10332e-07	0.417	0.261
DCTN4	0.157288	6.25977e-08	1.93915e-12	0.295	0.148
RCBTB2	0.157174	6.53922e-07	2.02572e-11	0.236	0.115
JAZF1	0.157123	0.0166426	5.15554e-07	0.492	0.311
TRAPPC10	0.15712	4.28455e-10	1.32727e-14	0.233	0.103
OSTF1	0.156975	6.01802e-05	1.86426e-09	0.329	0.188
RIMKLB	0.156956	1.21202e-14	3.75461e-19	0.15	0.048
LAMP1	0.156927	3.48905e-06	1.08084e-10	0.326	0.177
HNRNPR	0.156905	3.80218e-06	1.17784e-10	0.28	0.149
FAM49A	0.156889	0.000220798	6.83988e-09	0.368	0.215
CA5B	0.156713	4.4677e-11	1.384e-15	0.192	0.076
VPS54	0.156656	7.70442e-08	2.38667e-12	0.241	0.114
EPS15L1	0.156599	2.27122e-09	7.03579e-14	0.207	0.09
SLC7A6	0.15659	1.4715e-09	4.5584e-14	0.205	0.087
ENTPD1-AS1	0.156575	1.24655e-06	3.86156e-11	0.298	0.155
CYB5R4	0.156269	6.66109e-09	2.06347e-13	0.29	0.14
GLB1	0.156257	3.83527e-10	1.18809e-14	0.262	0.119
AC093821.1	0.156243	7.62372e-33	2.36167e-37	0.114	0.02
SEC63	0.156217	2.23803e-08	6.93295e-13	0.28	0.136
RBM5	0.156155	1.19556e-10	3.70361e-15	0.28	0.128
HIVEP1	0.156088	6.19333e-13	1.91857e-17	0.135	0.043
RBMX	0.15606	0.000610792	1.89211e-08	0.321	0.191
CPPED1	0.155948	7.43997e-09	2.30475e-13	0.171	0.071
CLOCK	0.155917	5.73591e-09	1.77687e-13	0.233	0.106
AC007319.1	0.155856	5.36992e-14	1.66349e-18	0.07	0.015
ANKAR	0.155845	8.06459e-09	2.49825e-13	0.174	0.072
PAX8-AS1	0.155809	1.75823e-08	5.44665e-13	0.135	0.051
SNX19	0.15575	8.3957e-14	2.60082e-18	0.166	0.057
SMC5	0.155733	4.80313e-08	1.48791e-12	0.298	0.149
NBPF14	0.155726	9.348e-15	2.89582e-19	0.13	0.039
LRRFIP2	0.155678	3.40467e-09	1.0547e-13	0.225	0.101
TMEM63A	0.155676	3.67086e-20	1.13716e-24	0.158	0.045
PPP1R21	0.155642	7.14372e-07	2.21298e-11	0.285	0.146
RHOBTB1	0.155619	1.60229e-15	4.96356e-20	0.135	0.04
PKD2	0.155583	2.61001e-05	8.08527e-10	0.293	0.159
AGO2	0.155449	5.29584e-11	1.64054e-15	0.179	0.07
MARK2	0.155447	4.30373e-09	1.33321e-13	0.22	0.099
FOXK1	0.155357	7.79485e-11	2.41469e-15	0.197	0.08
GPR107	0.155291	4.94151e-14	1.53078e-18	0.179	0.063
ZFYVE26	0.155256	1.01398e-20	3.14111e-25	0.14	0.037
WDR27	0.15523	2.78105e-12	8.61514e-17	0.137	0.046
MSL1	0.155156	8.46013e-14	2.62078e-18	0.179	0.064
TMIGD3	0.155156	9.77243e-05	3.0273e-09	0.378	0.22
HPS4	0.155095	7.22233e-12	2.23733e-16	0.174	0.065
TMEM135	0.155014	2.54804e-09	7.8933e-14	0.142	0.053
ABI2	0.154964	2.02133e-08	6.26168e-13	0.212	0.096
SMIM35	0.154938	1.20921e-17	3.7459e-22	0.098	0.023
ACSL3	0.154704	1.03352e-08	3.20163e-13	0.267	0.127
CMIP	0.154639	0.0140446	4.35073e-07	0.456	0.286
PPP3CC	0.154399	8.38073e-07	2.59618e-11	0.207	0.098
ANK2	0.154336	3.76876e-08	1.16749e-12	0.277	0.137
ZBTB44	0.154306	1.35812e-09	4.20719e-14	0.184	0.076
PIK3IP1-AS1	0.154265	8.8474e-24	2.74075e-28	0.122	0.027
DCUN1D1	0.154262	1.92247e-09	5.95543e-14	0.21	0.091
ASXL2	0.154232	2.89103e-09	8.95583e-14	0.272	0.127
PCYT1A	0.154103	1.30901e-12	4.05504e-17	0.163	0.058
PLAG1	0.154003	3.61655e-09	1.12033e-13	0.231	0.103
TFB1M	0.153941	3.82291e-08	1.18426e-12	0.161	0.066
SMAD4	0.153792	2.3398e-09	7.24823e-14	0.21	0.092
TFEB	0.153703	1.27019e-11	3.93479e-16	0.192	0.076
TBK1	0.15355	9.1906e-07	2.84706e-11	0.244	0.121
ZDHHC17	0.153538	2.53091e-12	7.84024e-17	0.218	0.087
PATJ	0.153454	9.05877e-25	2.80622e-29	0.111	0.023
MICU3	0.153448	9.86187e-10	3.05501e-14	0.269	0.124
EPC2	0.153364	1.75699e-07	5.44279e-12	0.218	0.102
HNMT	0.153291	2.85958e-05	8.85839e-10	0.264	0.142
ATF2	0.153212	4.33089e-11	1.34162e-15	0.241	0.104
TDP2	0.153203	2.07893e-17	6.44011e-22	0.163	0.05
NCKAP5	0.153159	0.000529712	1.64094e-08	0.332	0.194
METAP2	0.153152	1.2755e-07	3.95124e-12	0.215	0.1
NNT	0.15311	1.9141e-10	5.92949e-15	0.189	0.076
SPECC1L	0.153105	1.05486e-06	3.26774e-11	0.293	0.151
CAMTA1	0.153044	3.89718e-05	1.20727e-09	0.35	0.201
ATP2A2	0.152929	4.55594e-07	1.41134e-11	0.223	0.107
NAPG	0.152916	1.48638e-11	4.6045e-16	0.174	0.065
KRCC1	0.152812	6.7716e-06	2.09771e-10	0.22	0.11
GTF2H1	0.152809	7.01859e-16	2.17422e-20	0.189	0.065
CASK	0.1528	4.21369e-07	1.30531e-11	0.225	0.108
FAM214A	0.152673	1.69169e-11	5.2405e-16	0.171	0.064
RBBP6	0.152648	2.06636e-09	6.40116e-14	0.233	0.105
TMEM140	0.152601	8.0048e-18	2.47972e-22	0.153	0.045
EIF1B-AS1	0.152589	6.41049e-11	1.98584e-15	0.155	0.057
SPATA5	0.15254	2.44827e-06	7.58426e-11	0.236	0.117
TMEM14B	0.152515	5.86125e-06	1.8157e-10	0.269	0.143
ANAPC4	0.152484	5.8919e-13	1.82519e-17	0.171	0.061
MTHFR	0.152459	2.91352e-12	9.02549e-17	0.174	0.064
PLEC	0.152458	6.65385e-14	2.06123e-18	0.174	0.061
MAF	0.152421	8.47993e-05	2.62691e-09	0.404	0.235
ZNF704	0.152415	2.52282e-25	7.81519e-30	0.088	0.015
ZNF652	0.152286	3.27891e-05	1.01574e-09	0.285	0.156
ST3GAL3	0.152249	1.59518e-06	4.94155e-11	0.187	0.086
ZBTB7C	0.152172	2.17857e-79	6.74876e-84	0.08	0.005
HERC2	0.152164	2.72183e-08	8.43166e-13	0.267	0.129
SMYD4	0.152096	2.60228e-15	8.06135e-20	0.158	0.051
JPX	0.152026	1.48995e-05	4.61557e-10	0.365	0.204
DHRS7B	0.15195	5.09665e-12	1.57884e-16	0.137	0.046
C8orf37-AS1	0.151894	2.98428e-12	9.2447e-17	0.124	0.039
ARMH4	0.151811	1.90942e-07	5.91498e-12	0.205	0.094
SLC6A6	0.151792	6.57971e-17	2.03826e-21	0.142	0.042
TRIM44	0.151778	8.7154e-06	2.69985e-10	0.334	0.183
TMEM161B-AS1	0.151767	2.40822e-08	7.46017e-13	0.205	0.091
PSD3	0.151711	8.32654e-08	2.57939e-12	0.22	0.102
PLEK	0.151632	3.81934e-06	1.18315e-10	0.264	0.138
DPP8	0.15154	6.64887e-09	2.05969e-13	0.192	0.082
C9orf72	0.151531	6.22284e-06	1.92771e-10	0.321	0.173
PARN	0.151527	2.79738e-08	8.66573e-13	0.207	0.093
PIKFYVE	0.151479	1.34673e-08	4.17188e-13	0.272	0.13
CELSR1	0.151451	3.09647e-47	9.59223e-52	0.091	0.01
RUBCNL	0.151425	1.32129e-05	4.09308e-10	0.288	0.154
USP25	0.151425	3.11151e-07	9.63884e-12	0.288	0.144
GON4L	0.151417	7.96391e-09	2.46706e-13	0.212	0.095
STAMBPL1	0.151375	1.31826e-06	4.08369e-11	0.194	0.09
SLC9A8	0.151352	1.0136e-15	3.13992e-20	0.127	0.036
WBP2	0.151182	5.69434e-10	1.76399e-14	0.205	0.087
RASL10A	0.151109	3.87734e-53	1.20112e-57	0.091	0.009
TIAM2	0.151031	5.2985e-09	1.64137e-13	0.199	0.086
NPHP3	0.150966	1.89018e-12	5.8554e-17	0.202	0.078
MIR155HG	0.150882	1.41589e-21	4.38615e-26	0.117	0.027
FOCAD	0.150792	7.78648e-12	2.41209e-16	0.197	0.077
SHLD2	0.150683	1.62628e-10	5.03788e-15	0.163	0.062
TSC22D2	0.150676	9.66706e-06	2.99466e-10	0.267	0.14
SLC36A1	0.15065	2.32794e-23	7.21149e-28	0.127	0.029
ZBTB4	0.150627	8.32353e-16	2.57846e-20	0.161	0.051
GPATCH2	0.150603	5.53224e-10	1.71378e-14	0.199	0.083
CCDC40	0.150522	1.08355e-19	3.35663e-24	0.127	0.032
CYP1B1	0.150488	1.81166e-41	5.61216e-46	0.08	0.009
VPS39	0.150487	8.74573e-12	2.70925e-16	0.184	0.07
RAD23B	0.15035	6.52483e-08	2.02126e-12	0.246	0.118
OSTM1	0.150266	1.10474e-07	3.42225e-12	0.192	0.086
CCNH	0.15026	0.00973173	3.01469e-07	0.526	0.33
KLHL2	0.150163	4.77406e-07	1.47891e-11	0.215	0.102
TMED8	0.150092	1.28216e-10	3.97188e-15	0.168	0.064
GSPT1	0.150088	3.54378e-06	1.09779e-10	0.238	0.121
SLC31A2	0.150023	3.2776e-12	1.01533e-16	0.148	0.051
PACS2	0.150001	2.42353e-09	7.50762e-14	0.205	0.089
PAXBP1	0.149952	3.04789e-07	9.44175e-12	0.238	0.116
PPP1R2	0.149809	3.06534e-08	9.49579e-13	0.225	0.104
CCM2	0.149726	3.86744e-06	1.19805e-10	0.275	0.143
NUP98	0.149723	1.28608e-07	3.98401e-12	0.236	0.113
COG3	0.149722	2.49885e-10	7.74092e-15	0.148	0.054
MYO5B	0.149709	2.49455e-55	7.7276e-60	0.096	0.01
ERICH1	0.149639	2.50792e-06	7.76904e-11	0.329	0.176
PTAR1	0.149591	2.45393e-12	7.60176e-17	0.223	0.09
KANTR	0.149557	6.67533e-12	2.06788e-16	0.184	0.07
CABLES1	0.149547	4.27594e-12	1.3246e-16	0.168	0.061
DPYD-AS1	0.149524	4.23107e-10	1.3107e-14	0.155	0.058
CLASRP	0.149506	2.78824e-08	8.63741e-13	0.187	0.081
CWF19L2	0.149498	7.41443e-06	2.29684e-10	0.303	0.162
RRAGD	0.149462	7.28127e-21	2.25559e-25	0.114	0.026
PGGT1B	0.149446	3.41149e-10	1.05681e-14	0.212	0.09
CERS4	0.149441	2.50661e-11	7.76498e-16	0.137	0.047
RNF114	0.149434	5.17706e-09	1.60375e-13	0.256	0.12
CASC4	0.1494	5.26273e-08	1.63029e-12	0.238	0.113
CPEB1	0.149392	2.09369e-74	6.48584e-79	0.085	0.006
PPP2R3C	0.14931	9.97268e-10	3.08933e-14	0.244	0.109
HRH2	0.149292	4.84356e-06	1.50044e-10	0.202	0.097
ITGA6	0.14916	6.23888e-13	1.93268e-17	0.15	0.05
ZNF91	0.149087	3.65956e-10	1.13366e-14	0.194	0.08
PRKDC	0.149085	8.91663e-06	2.76219e-10	0.29	0.156
ATP6V0D1	0.149066	1.23752e-06	3.83357e-11	0.199	0.095
STX16	0.149063	6.42049e-07	1.98894e-11	0.249	0.124
ZC3H6	0.149017	1.03745e-10	3.21382e-15	0.179	0.07
MRAS	0.149015	8.62833e-23	2.67288e-27	0.109	0.023
TBC1D4	0.148974	4.39398e-06	1.36117e-10	0.321	0.17
SS18	0.148964	1.28655e-10	3.98546e-15	0.22	0.093
PRELID2	0.148925	1.88881e-07	5.85114e-12	0.161	0.067
MTMR3	0.148881	5.21838e-09	1.61655e-13	0.236	0.107
ZDHHC7	0.148877	1.14182e-12	3.53712e-17	0.184	0.069
TM2D1	0.148869	4.38435e-09	1.35818e-13	0.225	0.101
UBE2D2	0.1488	0.000291637	9.03433e-09	0.332	0.195
RNF168	0.148674	2.55515e-10	7.91533e-15	0.171	0.067
NAA25	0.148645	3.62504e-10	1.12297e-14	0.184	0.074
ADAP2	0.148628	1.76769e-06	5.47594e-11	0.337	0.18
NPLOC4	0.148537	6.41005e-14	1.9857e-18	0.163	0.056
TRAPPC11	0.148491	5.18801e-13	1.60714e-17	0.187	0.069
AL139260.1	0.148412	1.74909e-16	5.41832e-21	0.13	0.036
ITPRIPL2	0.148409	3.24401e-09	1.00493e-13	0.194	0.083
TNFAIP8	0.148404	3.15796e-05	9.78273e-10	0.212	0.108
SMURF2	0.148402	0.00017609	5.45493e-09	0.337	0.192
NPTN	0.148365	8.54851e-11	2.64816e-15	0.256	0.114
KIAA0825	0.148351	5.31708e-11	1.64712e-15	0.124	0.041
LYPLAL1	0.148351	5.11221e-06	1.58366e-10	0.233	0.117
RBM3	0.148165	0.00134518	4.16708e-08	0.238	0.134
ARHGAP35	0.148086	6.10209e-05	1.8903e-09	0.238	0.126
COX10-AS1	0.148013	3.78137e-06	1.17139e-10	0.231	0.114
LINC02698	0.148008	2.35923e-23	7.30842e-28	0.104	0.021
VPS26C	0.147999	2.27303e-09	7.0414e-14	0.161	0.063
IQCH-AS1	0.147848	4.40276e-10	1.36389e-14	0.135	0.048
MBOAT1	0.147845	6.09218e-28	1.88723e-32	0.085	0.013
NFATC1	0.147817	2.63879e-11	8.17443e-16	0.158	0.058
MARCKS	0.1478	0.0498644	1.5447e-06	0.456	0.3
ZFP91	0.147793	8.5695e-10	2.65466e-14	0.168	0.067
NDUFA10	0.147714	5.3804e-07	1.66674e-11	0.21	0.1
FIG4	0.147658	6.3306e-10	1.96109e-14	0.192	0.079
CLIP1	0.147639	3.65972e-08	1.13371e-12	0.22	0.101
MAVS	0.147614	4.88911e-14	1.51455e-18	0.171	0.059
MAN1A2	0.147575	6.67357e-06	2.06734e-10	0.218	0.108
ARRB2	0.147571	0.00134199	4.1572e-08	0.492	0.3
RBM25	0.147506	9.04541e-05	2.80209e-09	0.358	0.205
PRDM1	0.147374	7.42374e-07	2.29973e-11	0.218	0.104
ZBTB1	0.147258	2.47921e-06	7.6801e-11	0.259	0.132
RBPJ	0.147248	0.0360673	1.11729e-06	0.508	0.33
CNBP	0.147237	0.000316217	9.79575e-09	0.378	0.224
XIAP	0.147176	6.26714e-10	1.94143e-14	0.199	0.083
DNM3	0.147024	4.93641e-11	1.5292e-15	0.194	0.078
PIK3CB	0.146979	6.79468e-11	2.10485e-15	0.22	0.092
EXOC1	0.146957	3.41127e-08	1.05674e-12	0.254	0.121
IWS1	0.146849	4.46872e-08	1.38432e-12	0.236	0.111
ATP5F1A	0.146803	0.00410617	1.27201e-07	0.249	0.145
NDUFAF2	0.146791	1.1762e-08	3.64364e-13	0.199	0.087
ST3GAL2	0.146683	3.70006e-19	1.1462e-23	0.132	0.035
DOCK7	0.146653	4.89888e-10	1.51757e-14	0.231	0.1
MON2	0.146626	2.32361e-06	7.19806e-11	0.321	0.171
CIR1	0.146581	2.27263e-06	7.04014e-11	0.197	0.093
IFNGR2	0.146571	0.0247403	7.66406e-07	0.42	0.271
MAP2K1	0.146547	0.00296951	9.19895e-08	0.277	0.164
TMEM192	0.146465	2.11765e-09	6.56005e-14	0.15	0.057
TRA2A	0.146286	4.8833e-05	1.51275e-09	0.417	0.24
ZDHHC21	0.146277	2.4684e-09	7.64659e-14	0.249	0.113
GTF2F2	0.146253	2.39177e-07	7.40922e-12	0.205	0.094
KTN1	0.146245	0.0218615	6.77224e-07	0.552	0.35
FBXW8	0.146118	5.46416e-13	1.69269e-17	0.142	0.047
NEO1	0.146112	7.1184e-20	2.20514e-24	0.13	0.033
RANBP3	0.146004	1.57368e-08	4.87494e-13	0.163	0.067
SLC39A11	0.145954	3.67299e-05	1.13782e-09	0.269	0.144
TSNARE1	0.145907	8.63484e-18	2.6749e-22	0.13	0.035
[truncated: 3,218 more rows]
