# Supplementary material for: CHIT1 at diagnosis predicts faster disability progression and reflects early microglial activation in multiple sclerosis
Source: Nat Commun. 2024 Jun 12;15:5013. doi: 10.1038/s41467-024-49312-y (PMC11169395; doi:10.1038/s41467-024-49312-y)
Supplement: Supplementary file 9 — Supplementary Data 6 [file 41467_2024_49312_MOESM9_ESM.xlsx]

## Sheet: Start versus end
Differential gene expression (DGE) over start and end points pseudotime trajectories
P-values obtained by Wald test are adjusted based on Benjamini-Hochberg correction
Sorted by waldStat
gene	waldStat	df	pvalue_adjusted	pvalue	waldStat_lineage1	df_lineage1	pvalue_lineage1_adjusted	pvalue_lineage1	waldStat_lineage2	df_lineage2	pvalue_lineage2_adjusted	pvalue_lineage2	waldStat_lineage3	df_lineage3	pvalue_lineage3_adjusted	pvalue_lineage3	waldStat_lineage4	df_lineage4	pvalue_lineage4_adjusted	pvalue_lineage4	logFClineage1	logFClineage2	logFClineage3	logFClineage4
CX3CR1	590.216	4	0	0	286.247	1	0	0	161.945	1	0	0	95.0991	1	0	0	46.9262	1	1.10567e-07	7.3711e-12	-2.47051	-1.85282	-1.8941	-1.27094
SPP1	509.773	4	0	0	388.191	1	0	0	96.1889	1	0	0	1.02998	1	1	0.310163	24.363	1	0.0119678	7.97855e-07	-2.38661	1.23154	0.150697	0.802784
C1QA	488.688	4	0	0	324.431	1	0	0	113.033	1	0	0	51.1702	1	1.27048e-08	8.46989e-13	0.0546616	1	1	0.815142	-2.14977	-1.29843	-1.04307	-0.0360589
HSPH1	468.272	4	0	0	370.854	1	0	0	46.9267	1	1.10537e-07	7.36911e-12	49.388	1	3.15031e-08	2.10021e-12	1.10302	1	1	0.293605	2.51025	0.981647	1.12299	0.194916
HSP90AA1	466.27	4	0	0	350.215	1	0	0	76.8367	1	0	0	34.4987	1	6.39815e-05	4.26544e-09	4.71919	1	1	0.0298279	1.84268	0.920507	0.708794	0.294412
ADGRG1	461.692	4	0	0	220.188	1	0	0	140.101	1	0	0	68.7342	1	1.66533e-12	1.11022e-16	32.6691	1	0.000163893	1.09262e-08	-2.24616	-1.90954	-1.63419	-1.18783
C1QB	437.836	4	0	0	350.647	1	0	0	62.3615	1	4.32987e-11	2.88658e-15	24.3257	1	0.0122022	8.13482e-07	0.501548	1	1	0.478821	-2.10853	-0.91024	-0.669371	0.103535
CD83	422.438	4	0	0	118.35	1	0	0	140.079	1	0	0	145.007	1	0	0	19.0032	1	0.195751	1.30501e-05	2.76483	2.77378	3.01471	1.22684
SH3RF3	407.833	4	0	0	144.598	1	0	0	95.6208	1	0	0	89.4094	1	0	0	78.205	1	0	0	-1.38384	-1.17173	-1.44751	-1.48107
ALOX5AP	400.344	4	0	0	323.416	1	0	0	25.232	1	0.00762483	5.08322e-07	50.0085	1	2.29616e-08	1.53078e-12	1.68784	1	1	0.193885	-2.42311	-0.647104	-1.09767	0.208245
OLR1	398.322	4	0	0	186.435	1	0	0	118.129	1	0	0	55.9573	1	1.11078e-09	7.40519e-14	37.8004	1	1.17551e-05	7.83676e-10	-1.94096	1.4021	1.1165	1.00451
AIF1	397.441	4	0	0	295.746	1	0	0	66.9758	1	3.33067e-12	2.22045e-16	30.4074	1	0.000525288	3.50192e-08	4.31182	1	1	0.0378484	-2.42302	-1.15764	-0.913653	-0.370755
BHLHE41	395.583	4	0	0	318.831	1	0	0	25.6338	1	0.00619116	4.12744e-07	50.8883	1	1.46666e-08	9.77773e-13	0.229262	1	1	0.632072	-1.9354	-0.535975	-0.916009	-0.06281
LST1	384.739	4	0	0	228.03	1	0	0	95.745	1	0	0	59.8804	1	1.51545e-10	1.0103e-14	1.0833	1	1	0.297961	-2.01065	-1.34027	-1.27988	-0.168933
XIST	383.276	4	0	0	283.934	1	0	0	37.5394	1	1.34374e-05	8.95827e-10	42.2131	1	1.22776e-06	8.18509e-11	19.5893	1	0.144007	9.60044e-06	-2.49325	-0.849406	-1.14298	-0.777796
SPATA6	382.083	4	0	0	174.846	1	0	0	95.8442	1	0	0	68.8487	1	1.66533e-12	1.11022e-16	42.5439	1	1.03672e-06	6.91148e-11	-1.88377	-1.46501	-1.6672	-1.36901
ST6GALNAC3	380.694	4	0	0	121.352	1	0	0	113.9	1	0	0	84.0686	1	0	0	61.3748	1	6.99441e-11	4.66294e-15	-1.14357	-1.17352	-1.29071	-1.23828
HAMP	377.838	4	0	0	215.79	1	0	0	133.158	1	0	0	19.4511	1	0.154812	1.03208e-05	9.43829	1	1	0.00212502	-2.65328	-2.22144	-0.944452	-0.719025
C1QC	364.095	4	0	0	291.087	1	0	0	39.2274	1	5.65828e-06	3.77218e-10	33.2339	1	0.00012257	8.17136e-09	0.546668	1	1	0.459682	-1.90788	-0.71629	-0.78063	0.107193
AL357522.1	360.49	4	0	0	116.789	1	0	0	116.224	1	0	0	59.5024	1	1.83187e-10	1.22125e-14	67.9745	1	1.66533e-12	1.11022e-16	-1.54703	-1.63652	-1.56749	-2.11588
P2RY12	357.084	4	0	0	162.311	1	0	0	86.4042	1	0	0	70.8293	1	0	0	37.5397	1	1.3436e-05	8.95734e-10	-1.6055	-1.20309	-1.36512	-1.05823
LPAR6	353.267	4	0	0	168.95	1	0	0	96.8292	1	0	0	74.5071	1	0	0	12.9804	1	1	0.000314772	-1.25182	-1.00292	-1.05578	-0.470864
FCGR3A	353.124	4	0	0	213.222	1	0	0	116.169	1	0	0	22.23	1	0.0362802	2.41868e-06	1.5034	1	1	0.220148	-1.78995	-1.37713	-0.692409	-0.190026
CXCR4	348.339	4	0	0	3.72063	1	1	0.0537441	53.6909	1	3.51885e-09	2.3459e-13	188.996	1	0	0	101.931	1	0	0	0.462169	2.09431	3.67122	3.20312
FCGR1A	343.271	4	0	0	296.824	1	0	0	12.799	1	1	0.000346812	33.5693	1	0.000103153	6.87689e-09	0.0789767	1	1	0.778689	-2.34956	-0.444569	-0.876319	-0.0436185
GPR34	334.147	4	0	0	241.802	1	0	0	20.3819	1	0.0951404	6.3427e-06	67.4653	1	3.33067e-12	2.22045e-16	4.49733	1	1	0.0339479	-2.08053	-0.573112	-1.30324	0.333185
TMSB4X	333.071	4	0	0	302.24	1	0	0	11.439	1	1	0.000719179	19.385	1	0.16026	1.0684e-05	0.00671956	1	1	0.934668	-2.0492	-0.412233	-0.626963	0.0128023
P2RY13	331.81	4	0	0	157.405	1	0	0	118.124	1	0	0	46.3599	1	1.47615e-07	9.84102e-12	9.9216	1	1	0.0016335	-2.29009	-2.20808	-1.61711	-0.70439
CYBA	325.46	4	0	0	277.153	1	0	0	19.6156	1	0.142036	9.46908e-06	27.7321	1	0.00208999	1.39333e-07	0.959409	1	1	0.327336	-1.87472	-0.499873	-0.720231	0.140221
NAV3	320.379	4	0	0	70.904	1	0	0	89.5505	1	0	0	88.7821	1	0	0	71.1426	1	0	0	-0.840463	-1.02163	-1.27574	-1.30586
GPNMB	316.177	4	0	0	1.37628	1	1	0.240736	69.2252	1	1.66533e-12	1.11022e-16	65.0132	1	1.16573e-11	7.77156e-16	180.562	1	0	0	0.259576	1.90359	2.55128	3.43345
LINC01736	307.213	4	0	0	201.012	1	0	0	56.6643	1	7.76046e-10	5.17364e-14	47.5336	1	8.11035e-08	5.4069e-12	2.00303	1	1	0.156985	-2.68188	-1.31644	-1.65006	0.278963
ITM2B	305.985	4	0	0	215.097	1	0	0	73.2046	1	0	0	13.3523	1	1	0.000258106	4.33096	1	1	0.0374251	-1.39598	-0.844162	-0.41757	0.252632
TREM2	302.511	4	0	0	231.707	1	0	0	22.8528	1	0.0262344	1.74896e-06	0.377695	1	1	0.538839	47.5737	1	7.94614e-08	5.29743e-12	-2.01265	0.578151	0.088407	1.04309
RUNX1	297.954	4	0	0	120.751	1	0	0	37.4116	1	1.43477e-05	9.56515e-10	90.4374	1	0	0	49.3543	1	3.20494e-08	2.13662e-12	-1.0822	-0.615355	-1.22792	-0.957348
SRGN	290.69	4	0	0	121.541	1	0	0	0.118606	1	1	0.730551	128.607	1	0	0	40.4241	1	3.06612e-06	2.04408e-10	-1.22087	-0.0391568	1.46296	0.917201
LINC02712	289.074	4	0	0	137.531	1	0	0	78.7743	1	0	0	34.7732	1	5.55645e-05	3.7043e-09	37.9955	1	1.06361e-05	7.09073e-10	-2.76139	-2.29308	-1.55653	-2.36422
DNAJB1	279.699	4	0	0	191.552	1	0	0	39.9682	1	3.87187e-06	2.58125e-10	42.0749	1	1.31765e-06	8.78431e-11	6.10341	1	1	0.0134921	2.67334	1.28021	1.38092	0.63774
CD9	276.9	4	0	0	13.6909	1	1	0.000215495	115.117	1	0	0	45.0707	1	2.85074e-07	1.90049e-11	103.022	1	0	0	-0.982988	2.61344	1.73915	2.67015
FTL	274.654	4	0	0	234.352	1	0	0	5.17351	1	1	0.0229338	2.39461	1	1	0.121754	32.7339	1	0.000158514	1.05676e-08	-1.6344	0.251341	-0.201197	0.812135
VSIG4	274.545	4	0	0	195.666	1	0	0	27.3722	1	0.00251736	1.67824e-07	47.2365	1	9.43745e-08	6.29163e-12	4.26957	1	1	0.0388006	-1.8915	-0.689191	-1.14802	0.343157
FCER1G	270.139	4	0	0	246.354	1	0	0	3.45131	1	1	0.0632017	18.6313	1	0.237895	1.58597e-05	1.70165	1	1	0.192072	-2.13823	-0.245244	-0.678471	0.218514
CD14	269.798	4	0	0	152.107	1	0	0	50.4389	1	1.84402e-08	1.22935e-12	67.2498	1	3.33067e-12	2.22045e-16	0.00208341	1	1	0.963594	-1.73168	-1.02348	-1.4674	-0.00834983
HIVEP3	265.249	4	0	0	125.664	1	0	0	44.7554	1	3.34884e-07	2.23256e-11	56.7537	1	7.41074e-10	4.94049e-14	38.076	1	1.02063e-05	6.80418e-10	-1.48126	-0.876298	-1.30799	-1.13359
LGALS1	264.555	4	0	0	57.6913	1	4.59632e-10	3.06422e-14	108.841	1	0	0	4.30098	1	1	0.0380905	93.7212	1	0	0	-1.51905	2.11489	0.497541	2.32237
APOC2	264.474	4	0	0	264.229	1	0	0	0.0153869	1	1	0.90128	0.0395761	1	1	0.842312	0.190099	1	1	0.662834	-2.21222	-0.0165427	-0.0312776	0.0741654
IKZF2	261.539	4	0	0	81.9269	1	0	0	101.026	1	0	0	52.8657	1	5.35738e-09	3.57159e-13	25.7205	1	0.00591924	3.94616e-07	-1.8396	-2.44261	-2.59096	-1.48251
PTGES3	260.139	4	0	0	231.908	1	0	0	19.0449	1	0.191518	1.27679e-05	1.82455	1	1	0.176772	7.36142	1	1	0.00666383	1.79601	0.552393	0.200622	0.436171
FPR1	260.13	4	0	0	249.943	1	0	0	9.59813	1	1	0.00194775	0.526762	1	1	0.467972	0.0615502	1	1	0.804062	-2.59759	-0.458824	0.118913	-0.0454501
RPL23	252.477	4	0	0	168.806	1	0	0	60.2013	1	1.28231e-10	8.54872e-15	22.1666	1	0.0374976	2.49984e-06	1.3026	1	1	0.253738	-1.7748	-1.08237	-0.784026	-0.201298
ERC2	252.132	4	0	0	108.038	1	0	0	76.3958	1	0	0	33.7982	1	9.17012e-05	6.11341e-09	33.9	1	8.7028e-05	5.80187e-09	-2.09377	-1.9988	-1.68486	-1.82974
CD63	251.773	4	0	0	212.774	1	0	0	3.21994	1	1	0.0727461	24.0269	1	0.0142499	9.49993e-07	11.7523	1	1	0.000607679	-1.83044	0.212669	-0.720039	0.521617
RPS17	249.264	4	0	0	178.328	1	0	0	41.435	1	1.82783e-06	1.21855e-10	29.3878	1	0.000888755	5.92503e-08	0.113187	1	1	0.736544	-1.85253	-0.88444	-0.901822	-0.0587743
APOE	247.651	4	0	0	161.485	1	0	0	12.8914	1	1	0.000330095	5.55673	1	1	0.0184098	67.7183	1	3.33067e-12	2.22045e-16	-1.3639	0.395091	-0.307639	1.14827
RPL27A	243.092	4	0	0	189.235	1	0	0	28.2601	1	0.00159086	1.06057e-07	25.3088	1	0.00732717	4.88478e-07	0.28751	1	1	0.591821	-1.92664	-0.753333	-0.842498	-0.0976129
B2M	242.719	4	0	0	218.048	1	0	0	11.6401	1	1	0.000645436	7.99996	1	1	0.00467785	5.03153	1	1	0.0248899	-1.61599	-0.385809	-0.374923	0.323861
BACH1	241.514	4	0	0	109.687	1	0	0	26.0303	1	0.00504158	3.36105e-07	83.8121	1	0	0	21.9847	1	0.0412249	2.74832e-06	-1.18537	-0.607019	-1.51512	-0.747111
MYO1E	240.102	4	0	0	0.00690285	1	1	0.933785	211.611	1	0	0	9.70239	1	1	0.00184028	18.7825	1	0.219756	1.46504e-05	0.0124146	2.15838	0.545166	0.821669
SPRED1	238.96	4	0	0	110.786	1	0	0	6.69806	1	1	0.00965178	98.3795	1	0	0	23.0965	1	0.0231104	1.54069e-06	-1.25366	-0.299385	-1.80321	-0.795493
ATP2C1	236.611	4	0	0	230.26	1	0	0	1.71305	1	1	0.19059	4.41823	1	1	0.0355569	0.219758	1	1	0.639225	1.93454	0.177741	-0.351884	0.0845692
APOC1	236.205	4	0	0	108.429	1	0	0	10.9864	1	1	0.000917825	0.0413524	1	1	0.838859	116.748	1	0	0	-1.58557	0.493969	0.0361829	2.06049
YWHAH	234.717	4	0	0	190.361	1	0	0	24.3629	1	0.0119684	7.97894e-07	19.778	1	0.130469	8.69796e-06	0.215105	1	1	0.642795	-1.82751	-0.657017	-0.733778	-0.0751057
AL034397.3	233.718	4	0	0	59.354	1	1.98175e-10	1.32117e-14	81.3724	1	0	0	65.0347	1	1.16573e-11	7.77156e-16	27.9571	1	0.00186049	1.24033e-07	-1.29886	-1.67231	-2.44209	-1.32686
RPL23A	230.636	4	0	0	174.933	1	0	0	35.1681	1	4.53657e-05	3.02438e-09	18.2903	1	0.284508	1.89672e-05	2.24438	1	1	0.134101	-1.87171	-0.855385	-0.723909	-0.275075
MIR646HG	228.794	4	0	0	89.9692	1	0	0	89.244	1	0	0	38.4683	1	8.34773e-06	5.56515e-10	11.1126	1	1	0.000857421	-1.59336	-1.80535	-1.46023	-0.816446
ACTB	227.274	4	0	0	208.035	1	0	0	1.36515	1	1	0.242648	17.0632	1	0.542351	3.61567e-05	0.811505	1	1	0.367676	-1.62674	0.135804	-0.564779	0.134208
LIPA	226.874	4	0	0	108.443	1	0	0	43.3179	1	6.97947e-07	4.65298e-11	0.142998	1	1	0.705319	74.97	1	0	0	-1.5958	0.882787	0.0664112	1.45656
EXT1	225.279	4	0	0	64.9916	1	1.16573e-11	7.77156e-16	60.5564	1	1.06581e-10	7.10543e-15	54.4156	1	2.43472e-09	1.62315e-13	45.3158	1	2.51532e-07	1.67688e-11	-1.49467	-1.70068	-2.31206	-2.10524
RPS19	224.796	4	0	0	189.77	1	0	0	21.1197	1	0.0647215	4.31476e-06	7.69879	1	1	0.00552579	6.20737	1	1	0.012722	-1.46406	-0.500053	-0.352542	0.344835
RPLP2	224.456	4	0	0	160.062	1	0	0	34.3912	1	6.76127e-05	4.50752e-09	28.4961	1	0.00140829	9.38863e-08	1.50677	1	1	0.219633	-1.67719	-0.794934	-0.86135	-0.2127
GNA13	221.798	4	0	0	16.6158	1	0.686534	4.57689e-05	93.9751	1	0	0	88.3253	1	0	0	22.8819	1	0.0258399	1.72266e-06	0.551219	1.37992	1.62293	0.946244
PPA1	218.22	4	0	0	135.252	1	0	0	49.5478	1	2.90401e-08	1.93601e-12	21.3156	1	0.0584317	3.89545e-06	12.1048	1	1	0.000502914	-2.21774	-1.37476	-0.993969	-0.830717
ITGA9	215.228	4	0	0	59.6078	1	1.73195e-10	1.15463e-14	71.2846	1	0	0	51.3162	1	1.17939e-08	7.8626e-13	33.0193	1	0.000136872	9.12481e-09	-1.32842	-1.77316	-2.05628	-1.63442
CAPG	215.202	4	0	0	120.304	1	0	0	21.0282	1	0.0678865	4.52577e-06	0.0269888	1	1	0.869509	73.8423	1	0	0	-1.9107	0.726263	-0.0313249	1.5845
RGCC	214.43	4	0	0	1.05645	1	1	0.304026	180.3	1	0	0	12.3375	1	1	0.000443944	20.7369	1	0.0790375	5.26917e-06	0.809277	5.02802	1.60037	3.44174
PFN1	213.733	4	0	0	192.479	1	0	0	1.29814	1	1	0.254554	19.1619	1	0.180131	1.20087e-05	0.793768	1	1	0.372963	-1.84559	0.148441	-0.690499	0.148753
ZFP36L1	213.529	4	0	0	146.307	1	0	0	26.1892	1	0.0046433	3.09553e-07	38.3186	1	9.01316e-06	6.00877e-10	2.714	1	1	0.0994716	-1.18337	-0.522623	-0.749982	-0.207018
TLN2	211.376	4	0	0	91.7604	1	0	0	52.9172	1	5.21916e-09	3.47944e-13	41.9609	1	1.39677e-06	9.31177e-11	24.7371	1	0.00985594	6.57062e-07	-1.16388	-0.958062	-1.09392	-0.88616
GLDN	210.968	4	0	0	3.40321	1	1	0.0650698	194.991	1	0	0	8.2323	1	1	0.00411513	4.34184	1	1	0.0371867	-0.295988	2.09823	-0.580222	0.421703
IGSF21	209.381	4	0	0	39.1017	1	6.03453e-06	4.02302e-10	90.2879	1	0	0	48.6911	1	4.4944e-08	2.99627e-12	31.3004	1	0.000331556	2.21037e-08	-0.901464	-1.57834	-1.42991	-1.26054
RAMP1	209.305	4	0	0	9.41371	1	1	0.00215368	79.0364	1	0	0	98.5096	1	0	0	22.345	1	0.0341715	2.2781e-06	0.910128	2.04134	2.76366	1.49026
SRGAP1	209.133	4	0	0	20.5087	1	0.0890426	5.93618e-06	121.66	1	0	0	51.0833	1	1.32794e-08	8.85292e-13	15.8813	1	1	6.7441e-05	-0.523047	-1.48063	-1.14443	-0.656066
PADI2	208.599	4	0	0	9.41288	1	1	0.00215466	87.5778	1	0	0	101.265	1	0	0	10.3429	1	1	0.00129976	-0.393836	1.19494	1.44341	0.53496
GAPDH	208.395	4	0	0	196.946	1	0	0	6.68462	1	1	0.00972485	0.861787	1	1	0.353239	3.90298	1	1	0.0482006	-1.80216	-0.332388	0.139023	0.323602
LINC02798	207.766	4	0	0	8.78479	1	1	0.00303753	96.5878	1	0	0	65.4808	1	8.32667e-12	5.55112e-16	36.913	1	1.85283e-05	1.23522e-09	-0.347242	-1.29238	-1.36843	-1.07216
TUBA1B	206.811	4	0	0	163.906	1	0	0	12.1756	1	1	0.000484174	29.759	1	0.000733858	4.89238e-08	0.970165	1	1	0.324639	-1.58191	-0.4286	-0.811331	0.151681
RPL13A	204.709	4	0	0	157.396	1	0	0	24.9398	1	0.00887217	5.91478e-07	22.3226	1	0.0345715	2.30476e-06	0.0512814	1	1	0.820848	-1.55468	-0.632503	-0.709074	0.0364218
PLAC8	204.688	4	0	0	60.5765	1	1.06581e-10	7.10543e-15	73.7562	1	0	0	32.8195	1	0.000151689	1.01126e-08	37.5357	1	1.34633e-05	8.9755e-10	-2.1914	-3.66356	-2.97531	-4.18107
P4HA1	204.245	4	0	0	166.411	1	0	0	12.5824	1	1	0.0003894	24.7678	1	0.00970055	6.46703e-07	0.483609	1	1	0.486792	1.41842	0.42623	0.676794	0.109015
RPL15	203.845	4	0	0	173.414	1	0	0	14.6312	1	1	0.000130733	10.2925	1	1	0.00133569	5.50739	1	1	0.0189363	-1.72756	-0.509387	-0.50377	0.395105
HSPA6	202.889	4	0	0	199.587	1	0	0	0.866845	1	1	0.35183	0.457248	1	1	0.498913	1.97852	1	1	0.159547	2.58954	0.200926	0.163599	0.37497
UQCRB	202.822	4	0	0	158.705	1	0	0	33.7324	1	9.48561e-05	6.32374e-09	10.2902	1	1	0.00133738	0.0943434	1	1	0.758726	-1.89182	-0.858718	-0.564805	-0.0577024
SNHG5	202.505	4	0	0	143.69	1	0	0	18.3253	1	0.279324	1.86216e-05	39.678	1	4.49212e-06	2.99474e-10	0.811522	1	1	0.367671	-1.77786	-0.632499	-1.15233	-0.169317
RPS25	200.94	4	0	0	149.152	1	0	0	40.3392	1	3.20223e-06	2.13482e-10	11.1422	1	1	0.000843847	0.306363	1	1	0.579921	-1.62247	-0.869946	-0.532525	-0.0960046
RPL37A	200.913	4	0	0	148.431	1	0	0	33.7714	1	9.29757e-05	6.19838e-09	18.5721	1	0.245398	1.63599e-05	0.13862	1	1	0.709657	-1.4609	-0.71729	-0.630344	0.0588614
DUSP1	200.386	4	0	0	5.86433	1	1	0.0154507	43.392	1	6.72027e-07	4.48018e-11	102.624	1	0	0	48.5063	1	4.93838e-08	3.29226e-12	0.339872	0.99448	1.6627	1.27206
SGK1	200.025	4	0	0	28.155	1	0.00167964	1.11976e-07	63.9822	1	1.83187e-11	1.22125e-15	65.3718	1	9.99201e-12	6.66134e-16	42.5156	1	1.0518e-06	7.01198e-11	-0.848664	1.20803	1.29598	1.23366
RPL31	199.987	4	0	0	137.347	1	0	0	44.8163	1	3.24615e-07	2.1641e-11	14.6834	1	1	0.000127158	3.13991	1	1	0.0763979	-1.71454	-1.00654	-0.671005	-0.339356
BAG3	197.411	4	0	0	140.245	1	0	0	39.1906	1	5.76575e-06	3.84383e-10	16.4872	1	0.734713	4.89808e-05	1.48819	1	1	0.222498	3.14982	1.80777	1.32744	0.485812
CFL1	197.365	4	0	0	186.507	1	0	0	1.55938	1	1	0.211756	4.58842	1	1	0.0321887	4.71016	1	1	0.0299848	-1.80978	0.159874	-0.323575	0.351633
SYNDIG1	195.391	4	0	0	80.1734	1	0	0	0.877625	1	1	0.348853	69.3571	1	1.66533e-12	1.11022e-16	44.9824	1	2.98215e-07	1.9881e-11	-0.89969	-0.0933119	-1.13168	-0.972479
CTSD	195.345	4	0	0	26.9165	1	0.00318656	2.12437e-07	15.0714	1	1	0.000103522	28.7627	1	0.00122716	8.18109e-08	124.595	1	0	0	-0.772843	0.538016	0.891526	1.9369
FTH1	194.69	4	0	0	169.558	1	0	0	5.14749	1	1	0.0232799	6.88171	1	1	0.00870821	13.1029	1	1	0.000294838	-1.63989	-0.296783	0.403903	0.611207
IER5	194.428	4	0	0	146.849	1	0	0	12.2496	1	1	0.000465351	18.8773	1	0.209097	1.39398e-05	16.4517	1	0.748584	4.99056e-05	2.19464	0.7012	0.9351	0.943552
MS4A4A	194.421	4	0	0	116.836	1	0	0	39.9674	1	3.87349e-06	2.58233e-10	15.7259	1	1	7.3216e-05	21.8918	1	0.0432687	2.88458e-06	-1.95413	-1.2015	-0.847592	0.978517
HSPA5	193.084	4	0	0	140.747	1	0	0	0.288951	1	1	0.590893	46.5532	1	1.33745e-07	8.91631e-12	5.49537	1	1	0.0190669	-2.0477	0.0892338	-1.49523	-0.529899
SERPINA1	192.677	4	0	0	155.706	1	0	0	22.532	1	0.0310014	2.06676e-06	13.931	1	1	0.000189643	0.508658	1	1	0.47572	-2.07707	-0.776733	-0.71367	0.142813
ATP5F1E	191.714	4	0	0	145.565	1	0	0	36.7151	1	2.05077e-05	1.36718e-09	8.50801	1	1	0.00353587	0.925147	1	1	0.336127	-1.64863	-0.834073	-0.475562	-0.169886
SERPINB9	191.488	4	0	0	102.581	1	0	0	49.84	1	2.50217e-08	1.66811e-12	12.105	1	1	0.000502867	26.9626	1	0.00311152	2.07435e-07	-1.37609	-1.01919	-0.580398	-1.03446
HSP90B1	190.431	4	0	0	174.555	1	0	0	2.54346	1	1	0.110752	12.7266	1	1	0.000360491	0.605789	1	1	0.436378	-1.88221	-0.220586	-0.614684	-0.145336
IGSF6	190.384	4	0	0	161.58	1	0	0	7.43258	1	1	0.00640536	21.3182	1	0.0583517	3.89012e-06	0.0526545	1	1	0.818507	-2.23638	-0.430925	-0.888483	0.0423159
RNASE6	190.032	4	0	0	116.832	1	0	0	43.8235	1	5.39047e-07	3.59365e-11	13.8759	1	1	0.000195284	15.4998	1	1	8.25155e-05	-2.03649	-1.22266	-0.783081	0.826349
IL1RAP	188.753	4	0	0	96.2024	1	0	0	55.2452	1	1.59539e-09	1.06359e-13	17.2481	1	0.492046	3.2803e-05	20.0579	1	0.112701	7.51342e-06	-1.5788	-1.26706	-0.87627	-1.02504
PDIA3	187.788	4	0	0	161.094	1	0	0	4.69176	1	1	0.0303076	20.1342	1	0.108289	7.21925e-06	1.86798	1	1	0.171707	-1.87979	-0.294826	-0.813854	-0.256386
RPL7	187.166	4	0	0	144.514	1	0	0	20.8341	1	0.0751239	5.00826e-06	21.7772	1	0.0459317	3.06211e-06	0.041204	1	1	0.839145	-1.89297	-0.73071	-0.875916	-0.0413054
HSPD1	185.063	4	0	0	151.961	1	0	0	20.8618	1	0.0740453	4.93635e-06	9.70677	1	1	0.00183591	2.53383	1	1	0.111429	1.81175	0.742996	0.575956	0.338896
RPS20	184.875	4	0	0	128.112	1	0	0	30.6036	1	0.000474771	3.16514e-08	24.5465	1	0.0108809	7.25396e-07	1.61275	1	1	0.204105	-1.59407	-0.789946	-0.838162	-0.228853
RPS2	184.415	4	0	0	154.139	1	0	0	9.96321	1	1	0.00159699	13.2038	1	1	0.000279382	7.1083	1	1	0.00767277	-1.52793	-0.395121	-0.539274	0.423761
SAT1	184.226	4	0	0	67.726	1	3.33067e-12	2.22045e-16	0.0213664	1	1	0.883785	86.8909	1	0	0	29.5878	1	0.000801623	5.34415e-08	-0.777807	-0.0143938	1.0311	0.667813
DNAJB6	183.77	4	0	0	160.307	1	0	0	11.2024	1	1	0.000816937	1.67394	1	1	0.195731	10.5873	1	1	0.0011387	1.49432	0.431132	0.188532	0.537511
TYROBP	183.282	4	0	0	168.591	1	0	0	4.24632	1	1	0.0393355	1.86964	1	1	0.171516	8.57548	1	1	0.00340721	-1.54625	-0.245216	-0.191881	0.441213
SERPINF1	181.476	4	0	0	145.754	1	0	0	32.6027	1	0.000169589	1.13059e-08	0.215479	1	1	0.642506	2.90356	1	1	0.0883843	-2.55301	-1.08883	-0.0983886	0.362186
PRKCA	179.388	4	0	0	9.29518	1	1	0.00229757	73.4885	1	0	0	57.9692	1	3.9968e-10	2.66454e-14	38.6353	1	7.66295e-06	5.10863e-10	-0.369037	-1.1195	-1.33938	-1.16374
TMSB10	179.246	4	0	0	135.821	1	0	0	26.2806	1	0.00442863	2.95242e-07	16.5436	1	0.713181	4.75454e-05	0.601411	1	1	0.43804	-1.50067	-0.683741	-0.633562	0.130997
RASSF8	179.176	4	0	0	43.2471	1	7.23669e-07	4.82446e-11	48.3789	1	5.26995e-08	3.5133e-12	57.1734	1	5.97855e-10	3.9857e-14	30.3769	1	0.000533601	3.55734e-08	-0.832785	-0.938049	-1.3315	-1.04156
RPS15	179.127	4	0	0	152.587	1	0	0	19.9582	1	0.118728	7.91517e-06	6.44421	1	1	0.0111314	0.137563	1	1	0.710716	-1.53921	-0.571194	-0.379206	0.0602522
IPCEF1	178.999	4	0	0	72.4641	1	0	0	0.777865	1	1	0.377795	49.7612	1	2.60475e-08	1.7365e-12	55.9958	1	1.08913e-09	7.26086e-14	-0.897173	-0.0919085	-0.960542	-1.19571
RGS1	178.842	4	0	0	28.1361	1	0.0016962	1.1308e-07	64.9769	1	1.16573e-11	7.77156e-16	63.5299	1	2.33147e-11	1.55431e-15	22.1996	1	0.0368585	2.45723e-06	-0.741123	1.11892	1.28562	0.849381
OLFML3	178.782	4	0	0	142.467	1	0	0	26.1511	1	0.0047357	3.15713e-07	6.44899	1	1	0.0111016	3.71492	1	1	0.0539283	-3.05057	-0.995368	-0.63154	0.420079
NUPR1	178.68	4	0	0	0.0117295	1	1	0.913755	29.5828	1	0.00080368	5.35787e-08	30.8449	1	0.000419243	2.79495e-08	118.24	1	0	0	0.0278133	1.44398	1.6882	2.97024
RPL35	178.423	4	0	0	141.626	1	0	0	26.8	1	0.00338455	2.25637e-07	9.95408	1	1	0.00160493	0.0433192	1	1	0.835125	-1.53965	-0.682572	-0.487897	0.0348148
RPL3	178.216	4	0	0	154.862	1	0	0	15.1874	1	1	9.73501e-05	4.08994	1	1	0.0431392	4.07695	1	1	0.0434719	-1.54415	-0.496266	-0.301888	0.324988
CHORDC1	178.141	4	0	0	161.335	1	0	0	15.4249	1	1	8.58487e-05	0.0456336	1	1	0.830843	1.33522	1	1	0.247879	1.99598	0.746296	0.0437709	0.277263
PPP1R15A	175.425	4	0	0	86.4597	1	0	0	55.7066	1	1.26232e-09	8.41549e-14	31.3202	1	0.000328189	2.18793e-08	1.93847	1	1	0.163835	2.08955	1.68629	1.39513	0.363705
LINC00486	175.288	4	0	0	133.709	1	0	0	11.6608	1	1	0.0006383	19.2364	1	0.173238	1.15492e-05	10.6814	1	1	0.00108216	-1.22717	-0.371357	-0.560854	-0.454633
RPS6	175.245	4	0	0	128.173	1	0	0	29.1479	1	0.00100586	6.70577e-08	17.5934	1	0.410305	2.73537e-05	0.330742	1	1	0.565222	-1.61066	-0.789436	-0.719027	-0.107313
RPL36A	174.778	4	0	0	110.594	1	0	0	36.3806	1	2.43465e-05	1.6231e-09	26.4311	1	0.00409669	2.73113e-07	1.37202	1	1	0.241465	-1.41856	-0.83551	-0.837473	-0.206811
CEBPB	174.305	4	0	0	144.35	1	0	0	3.73402	1	1	0.0533148	25.1928	1	0.00778133	5.18755e-07	1.02883	1	1	0.310435	-1.74571	-0.260944	-0.80548	-0.171969
KBTBD12	174.11	4	0	0	113.506	1	0	0	34.0676	1	7.98459e-05	5.32306e-09	11.5853	1	1	0.000664758	14.9515	1	1	0.00011031	-2.01256	-1.05466	-0.792708	-0.919317
SETBP1	173.563	4	0	0	23.1276	1	0.0227403	1.51602e-06	63.5429	1	2.33147e-11	1.55431e-15	43.9696	1	5.00283e-07	3.33522e-11	42.9228	1	8.54153e-07	5.69436e-11	-0.728647	-1.39551	-1.66349	-1.66785
S100A11	171.952	4	0	0	148.161	1	0	0	8.1301	1	1	0.00435363	9.66665	1	1	0.00187643	5.99383	1	1	0.014356	-1.61792	0.373503	-0.481258	0.406347
PTPRM	171.777	4	0	0	83.4083	1	0	0	74.1974	1	0	0	6.61728	1	1	0.0100994	7.55387	1	1	0.00598815	1.5493	1.47001	0.534284	0.624501
HIBCH	171.226	4	0	0	162.246	1	0	0	7.82325	1	1	0.00515784	0.959221	1	1	0.327383	0.197891	1	1	0.656429	2.03839	0.501003	-0.216155	0.103886
CHST11	170.797	4	0	0	81.7975	1	0	0	23.577	1	0.0180023	1.20016e-06	44.8534	1	3.18522e-07	2.12348e-11	20.5686	1	0.086296	5.75307e-06	-0.774671	-0.42776	-0.715523	-0.521327
LINC00578	170.7	4	0	0	114.419	1	0	0	9.1037	1	1	0.00255093	34.0438	1	8.08265e-05	5.38843e-09	13.1336	1	1	0.000290041	-2.82696	-0.739147	-2.1167	-1.11824
CPED1	170.076	4	0	0	80.9063	1	0	0	18.4431	1	0.262579	1.75053e-05	33.3444	1	0.000115802	7.72015e-09	37.3823	1	1.45646e-05	9.70977e-10	1.11766	-0.617857	-1.05264	-1.32749
AC131944.1	169.782	4	0	0	157.957	1	0	0	0.31773	1	1	0.572975	10.2254	1	1	0.00138521	1.28191	1	1	0.257544	-2.21019	0.0928101	-0.65024	-0.263077
ARID5B	169.668	4	0	0	0.0131075	1	1	0.908851	102.05	1	0	0	54.0925	1	2.86937e-09	1.91291e-13	13.5122	1	1	0.000237021	-0.019274	1.65303	1.38958	0.773739
RPL21	169.49	4	0	0	133.179	1	0	0	23.2185	1	0.0216897	1.44598e-06	13.046	1	1	0.000303939	0.0471137	1	1	0.828164	-1.69169	-0.727159	-0.638076	0.0417952
YBX1	168.307	4	0	0	150.622	1	0	0	1.88435	1	1	0.169841	15.6468	1	1	7.63405e-05	0.154538	1	1	0.694236	-1.75322	-0.1936	-0.670841	0.0703668
TMEM163	167.486	4	0	0	65.9227	1	6.66134e-12	4.44089e-16	38.4628	1	8.37117e-06	5.58078e-10	45.257	1	2.59206e-07	1.72804e-11	17.844	1	0.359668	2.39779e-05	-1.84919	-1.57612	-2.10337	-1.33783
RPS8	167.379	4	0	0	136.807	1	0	0	25.7812	1	0.00573578	3.82386e-07	4.70786	1	1	0.030025	0.083445	1	1	0.772682	-1.51128	-0.673933	-0.335289	-0.0488717
ZFP36L2	166.262	4	0	0	52.0494	1	8.11851e-09	5.41234e-13	73.8848	1	0	0	28.1035	1	0.00172493	1.14995e-07	12.224	1	1	0.000471784	-0.905959	-1.15937	-0.870306	0.551246
MNDA	165.644	4	0	0	112.607	1	0	0	21.916	1	0.0427263	2.84842e-06	26.8823	1	0.00324345	2.1623e-07	4.23841	1	1	0.0395192	-1.5033	-0.649168	-0.896142	0.346786
NCK2	165.429	4	0	0	24.3067	1	0.012323	8.2153e-07	18.4427	1	0.262632	1.75088e-05	69.8512	1	1.66533e-12	1.11022e-16	52.8283	1	5.46063e-09	3.64042e-13	-0.555661	-0.501881	-1.3408	-1.23992
MIF	165.398	4	0	0	156.6	1	0	0	0.479721	1	1	0.488549	0.804404	1	1	0.36978	7.51393	1	1	0.00612236	-1.91986	-0.0983462	-0.149545	0.506542
NRP1	164.873	4	0	0	110.56	1	0	0	11.8394	1	1	0.000579895	37.1397	1	1.64943e-05	1.09962e-09	5.33382	1	1	0.0209155	-2.14719	-0.634233	-1.58755	-0.547619
PTMA	164.422	4	0	0	136.83	1	0	0	6.58816	1	1	0.0102659	17.6462	1	0.399073	2.66049e-05	3.35701	1	1	0.0669195	-1.39026	-0.309685	-0.601922	0.283031
KCNQ3	164.054	4	0	0	90.4922	1	0	0	4.68581	1	1	0.0304127	42.0472	1	1.33645e-06	8.9097e-11	26.8291	1	0.00333395	2.22263e-07	-0.98616	-0.230277	-0.864882	-0.743514
ELL2	163.768	4	0	0	3.10768	1	1	0.0779238	44.8674	1	3.16254e-07	2.10836e-11	85.0326	1	0	0	30.7606	1	0.000437866	2.91911e-08	-0.202461	0.781057	1.22287	0.843557
SESN3	163.745	4	0	0	162.032	1	0	0	0.625576	1	1	0.428983	0.200435	1	1	0.65437	0.886932	1	1	0.34631	2.54684	0.175724	-0.115818	-0.299905
RPS14	163.345	4	0	0	126.95	1	0	0	25.1519	1	0.00794803	5.29869e-07	9.65821	1	1	0.00188507	1.58488	1	1	0.208059	-1.55099	-0.71036	-0.51712	0.226845
AL163541.1	162.337	4	0	0	40.2417	1	3.36617e-06	2.24411e-10	46.1709	1	1.62562e-07	1.08374e-11	38.6653	1	7.54595e-06	5.03063e-10	37.259	1	1.55155e-05	1.03436e-09	-0.687377	-0.773392	-0.833027	-0.909756
RPS3	162.214	4	0	0	133.373	1	0	0	24.8761	1	0.00917024	6.11349e-07	1.4889	1	1	0.222387	2.47552	1	1	0.115631	-1.47262	-0.654996	-0.185654	0.261019
MOB4	161.138	4	0	0	128.747	1	0	0	4.01684	1	1	0.0450481	19.9651	1	0.118304	7.88696e-06	8.40902	1	1	0.00373365	2.36433	0.418318	1.11767	0.823927
PFDN5	160.772	4	0	0	139.581	1	0	0	15.4844	1	1	8.31871e-05	3.21328	1	1	0.0730431	2.49338	1	1	0.114326	-1.76501	-0.595137	-0.315605	0.293865
CEBPD	159.34	4	0	0	101.406	1	0	0	24.5891	1	0.0106429	7.09524e-07	11.6971	1	1	0.000625981	21.6472	1	0.0491525	3.27684e-06	-1.17373	-0.609193	0.464988	0.695998
LDHA	157.581	4	0	0	127.509	1	0	0	2.65872	1	1	0.102984	5.40033	1	1	0.0201329	22.0131	1	0.0406198	2.70799e-06	-1.90145	0.254319	0.418666	0.944285
RPL22	157.426	4	0	0	98.0595	1	0	0	45.2133	1	2.65053e-07	1.76702e-11	12.9816	1	1	0.000314564	1.17205	1	1	0.27898	-1.43313	-1.00487	-0.625298	-0.203302
RPS27A	157.334	4	0	0	123.291	1	0	0	24.4735	1	0.0113009	7.5339e-07	9.4768	1	1	0.00208087	0.0922131	1	1	0.761382	-1.47258	-0.672082	-0.490235	0.0525698
ALCAM	157.21	4	0	0	1.49898	1	1	0.220828	150.008	1	0	0	0.0031018	1	1	0.955586	5.70004	1	1	0.0169645	0.15604	1.55885	0.00906043	0.398559
LPL	156.253	4	0	0	0.0241929	1	1	0.876395	92.2236	1	0	0	1.2911	1	1	0.255845	62.7141	1	3.66374e-11	2.44249e-15	-0.052384	2.98884	0.407575	2.97697
RPS4X	155.219	4	0	0	118.747	1	0	0	25.4065	1	0.0069653	4.64353e-07	9.46766	1	1	0.00209126	1.59845	1	1	0.206123	-1.61016	-0.768772	-0.545945	0.243634
KCNMB1	153.46	4	0	0	127.762	1	0	0	0.105642	1	1	0.745162	23.9512	1	0.0148209	9.88063e-07	1.64154	1	1	0.200114	-2.61001	0.0653983	-1.26588	-0.337137
A2M	153.275	4	0	0	146.584	1	0	0	5.1678	1	1	0.0230094	1.49361	1	1	0.221657	0.0290235	1	1	0.864725	-1.25225	0.236168	-0.149424	0.0221673
LINC02232	153.188	4	0	0	23.0112	1	0.0241586	1.61057e-06	83.688	1	0	0	32.8946	1	0.000145936	9.7291e-09	13.594	1	1	0.000226908	-0.591894	-1.30834	-0.991144	-0.672988
RPL17	153.022	4	0	0	102.517	1	0	0	34.7306	1	5.67943e-05	3.78628e-09	13.4722	1	1	0.000242119	2.3027	1	1	0.12915	-1.28402	-0.758832	-0.565851	0.245422
GSTM3	152.909	4	0	0	120.344	1	0	0	14.3735	1	1	0.000149899	17.3224	1	0.473174	3.15449e-05	0.868801	1	1	0.351288	-2.88074	-0.815903	-1.16147	0.245607
LINC02742	151.592	4	0	0	75.22	1	0	0	48.7492	1	4.36318e-08	2.90878e-12	13.3439	1	1	0.00025927	14.2789	1	1	0.000157622	-2.10975	-1.87007	-1.09654	-1.41598
ZFP36	151.479	4	0	0	60.4184	1	1.14908e-10	7.66054e-15	10.8616	1	1	0.000981812	71.1736	1	0	0	9.02506	1	1	0.00266303	-1.33749	0.539066	1.52229	0.611191
HCST	151.312	4	0	0	148.299	1	0	0	0.0826129	1	1	0.773787	0.219791	1	1	0.639199	2.71108	1	1	0.0996532	-2.17565	-0.0489988	-0.0960022	-0.37323
RPS29	150.397	4	0	0	122.043	1	0	0	17.3657	1	0.462522	3.08348e-05	10.9883	1	1	0.000916899	1.89258e-05	1	1	0.996529	-1.50738	-0.582197	-0.542685	0.000772687
HSPB1	149.885	4	0	0	120.289	1	0	0	17.0793	1	0.537768	3.58512e-05	4.43471	1	1	0.0352152	8.08226	1	1	0.00447006	1.37914	0.55801	0.32542	0.478326
ANKRD22	148.412	4	0	0	72.7444	1	0	0	39.2782	1	5.51277e-06	3.67518e-10	34.1496	1	7.65504e-05	5.10336e-09	2.2393	1	1	0.134542	-2.2042	-1.64486	-2.26968	-0.47033
RPL11	148.12	4	0	0	120.784	1	0	0	21.2472	1	0.0605561	4.03708e-06	4.73205	1	1	0.0296056	1.35694	1	1	0.244068	-1.45655	-0.634005	-0.347558	0.202473
DNAJA4	146.285	4	0	0	117.775	1	0	0	19.3821	1	0.160508	1.07006e-05	7.92512	1	1	0.00487531	1.20286	1	1	0.272751	3.29329	1.46922	0.974822	0.442949
RPL10A	146.14	4	0	0	115.092	1	0	0	17.6827	1	0.391493	2.60996e-05	12.9623	1	1	0.000317828	0.403051	1	1	0.525518	-1.51592	-0.603929	-0.613993	0.113159
IFI44L	145.833	4	0	0	101.665	1	0	0	28.8979	1	0.00114442	7.62946e-08	13.4812	1	1	0.000240965	1.78958	1	1	0.180977	-2.34893	-1.23614	-1.05334	-0.337903
PDE8A	144.936	4	0	0	34.6619	1	5.88344e-05	3.9223e-09	37.9477	1	1.09001e-05	7.26674e-10	38.8793	1	6.76268e-06	4.50845e-10	33.4474	1	0.000109828	7.32187e-09	0.821121	0.859261	1.02335	1.03703
MED12L	144.584	4	0	0	66.745	1	4.996e-12	3.33067e-16	32.7578	1	0.000156582	1.04388e-08	31.6906	1	0.000271186	1.80791e-08	13.3911	1	1	0.000252821	-2.03995	-1.39005	-2.10561	-1.28252
RPS18	144.088	4	0	0	106.162	1	0	0	28.734	1	0.00124548	8.30323e-08	9.18796	1	1	0.00243612	0.00373642	1	1	0.951259	-1.47103	-0.789813	-0.52235	-0.0114986
AC243960.1	143.954	4	0	0	81.1223	1	0	0	30.7202	1	0.000447072	2.98048e-08	25.7356	1	0.00587292	3.91528e-07	6.37543	1	1	0.0115711	-2.46815	-1.50129	-1.73421	-0.841223
LINC01268	142.455	4	0	0	80.2334	1	0	0	25.4352	1	0.0068623	4.57487e-07	28.8373	1	0.00118082	7.87211e-08	7.94908	1	1	0.00481118	-1.90263	-1.17095	-1.6326	-0.779316
C1orf162	142.312	4	0	0	97.6235	1	0	0	21.1383	1	0.0640952	4.27302e-06	20.9481	1	0.0707861	4.71907e-06	2.60202	1	1	0.106727	-1.69313	-0.811334	-1.05538	-0.369376
IFITM3	141.476	4	0	0	79.1502	1	0	0	45.2626	1	2.58467e-07	1.72311e-11	16.7494	1	0.639845	4.26563e-05	0.313661	1	1	0.575442	-1.68025	-1.38269	-1.00124	0.137909
RPS27	141.263	4	0	0	112.858	1	0	0	21.8465	1	0.0443027	2.95352e-06	6.51265	1	1	0.010711	0.0459117	1	1	0.830336	-1.44385	-0.656982	-0.417985	0.0384353
MT2A	141.172	4	0	0	3.75135	1	1	0.0527649	1.16288	1	1	0.280869	128.381	1	0	0	7.87674	1	1	0.00500746	-0.529375	0.258443	2.74742	0.814756
CORO1A	141.129	4	0	0	118.964	1	0	0	2.77188	1	1	0.0959336	19.1357	1	0.182618	1.21745e-05	0.257435	1	1	0.611888	-1.63557	-0.235611	-0.795146	-0.0926659
ABHD3	141.121	4	0	0	137.864	1	0	0	0.863976	1	1	0.352628	2.28894	1	1	0.130299	0.104218	1	1	0.746826	1.60389	-0.138012	-0.267429	-0.0608195
FOS	140.926	4	0	0	1.03465	1	1	0.309069	1.19739	1	1	0.273844	81.9044	1	0	0	56.79	1	7.27751e-10	4.85167e-14	0.196023	0.224231	2.01775	1.98396
SPECC1	138.182	4	0	0	76.0434	1	0	0	20.4616	1	0.0912596	6.08397e-06	35.0264	1	4.87892e-05	3.25261e-09	6.65061	1	1	0.00991216	1.10621	-0.650502	-1.16879	-0.50913
COMMD6	138.097	4	0	0	98.3109	1	0	0	24.5916	1	0.0106287	7.08581e-07	13.64	1	1	0.000221412	1.55444	1	1	0.212481	-1.56998	-0.818793	-0.707433	0.252049
PTPRG	137.574	4	0	0	3.5165	1	1	0.0607606	124.684	1	0	0	0.397753	1	1	0.528252	8.97542	1	1	0.00273635	0.362591	2.07307	0.138911	0.700104
RPL13	137.24	4	0	0	105.979	1	0	0	27.3872	1	0.00249794	1.6653e-07	2.7902	1	1	0.0948426	1.08376	1	1	0.297858	-1.20412	-0.633178	-0.236397	0.160312
FOLR2	136.916	4	0	0	102.426	1	0	0	15.9843	1	0.958034	6.38689e-05	2.60759	1	1	0.106353	15.8985	1	1	6.6832e-05	-2.08089	-0.777029	-0.346523	0.898006
RNF150	136.515	4	0	0	82.615	1	0	0	37.1159	1	1.66971e-05	1.11314e-09	14.3884	1	1	0.000148717	2.39554	1	1	0.121682	-1.54683	-1.08487	-0.842766	-0.346081
RPL38	136.427	4	0	0	92.3647	1	0	0	28.4656	1	0.00143066	9.53776e-08	15.3055	1	1	9.1452e-05	0.291032	1	1	0.58956	-1.30655	-0.742563	-0.645853	-0.0961312
CTTNBP2	136.369	4	0	0	48.5877	1	4.73771e-08	3.15847e-12	44.0677	1	4.75828e-07	3.17218e-11	35.5221	1	3.78261e-05	2.52174e-09	8.19141	1	1	0.00420893	0.849552	-0.967306	-1.02456	-0.51352
HSPA1A	135.059	4	0	0	129.868	1	0	0	0.301581	1	1	0.582893	1.99611	1	1	0.157704	2.89288	1	1	0.088972	1.19215	0.0635392	0.182348	-0.249038
RPLP1	134.994	4	0	0	103.838	1	0	0	23.9339	1	0.0149553	9.97019e-07	7.22003	1	1	0.00720947	0.00237431	1	1	0.961137	-1.3181	-0.653753	-0.417383	0.00830634
HSPE1	134.891	4	0	0	114.758	1	0	0	8.41273	1	1	0.00372603	10.0695	1	1	0.00150747	1.65114	1	1	0.198803	1.46006	0.404657	0.504583	0.238164
RPL6	134.823	4	0	0	91.882	1	0	0	34.6463	1	5.93077e-05	3.95385e-09	6.94841	1	1	0.00838936	1.34585	1	1	0.246005	-1.27514	-0.8166	-0.425963	0.201938
RPL34	134.388	4	0	0	102.313	1	0	0	17.0044	1	0.559394	3.72929e-05	14.6175	1	1	0.000131685	0.453638	1	1	0.500613	-1.4577	-0.612613	-0.656842	-0.126957
PLAUR	134.027	4	0	0	3.23602	1	1	0.0720355	77.6551	1	0	0	40.9211	1	2.37745e-06	1.58497e-10	12.2142	1	1	0.000474265	0.372687	1.8275	1.53974	0.893784
SCFD2	132.754	4	0	0	56.8794	1	6.94445e-10	4.62963e-14	10.7319	1	1	0.00105305	36.1647	1	2.71993e-05	1.81329e-09	28.9783	1	0.00109792	7.31949e-08	-1.23573	-0.511997	-1.34339	-1.24953
TPI1	132.542	4	0	0	105.49	1	0	0	8.46186	1	1	0.00362671	3.69783	1	1	0.0544834	14.8929	1	1	0.00011379	-1.57548	0.437883	0.329386	0.709644
PLD4	132.279	4	0	0	126.786	1	0	0	5.08428	1	1	0.0241436	0.395432	1	1	0.529458	0.0127954	1	1	0.909938	-1.95216	-0.374653	0.121774	0.0220442
RPL19	132.033	4	0	0	108.686	1	0	0	19.0665	1	0.189366	1.26244e-05	3.65647	1	1	0.0558519	0.62469	1	1	0.42931	-1.40651	-0.611058	-0.310641	0.139896
MAFB	131.98	4	0	0	62.3041	1	4.4964e-11	2.9976e-15	8.26895	1	1	0.00403288	0.167823	1	1	0.682054	61.2395	1	7.66054e-11	5.10703e-15	-1.40916	0.505392	-0.0856726	1.60907
GABPB1-AS1	131.452	4	0	0	57.2884	1	5.64548e-10	3.76366e-14	41.0676	1	2.20581e-06	1.47054e-10	27.7194	1	0.0021037	1.40247e-07	5.37661	1	1	0.0204085	-1.34315	-1.22586	-1.3396	-0.557403
RPL41	130.673	4	0	0	110.44	1	0	0	14.4127	1	1	0.000146807	4.73051	1	1	0.0296321	1.09025	1	1	0.296415	-1.40747	-0.525735	-0.35071	0.184441
GPBP1	130.596	4	0	0	129.019	1	0	0	1.29537	1	1	0.25506	0.198092	1	1	0.656265	0.0831997	1	1	0.773007	1.25474	0.137803	0.0640173	0.0468653
NCKAP5	130.223	4	0	0	12.8122	1	1	0.000344358	72.2077	1	0	0	36.5298	1	2.25526e-05	1.50351e-09	8.67308	1	1	0.00322945	-0.503126	-1.30104	-1.18914	-0.569862
MYL6	129.744	4	0	0	126.117	1	0	0	0.177424	1	1	0.673596	0.206137	1	1	0.649812	3.24394	1	1	0.0716882	-1.66144	-0.0592624	-0.0762141	0.324568
NIBAN1	129.664	4	0	0	88.5981	1	0	0	4.14425	1	1	0.0417762	21.192	1	0.0623254	4.15502e-06	15.7294	1	1	7.30777e-05	-1.49253	-0.314792	-0.951331	-0.869349
IFITM2	129.517	4	0	0	79.1793	1	0	0	38.5382	1	8.05386e-06	5.36924e-10	11.2859	1	1	0.000780987	0.513884	1	1	0.473462	-1.72986	-1.27252	-0.799269	-0.175775
DBI	128.48	4	0	0	101.721	1	0	0	21.5254	1	0.052377	3.4918e-06	0.418389	1	1	0.517742	4.81529	1	1	0.0282084	-1.70908	0.699373	0.120923	0.426013
RPL8	128.269	4	0	0	101.926	1	0	0	13.7199	1	1	0.000212199	5.52197	1	1	0.0187791	7.10103	1	1	0.00770396	-1.35752	-0.511551	-0.38116	0.467122
MSN	127.99	4	0	0	122.492	1	0	0	3.33357	1	1	0.0678796	0.527176	1	1	0.467796	1.63726	1	1	0.200701	1.32772	0.227026	-0.107667	0.204956
FOXP2	126.381	4	0	0	3.6028	1	1	0.0576823	86.9821	1	0	0	20.4853	1	0.0901359	6.00906e-06	15.3106	1	1	9.12011e-05	0.25688	-1.47907	-0.843495	-0.86707
FABP5	125.882	4	0	0	19.1243	1	0.183715	1.22476e-05	55.7816	1	1.21403e-09	8.09353e-14	22.4808	1	0.0318379	2.12253e-06	28.4953	1	0.00140891	9.3927e-08	-1.42912	1.95395	1.27706	1.78057
RPS28	125.609	4	0	0	105.921	1	0	0	9.71244	1	1	0.00183025	3.1431	1	1	0.0762487	6.83278	1	1	0.00894997	-1.08944	-0.340311	-0.225239	0.361038
RPL12	125.55	4	0	0	93.0342	1	0	0	29.1727	1	0.000993098	6.62065e-08	2.96311	1	1	0.0851838	0.380451	1	1	0.537362	-1.38142	-0.795294	-0.293975	-0.115427
MIR99AHG	125.11	4	0	0	4.72919	1	1	0.0296548	97.5209	1	0	0	13.4356	1	1	0.000246889	9.42426	1	1	0.00214133	-0.262144	-1.42326	-0.598286	-0.549124
LGMN	124.621	4	0	0	5.16674	1	1	0.0230234	19.583	1	0.144481	9.63206e-06	55.7392	1	1.24067e-09	8.27116e-14	44.1319	1	4.60462e-07	3.06974e-11	-0.528039	1.12007	1.83516	1.79242
LIMK2	123.819	4	0	0	69.0149	1	1.66533e-12	1.11022e-16	40.9467	1	2.34652e-06	1.56435e-10	7.05103	1	1	0.00792199	6.80596	1	1	0.00908542	-1.59073	-1.26782	-0.639616	-0.657357
APP	123.737	4	0	0	103.971	1	0	0	11.1993	1	1	0.000818273	8.44503	1	1	0.00366043	0.121189	1	1	0.727748	1.7195	0.597713	0.607647	0.0801647
AL392172.2	123.723	4	0	0	19.6806	1	0.13729	9.15265e-06	65.0464	1	1.16573e-11	7.77156e-16	38.2464	1	9.35277e-06	6.23518e-10	0.749654	1	1	0.386586	-0.746343	-1.62116	-1.59271	-0.193348
H3F3B	123.418	4	0	0	114.41	1	0	0	0.62887	1	1	0.42777	0.0258701	1	1	0.872218	8.35365	1	1	0.00384914	-1.29013	0.0954225	0.022692	0.435796
ZNF331	123.094	4	0	0	0.120099	1	1	0.728927	28.3351	1	0.00153045	1.0203e-07	78.1078	1	0	0	16.5309	1	0.717956	4.78637e-05	0.0815748	1.34389	2.70094	1.23773
PLIN2	122.988	4	0	0	0.283135	1	1	0.594654	52.305	1	7.12763e-09	4.75175e-13	33.5057	1	0.000106581	7.10541e-09	36.8937	1	1.87126e-05	1.24751e-09	-0.18668	2.41438	1.94493	2.41168
GNLY	122.956	4	0	0	99.9277	1	0	0	9.24488	1	1	0.00236155	11.2111	1	1	0.000813077	2.57211	1	1	0.108763	-2.79413	-0.773306	-1.03311	-0.529583
RGL1	122.543	4	0	0	52.8121	1	5.5056e-09	3.6704e-13	44.6155	1	3.59682e-07	2.39788e-11	23.8652	1	0.015498	1.0332e-06	1.24997	1	1	0.263557	-1.44431	-1.46176	-1.29672	-0.297093
EIF1	122.3	4	0	0	112.065	1	0	0	0.134202	1	1	0.714114	2.73696	1	1	0.0980512	7.36324	1	1	0.00665709	-1.33522	-0.0465876	-0.246915	0.438453
FXR1	122.214	4	0	0	115.065	1	0	0	2.40137	1	1	0.121229	2.5044	1	1	0.113529	2.24295	1	1	0.134225	1.5959	0.250382	-0.290242	0.301546
TIAM1	122.079	4	0	0	45.226	1	2.63333e-07	1.75555e-11	54.5011	1	2.3298e-09	1.5532e-13	17.0407	1	0.548792	3.65862e-05	5.31111	1	1	0.0211899	-0.928658	-1.13818	-0.781017	-0.464116
RPL27	121.948	4	0	0	89.8094	1	0	0	16.9157	1	0.586146	3.90764e-05	14.1258	1	1	0.000170983	1.09752	1	1	0.294811	-1.31866	-0.581505	-0.627974	-0.188019
GADD45B	121.877	4	0	0	9.9259	1	1	0.00162969	26.7073	1	0.00355082	2.36721e-07	44.3606	1	4.09701e-07	2.73134e-11	40.8831	1	2.42423e-06	1.61615e-10	0.86323	1.72616	2.44973	2.22883
SDF2L1	121.821	4	0	0	103.074	1	0	0	0.174863	1	1	0.675826	18.4301	1	0.264375	1.7625e-05	0.142661	1	1	0.70565	-2.74738	-0.0830696	-1.23512	-0.0968051
BTF3	121.281	4	0	0	97.1157	1	0	0	17.1064	1	0.530158	3.53439e-05	5.38652	1	1	0.0202929	1.6725	1	1	0.195923	-1.51796	-0.644358	-0.414782	0.249738
CCDC26	120.639	4	0	0	24.9001	1	0.00905673	6.03782e-07	32.0484	1	0.000225563	1.50376e-08	10.2911	1	1	0.00133673	53.399	1	4.0834e-09	2.72227e-13	-0.948291	-1.26107	-0.822667	-2.58936
LTC4S	120.43	4	0	0	78.9586	1	0	0	31.262	1	0.000338172	2.25448e-08	10.1962	1	1	0.00140729	0.0136037	1	1	0.907149	-1.78864	-1.07365	-0.653041	0.0255393
RPL9	120.075	4	0	0	91.7574	1	0	0	25.2084	1	0.00771865	5.14577e-07	3.05083	1	1	0.0806959	0.0585976	1	1	0.808726	-1.28451	-0.687484	-0.280906	-0.042278
SLC5A3	120.049	4	0	0	107.191	1	0	0	5.00431	1	1	0.0252843	3.13323	1	1	0.0767116	4.72099	1	1	0.0297967	2.88463	0.609301	0.599247	0.844855
MT-CO3	119.927	4	0	0	61.0634	1	8.32667e-11	5.55112e-15	5.22339	1	1	0.022285	3.64835	1	1	0.0561247	49.9923	1	2.31531e-08	1.54354e-12	-0.715517	0.214992	-0.211053	0.833139
PCED1B	119.459	4	0	0	53.7248	1	3.4589e-09	2.30593e-13	53.5985	1	3.68872e-09	2.45914e-13	9.40619	1	1	0.00216254	2.72907	1	1	0.0985365	-1.2309	-1.32874	-0.701168	0.365126
AP005530.1	119.066	4	0	0	72.0564	1	0	0	23.7542	1	0.0164183	1.09455e-06	20.0123	1	0.115419	7.6946e-06	3.24331	1	1	0.0717156	-2.55346	-1.12927	-1.54963	-0.527802
CREM	119.024	4	0	0	3.75444	1	1	0.0526675	5.56603	1	1	0.0183122	96.5632	1	0	0	13.1406	1	1	0.000288961	-0.388966	0.547518	2.40622	0.96509
NACA	118.527	4	0	0	86.3208	1	0	0	22.5196	1	0.0312016	2.08011e-06	9.32477	1	1	0.00226076	0.361466	1	1	0.547693	-1.21464	-0.646056	-0.481231	0.101951
RPL7A	118.333	4	0	0	93.3808	1	0	0	18.2643	1	0.288421	1.92281e-05	7.65072e-05	1	1	0.993021	6.68776	1	1	0.0097077	-1.25356	-0.573407	0.00135527	0.431318
CD74	118.153	4	0	0	105.941	1	0	0	8.08822	1	1	0.00445538	2.15549	1	1	0.142062	1.96808	1	1	0.160652	-1.10287	-0.318354	-0.193207	0.201427
AC009950.1	117.32	4	0	0	59.9869	1	1.43219e-10	9.54792e-15	34.9506	1	5.07258e-05	3.38172e-09	18.2934	1	0.284042	1.89361e-05	4.08893	1	1	0.0431649	-1.74256	-1.33336	-1.32203	-0.57637
MAP3K8	117.1	4	0	0	60.2992	1	1.21569e-10	8.10463e-15	54.4102	1	2.44138e-09	1.62759e-13	0.128868	1	1	0.719608	2.26214	1	1	0.132571	-1.3967	-1.56285	-0.0746501	-0.346224
CSGALNACT1	116.442	4	0	0	9.33687	1	1	0.00224588	87.6425	1	0	0	14.0201	1	1	0.000180867	5.44292	1	1	0.0196478	-0.326383	-1.13283	-0.516717	0.32883
PPIA	116.358	4	0	0	106.919	1	0	0	1.4502	1	1	0.228495	0.507048	1	1	0.476419	7.48184	1	1	0.00623244	-1.6342	-0.19931	0.130868	0.556093
USPL1	116.276	4	0	0	112.864	1	0	0	2.99368	1	1	0.0835902	0.286649	1	1	0.592376	0.131898	1	1	0.716472	1.76342	0.31316	0.114986	0.0881344
RPS23	115.057	4	0	0	88.1184	1	0	0	24.0505	1	0.0140761	9.38406e-07	1.75824	1	1	0.184845	1.12995	1	1	0.287785	-1.33356	-0.725026	-0.225887	-0.199085
ANXA2	114.978	4	0	0	1.77776	1	1	0.182425	58.4623	1	3.11418e-10	2.07612e-14	0.825556	1	1	0.363561	53.9128	1	3.14415e-09	2.0961e-13	-0.354513	2.25305	0.300231	2.56243
FAU	114.652	4	0	0	97.1221	1	0	0	12.9885	1	1	0.000313407	1.85294	1	1	0.173441	2.68861	1	1	0.101068	-1.31873	-0.493843	-0.217424	0.285225
TBC1D8	114.129	4	0	0	61.7969	1	5.66214e-11	3.77476e-15	35.417	1	3.99221e-05	2.66147e-09	12.4681	1	1	0.000413968	4.44726	1	1	0.0349572	-1.22179	-1.05502	-0.730194	-0.464281
CCL3	113.395	4	0	0	3.03302	1	1	0.0815858	63.1654	1	2.83107e-11	1.88738e-15	47.1825	1	9.70107e-08	6.46738e-12	0.0136484	1	1	0.906998	1.63678	4.82414	5.60189	-0.102041
RPL10	113.214	4	0	0	96.6841	1	0	0	11.3362	1	1	0.00076009	1.21249	1	1	0.270839	3.9808	1	1	0.0460216	-1.32036	-0.466534	-0.177674	0.351658
TMEM131L	112.396	4	0	0	44.61	1	3.60693e-07	2.40462e-11	41.0895	1	2.18126e-06	1.45417e-10	20.6867	1	0.0811362	5.40908e-06	6.01017	1	1	0.0142236	-1.20741	-1.22925	-1.16701	-0.617611
LINC01684	112.289	4	0	0	22.6642	1	0.02894	1.92933e-06	38.3994	1	8.64742e-06	5.76495e-10	33.6866	1	9.71171e-05	6.47448e-09	17.5392	1	0.422167	2.81445e-05	-0.906458	-1.39097	-1.69234	-1.34597
RPL32	112.223	4	0	0	78.1472	1	0	0	30.0202	1	0.000641354	4.27569e-08	4.03514	1	1	0.0445621	0.020463	1	1	0.886251	-1.29652	-0.834872	-0.354672	-0.0277686
RACK1	112.193	4	0	0	82.2678	1	0	0	17.6079	1	0.407183	2.71455e-05	4.84387	1	1	0.0277446	7.47364	1	1	0.00626088	-1.26298	-0.581549	-0.359031	0.47426
RPL24	111.901	4	0	0	78.1196	1	0	0	29.0372	1	0.00106502	7.10016e-08	4.6484	1	1	0.0310824	0.0958116	1	1	0.756915	-1.2243	-0.769044	-0.356165	-0.0558002
ENOX2	111.51	4	0	0	86.9945	1	0	0	15.6264	1	1	7.71702e-05	7.5196	1	1	0.00610311	1.36986	1	1	0.241836	-1.91079	-0.749428	-0.690011	-0.286318
RPL28	111.469	4	0	0	88.2326	1	0	0	19.4838	1	0.152184	1.01456e-05	0.026608	1	1	0.870424	3.72597	1	1	0.0535726	-1.1342	-0.553747	-0.023709	0.303758
MLXIPL	111.406	4	0	0	72.5355	1	0	0	15.4059	1	1	8.67163e-05	20.5517	1	0.0870622	5.80414e-06	2.91247	1	1	0.0878972	-1.42994	-0.552283	-0.884254	-0.337775
CLEC9A	111.167	4	0	0	35.3635	1	4.10339e-05	2.73559e-09	62.3767	1	4.32987e-11	2.88658e-15	2.64835	1	1	0.103657	10.7786	1	1	0.00102681	-1.38948	-2.25701	-0.508387	-1.18507
RPL18A	110.853	4	0	0	87.4684	1	0	0	20.8055	1	0.0762565	5.08376e-06	2.56072	1	1	0.109549	0.0187536	1	1	0.891075	-1.30649	-0.656849	-0.269356	0.024934
CLK1	110.707	4	0	0	90.4464	1	0	0	0.0133322	1	1	0.908077	14.8615	1	1	0.000115703	5.38626	1	1	0.0202959	1.1822	-0.0156172	0.615643	0.413568
ZMAT3	110.69	4	0	0	96.9523	1	0	0	4.28534	1	1	0.0384424	9.30788	1	1	0.00228171	0.144357	1	1	0.703987	-1.45597	-0.310381	-0.571923	-0.073494
MITF	110.464	4	0	0	3.17874	1	1	0.0746022	62.1159	1	4.82947e-11	3.21965e-15	8.32895	1	1	0.00390182	36.8404	1	1.92312e-05	1.28208e-09	0.275159	1.18724	0.561664	1.14498
RPL14	110.279	4	0	0	91.3019	1	0	0	14.394	1	1	0.000148278	2.32325	1	1	0.127454	2.25959	1	1	0.13279	-1.33185	-0.540859	-0.252376	0.269735
LINC02642	110.089	4	0	0	80.445	1	0	0	0.194619	1	1	0.659099	22.7674	1	0.0274261	1.82841e-06	6.68183	1	1	0.00974005	-2.60495	0.11405	-1.46978	-0.887229
RPL5	110.006	4	0	0	83.0757	1	0	0	25.1913	1	0.00778728	5.19152e-07	0.117341	1	1	0.731936	1.6213	1	1	0.202911	-1.21784	-0.694583	-0.0551151	0.220381
RPL35A	109.435	4	0	0	86.1484	1	0	0	16.4667	1	0.742689	4.95126e-05	6.65687	1	1	0.00987741	0.163492	1	1	0.685962	-1.3224	-0.598481	-0.439446	0.0753637
CPM	109.433	4	0	0	0.0060686	1	1	0.937907	17.2049	1	0.503366	3.35577e-05	2.01474	1	1	0.155778	90.2074	1	0	0	0.0113248	0.599596	-0.272474	1.71978
KLHL6	109.041	4	0	0	29.5991	1	0.00079694	5.31293e-08	38.5197	1	8.13061e-06	5.42041e-10	12.3695	1	1	0.000436394	28.5531	1	0.00136744	9.11623e-08	0.915666	1.09652	0.744957	1.23799
RPL26	108.478	4	0	0	74.3218	1	0	0	27.0241	1	0.00301399	2.00933e-07	7.11234	1	1	0.00765553	0.0200707	1	1	0.88734	-1.24549	-0.776015	-0.460762	-0.0268518
RIPK2	108.003	4	0	0	83.4857	1	0	0	3.83366	1	1	0.0502333	15.8104	1	1	7.0016e-05	4.87367	1	1	0.0272694	1.58836	0.41515	0.889803	0.60349
TNFRSF13C	107.65	4	0	0	63.1061	1	2.9976e-11	1.9984e-15	28.6028	1	0.00133279	8.88529e-08	15.8974	1	1	6.68703e-05	0.0432336	1	1	0.835286	-1.91017	-1.54784	-1.65886	0.0596306
LINC01480	107.213	4	0	0	51.8646	1	8.91953e-09	5.94635e-13	35.0834	1	4.73818e-05	3.15879e-09	5.77933	1	1	0.0162158	14.4859	1	1	0.000141212	-1.60593	-1.28468	-0.612581	0.860791
RPL36	106.804	4	0	0	83.955	1	0	0	16.3321	1	0.797347	5.31564e-05	6.06284	1	1	0.0138056	0.45453	1	1	0.500192	-1.24494	-0.565545	-0.402194	0.120075
PIP5K1B	106.68	4	0	0	9.98071	1	1	0.00158189	56.9516	1	6.69464e-10	4.4631e-14	26.3225	1	0.00433365	2.8891e-07	13.4254	1	1	0.000248244	-0.564903	-1.67204	-1.37627	-0.952875
ID2	106.477	4	0	0	73.5946	1	0	0	24.5705	1	0.0107462	7.16416e-07	5.68357	1	1	0.0171245	2.62879	1	1	0.104941	-1.4645	0.799109	-0.484956	0.332635
FSCN1	106.251	4	0	0	80.1429	1	0	0	24.3443	1	0.0120844	8.05628e-07	0.499502	1	1	0.479719	1.26385	1	1	0.260923	-1.65008	-0.937147	-0.145855	-0.251651
RPS3A	105.552	4	0	0	81.0375	1	0	0	19.7039	1	0.135621	9.04143e-06	4.7564	1	1	0.0291896	0.0540267	1	1	0.816199	-1.33591	-0.675701	-0.385514	0.0449915
MANF	105.508	4	0	0	92.3022	1	0	0	0.0551757	1	1	0.81429	12.5823	1	1	0.000389414	0.568223	1	1	0.450966	-2.60897	0.0483421	-1.03402	-0.216139
RPS7	105.473	4	0	0	82.2349	1	0	0	17.933	1	0.343231	2.28821e-05	5.10484	1	1	0.0238592	0.200166	1	1	0.654587	-1.25435	-0.60541	-0.375245	0.0807334
P3H2	104.082	4	0	0	9.9499	1	1	0.00160858	63.6172	1	2.33147e-11	1.55431e-15	8.02839	1	1	0.00460498	22.4865	1	0.0317438	2.11626e-06	-0.681947	-2.05384	-0.78536	-1.63714
GRIK1	103.251	4	0	0	59.9714	1	1.44884e-10	9.65894e-15	12.3549	1	1	0.000439823	20.1776	1	0.105863	7.05752e-06	10.7466	1	1	0.0010447	-1.97672	-0.967277	-1.62057	-1.26712
TPRG1	102.98	4	0	0	0.331812	1	1	0.564594	87.883	1	0	0	9.64991	1	1	0.00189361	5.11513	1	1	0.0237181	0.146112	2.20802	-0.997348	0.692754
EMB	102.417	4	0	0	38.6775	1	7.499e-06	4.99933e-10	29.7495	1	0.000737439	4.91626e-08	12.7347	1	1	0.000358933	21.2553	1	0.0603	4.02e-06	-1.38497	-1.36924	-1.04997	-1.59422
HIF1A	102.402	4	0	0	0.238485	1	1	0.625303	9.6485	1	1	0.00189506	76.4488	1	0	0	16.0659	1	0.917623	6.11749e-05	-0.0559793	0.379905	1.19395	0.598613
BTG1	102.35	4	0	0	15.9775	1	0.961515	6.4101e-05	1.42316	1	1	0.232884	41.8833	1	1.45329e-06	9.68858e-11	43.0663	1	7.93723e-07	5.29149e-11	-0.631852	0.200219	1.1809	1.26929
FRMD4A	101.511	4	0	0	19.5292	1	0.148608	9.90719e-06	42.1881	1	1.24352e-06	8.29014e-11	39.7309	1	4.37221e-06	2.91481e-10	0.0626167	1	1	0.802407	-0.343809	-0.538087	-0.633455	0.0263967
MAP1B	101.404	4	0	0	65.0832	1	9.99201e-12	6.66134e-16	24.0289	1	0.0142349	9.48991e-07	0.400696	1	1	0.52673	11.8909	1	1	0.000564097	-1.26756	-1.01076	0.141774	-0.752599
OXR1	100.747	4	0	0	73.3218	1	0	0	4.30442	1	1	0.0380135	21.6941	1	0.0479669	3.1978e-06	1.42643	1	1	0.232349	-0.878856	-0.221209	-0.609064	-0.165684
RPL37	100.418	4	0	0	57.5862	1	4.84612e-10	3.23075e-14	35.2807	1	4.28171e-05	2.85447e-09	5.7755	1	1	0.0162511	1.77567	1	1	0.182682	-0.999431	-0.814209	-0.380075	-0.232487
LNCAROD	99.953	4	0	0	55.0379	1	1.77358e-09	1.18239e-13	0.0186011	1	1	0.891516	40.7902	1	2.54223e-06	1.69482e-10	4.10636	1	1	0.0427222	0.7377	0.0142037	-0.845668	-0.279579
GPR183	99.9457	4	0	0	45.7338	1	2.03194e-07	1.35463e-11	10.3803	1	1	0.00127369	41.8121	1	1.50716e-06	1.00478e-10	2.01941	1	1	0.155299	-1.23284	-0.592989	1.23164	0.311507
UBA52	99.6229	4	0	0	73.6338	1	0	0	19.5012	1	0.150808	1.00538e-05	6.46964	1	1	0.0109733	0.0183247	1	1	0.89232	-1.20431	-0.62436	-0.428763	-0.0245898
C5AR1	98.554	4	0	0	8.60496	1	1	0.00335249	12.6597	1	1	0.000373614	59.1882	1	2.14828e-10	1.43219e-14	18.1011	1	0.314217	2.09478e-05	-0.713359	0.8286	1.95658	1.22128
VIM	98.4783	4	0	0	0.40271	1	1	0.525693	38.1101	1	1.00296e-05	6.68639e-10	1.99111	1	1	0.158224	57.9744	1	3.98015e-10	2.65343e-14	-0.146052	1.48253	-0.452992	2.33059
MRPS6	98.3752	4	0	0	91.7807	1	0	0	4.17166	1	1	0.0411056	0.883365	1	1	0.347282	1.53943	1	1	0.214702	1.99949	0.490364	0.260796	0.392985
XBP1	97.9686	4	0	0	76.4802	1	0	0	12.9118	1	1	0.00032651	8.44985	1	1	0.00365074	0.126734	1	1	0.721842	-1.65339	-0.647545	-0.627467	-0.0816637
KANSL1L	97.5282	4	0	0	91.7688	1	0	0	0.151568	1	1	0.697041	5.45904	1	1	0.0194673	0.148715	1	1	0.699767	1.61293	-0.0720787	-0.569737	0.0946834
PHACTR1	96.8239	4	0	0	43.5659	1	6.14895e-07	4.0993e-11	17.1847	1	0.508735	3.39157e-05	9.79855	1	1	0.0017465	26.2748	1	0.00444184	2.96123e-07	-1.02917	-0.652881	-0.643216	-1.18316
CCND1	96.414	4	0	0	82.8916	1	0	0	2.44639	1	1	0.117795	2.99121	1	1	0.0837174	8.08487	1	1	0.00446363	-1.97862	-0.34966	-0.465308	-0.837815
SERPINH1	96.1968	4	0	0	87.7542	1	0	0	5.81325	1	1	0.0159059	0.584817	1	1	0.44443	2.04459	1	1	0.152748	2.81899	0.81211	0.315664	0.735199
CYTL1	96.0659	4	0	0	39.3209	1	5.3935e-06	3.59567e-10	54.9477	1	1.85685e-09	1.2379e-13	1.56201	1	1	0.211371	0.235234	1	1	0.62767	-1.71393	-1.80019	-0.307535	0.14135
HERPUD1	95.6043	4	0	0	63.7728	1	2.16493e-11	1.44329e-15	1.02243	1	1	0.311943	15.0927	1	1	0.000102357	15.7164	1	1	7.35833e-05	-1.05287	-0.136814	0.605245	0.666464
RPS26	95.3472	4	0	0	80.4998	1	0	0	14.4755	1	1	0.000141998	0.0768449	1	1	0.78162	0.2951	1	1	0.586971	-1.33041	-0.577373	-0.0483214	0.104228
AC011586.2	95.1224	4	0	0	86.3383	1	0	0	5.28253	1	1	0.0215404	2.6293	1	1	0.104908	0.872318	1	1	0.350314	-3.36408	-0.780124	-0.630567	-0.373072
AP003086.1	94.9892	4	0	0	68.5986	1	1.66533e-12	1.11022e-16	12.5351	1	1	0.000399382	13.8433	1	1	0.000198705	0.0122074	1	1	0.912023	-1.3107	-0.579352	-0.751249	0.022161
EEF1A1	94.7893	4	0	0	71.4987	1	0	0	18.8415	1	0.213066	1.42044e-05	0.118506	1	1	0.73066	4.33058	1	1	0.0374335	-1.01152	-0.541717	-0.0496129	0.328453
JUNB	93.9928	4	0	0	6.78405	1	1	0.0091976	6.18233	1	1	0.0129032	57.9286	1	4.08007e-10	2.72005e-14	23.0978	1	0.0230946	1.53964e-06	-0.450338	0.439099	1.45059	1.0233
LINC01091	93.8394	4	0	0	66.5807	1	4.996e-12	3.33067e-16	19.3603	1	0.162354	1.08236e-05	6.98083	1	1	0.00823876	0.917584	1	1	0.33811	-1.82332	-0.948925	-0.677137	0.239221
KCNK13	93.5061	4	0	0	61.8799	1	5.4956e-11	3.66374e-15	3.50418	1	1	0.0612142	19.4202	1	0.157338	1.04892e-05	8.70181	1	1	0.00317895	-1.23547	-0.270585	-0.902407	-0.591493
AP001977.1	93.4585	4	0	0	86.4204	1	0	0	3.5053	1	1	0.0611726	0.00323978	1	1	0.95461	3.52956	1	1	0.0602839	2.51962	0.509574	0.0201249	0.722581
PUDP	93.1057	4	0	0	64.6356	1	1.33227e-11	8.88178e-16	16.3867	1	0.774697	5.16465e-05	11.6537	1	1	0.000640753	0.429779	1	1	0.512097	-1.95668	-0.904613	-1.01473	-0.186578
AC079921.1	92.5673	4	0	0	58.549	1	2.98095e-10	1.9873e-14	14.558	1	1	0.000135913	17.7642	1	0.375058	2.50038e-05	1.69603	1	1	0.192808	-2.26588	-0.908483	-1.47249	-0.399408
NHSL1	92.1917	4	0	0	3.5044	1	1	0.061206	4.98382	1	1	0.0255854	0.0100483	1	1	0.920153	83.6934	1	0	0	0.281787	0.345393	-0.0188732	1.79318
WIPF3	91.6336	4	0	0	39.3408	1	5.33886e-06	3.55924e-10	45.055	1	2.87368e-07	1.91579e-11	4.39025	1	1	0.036145	2.84755	1	1	0.0915135	1.29785	1.48357	-0.604612	0.468735
TENT5A	91.625	4	0	0	86.0001	1	0	0	3.53873	1	1	0.0599513	2.07208	1	1	0.150017	0.0140822	1	1	0.905538	2.52094	0.601698	0.491248	0.044036
AL078590.2	91.5478	4	0	0	61.4659	1	6.82787e-11	4.55191e-15	0.130798	1	1	0.717606	2.08895	1	1	0.148368	27.8621	1	0.00195414	1.30276e-07	-1.61931	0.068055	0.338347	1.16823
PDE3B	91.4116	4	0	0	19.8932	1	0.122836	8.18906e-06	44.3268	1	4.16838e-07	2.77892e-11	11.5748	1	1	0.000668524	15.6168	1	1	7.75611e-05	0.497924	0.748701	0.467282	0.573271
SH3BGRL3	90.1482	4	0	0	67.0149	1	3.33067e-12	2.22045e-16	14.5109	1	1	0.000139349	4.99687	1	1	0.0253932	3.62552	1	1	0.0568997	-1.32734	0.621734	-0.440002	0.390285
GNG2	89.9223	4	0	0	46.2426	1	1.56718e-07	1.04479e-11	38.7298	1	7.30086e-06	4.86724e-10	4.90567	1	1	0.0267686	0.0442355	1	1	0.833416	-1.44824	-1.43398	-0.586737	0.0594036
DPP10	89.8746	4	0	0	44.4393	1	3.93544e-07	2.62362e-11	14.7638	1	1	0.000121855	12.4462	1	1	0.000418844	18.2253	1	0.294387	1.96258e-05	-1.96038	-1.23798	-1.51163	-2.44118
AC120193.1	89.6526	4	0	0	77.9485	1	0	0	11.6952	1	1	0.000626628	0.000823888	1	1	0.977101	0.00807735	1	1	0.928387	-1.01352	-0.401827	0.00381323	0.0133294
THBD	89.4495	4	0	0	52.079	1	7.99694e-09	5.33129e-13	29.4426	1	0.000863942	5.75961e-08	3.68684	1	1	0.0548434	4.24101	1	1	0.0394588	-3.45734	-2.57825	-0.955395	-1.01134
ZEB1	89.0758	4	0	0	49.3415	1	3.22592e-08	2.15061e-12	0.00127261	1	1	0.971543	26.3251	1	0.00432782	2.88521e-07	13.408	1	1	0.000250556	-1.02661	0.0051744	-0.987516	-0.764184
AC044781.1	88.7632	4	0	0	63.7943	1	1.9984e-11	1.33227e-15	6.17907	1	1	0.012927	18.772	1	0.220973	1.47315e-05	0.0178766	1	1	0.893637	-1.58479	-0.492741	-1.13846	-0.0337645
RPL29	88.7249	4	0	0	67.4965	1	3.33067e-12	2.22045e-16	20.8018	1	0.0764026	5.09351e-06	0.246628	1	1	0.619459	0.180032	1	1	0.671346	-1.19004	-0.686469	-0.0856409	0.0801456
DPH6	88.2464	4	0	0	57.8872	1	4.16334e-10	2.77556e-14	14.4248	1	1	0.000145865	11.817	1	1	0.000586908	4.11732	1	1	0.0424462	-1.74793	-0.750331	-0.928112	-0.541166
TNFRSF10C	88.0703	4	0	0	48.1025	1	6.06765e-08	4.0451e-12	24.9356	1	0.00889172	5.92781e-07	9.55575	1	1	0.00199324	5.47653	1	1	0.0192735	-2.51548	-1.99138	-2.05143	-1.09936
RPS15A	88.0407	4	0	0	64.0178	1	1.83187e-11	1.22125e-15	19.293	1	0.168177	1.12118e-05	3.61387	1	1	0.0572996	1.11611	1	1	0.290757	-1.13481	-0.643553	-0.320988	0.195476
RNF175	87.7101	4	0	0	65.6054	1	8.32667e-12	5.55112e-16	14.2466	1	1	0.000160351	7.79594	1	1	0.00523637	0.0622254	1	1	0.803013	-3.01084	-1.15689	-1.35457	0.0925728
SAMD9L	87.5045	4	0	0	67.7988	1	3.33067e-12	2.22045e-16	10.1653	1	1	0.00143112	9.4663	1	1	0.00209281	0.0741313	1	1	0.785414	-1.77308	-0.673747	-0.870266	-0.0722129
LRIG1	86.8521	4	0	0	82.2701	1	0	0	0.00322856	1	1	0.954688	1.24437	1	1	0.264631	3.33444	1	1	0.0678434	2.01539	-0.0150479	0.342225	-0.746
HLA-B	86.7177	4	0	0	71.0834	1	0	0	6.53341	1	1	0.0105867	2.47381	1	1	0.115757	6.62712	1	1	0.0100437	-0.928678	-0.294151	0.206034	0.359157
FNIP2	86.3509	4	0	0	7.76996	1	1	0.00531222	48.1056	1	6.05799e-08	4.03866e-12	1.21261	1	1	0.270816	29.2627	1	0.00094801	6.32007e-08	-0.389968	0.939556	0.196475	0.990938
ADRB2	86.1717	4	0	0	70.9588	1	0	0	2.80783	1	1	0.0938053	12.2447	1	1	0.000466583	0.1604	1	1	0.688789	-1.89762	-0.403678	-0.973101	0.102066
GAREM1	86.1289	4	0	0	28.7581	1	0.00123012	8.20077e-08	5.89559	1	1	0.0151788	32.3679	1	0.000191369	1.27579e-08	19.1073	1	0.185353	1.23569e-05	-0.776888	-0.358081	-1.22574	-0.991675
HDAC9	86.0767	4	0	0	1.05975	1	1	0.303273	0.0715191	1	1	0.789138	56.5075	1	8.39329e-10	5.59552e-14	28.438	1	0.00145124	9.67492e-08	0.111475	0.0298184	-1.13672	-0.862355
AC008691.1	86.0393	4	0	0	27.922	1	0.00189453	1.26302e-07	27.2185	1	0.0027257	1.81713e-07	15.4217	1	1	8.59964e-05	15.4771	1	1	8.35123e-05	-1.41057	-1.81042	-1.44617	-1.83327
FAM198B-AS1	85.7956	4	0	0	49.7764	1	2.5846e-08	1.72307e-12	16.7725	1	0.632106	4.21404e-05	7.85693	1	1	0.00506262	11.3897	1	1	0.000738507	-1.55153	-0.937066	-0.930133	-1.05403
AC093865.1	85.7064	4	0	0	19.8393	1	0.12635	8.42334e-06	39.3781	1	5.23791e-06	3.49194e-10	18.2908	1	0.284425	1.89617e-05	8.19822	1	1	0.00419315	-1.49622	-2.5808	-3.08259	-1.3993
TMEM119	85.1735	4	0	0	58.3083	1	3.36398e-10	2.24265e-14	24.0121	1	0.0143597	9.57315e-07	1.89948	1	1	0.168136	0.953632	1	1	0.328797	-1.68902	-1.11466	-0.358453	0.2491
KCNMA1	85.0097	4	0	0	29.0035	1	0.0010837	7.2247e-08	0.418743	1	1	0.517565	0.294499	1	1	0.587352	55.293	1	1.55709e-09	1.03806e-13	0.537155	-0.0694778	-0.0694561	0.985341
ATP8B1	84.9534	4	0	0	51.4631	1	1.09429e-08	7.29528e-13	16.2647	1	0.826229	5.50819e-05	15.9938	1	0.953262	6.35508e-05	1.23185	1	1	0.267047	-1.84179	-0.966451	-1.40313	-0.352602
RPS13	84.7734	4	0	0	63.8039	1	1.9984e-11	1.33227e-15	19.6032	1	0.142961	9.53074e-06	1.28053	1	1	0.2578	0.0857749	1	1	0.769619	-1.21855	-0.6965	-0.206248	0.0584098
FMN1	84.7139	4	0	0	9.40657	1	1	0.00216209	19.4849	1	0.152095	1.01397e-05	54.857	1	1.94511e-09	1.29674e-13	0.965467	1	1	0.325813	-0.359809	-0.548289	-1.18914	0.153276
MT-CO1	84.4751	4	0	0	28.5214	1	0.00139006	9.26705e-08	9.90548	1	1	0.00164787	10.1676	1	1	0.0014293	35.8807	1	3.14669e-05	2.09779e-09	-0.547516	0.33011	0.38341	0.794106
ACTG1	84.3032	4	0	0	57.7993	1	4.34652e-10	2.89768e-14	19.9223	1	0.120981	8.06537e-06	1.81021	1	1	0.178483	4.77131	1	1	0.0289377	-1.10512	0.655403	0.23155	0.403041
UBC	83.5004	4	0	0	13.557	1	1	0.000231427	11.8566	1	1	0.000574568	44.7614	1	3.33855e-07	2.2257e-11	13.3254	1	1	0.000261828	0.397301	0.399682	0.862716	0.519781
ANKRD37	83.4003	4	0	0	1.85305	1	1	0.173429	18.8549	1	0.211571	1.41047e-05	48.2335	1	5.67546e-08	3.78364e-12	14.4588	1	1	0.000143259	0.383824	1.36595	2.14601	1.4514
EEF1B2	82.9934	4	0	0	64.855	1	1.16573e-11	7.77156e-16	18.1353	1	0.308622	2.05748e-05	0.000526623	1	1	0.981692	0.00255341	1	1	0.959699	-1.30756	-0.715208	0.00443265	0.0106454
ESF1	82.9546	4	0	0	58.8416	1	2.56462e-10	1.70974e-14	10.416	1	1	0.0012493	13.5957	1	1	0.0002267	0.101299	1	1	0.750276	-1.21341	-0.501893	-0.755552	-0.0635851
ALPK3	82.0336	4	1.66533e-12	1.11022e-16	47.8917	1	6.75643e-08	4.50429e-12	6.59029	1	1	0.0102536	27.0277	1	0.00300838	2.00559e-07	0.523854	1	1	0.469202	1.80509	0.650557	1.5668	-0.247661
TENT4B	81.9679	4	1.66533e-12	1.11022e-16	74.0465	1	0	0	0.717724	1	1	0.396891	6.94452	1	1	0.00840764	0.259189	1	1	0.610678	1.29695	0.146278	0.541321	0.1139
RPL30	81.8525	4	1.66533e-12	1.11022e-16	44.4061	1	4.00286e-07	2.66858e-11	36.3163	1	2.51635e-05	1.67756e-09	0.000124825	1	1	0.991086	1.13001	1	1	0.287773	-0.999082	-0.949818	-0.00201939	0.212466
PDE4B	81.6714	4	1.66533e-12	1.11022e-16	42.8625	1	8.80895e-07	5.87264e-11	37.7463	1	1.20854e-05	8.05692e-10	0.168476	1	1	0.68147	0.894191	1	1	0.344344	-0.728676	-0.719235	-0.057481	0.137243
RPL39	81.5772	4	1.66533e-12	1.11022e-16	70.0631	1	1.66533e-12	1.11022e-16	6.39648	1	1	0.0114347	5.10111	1	1	0.0239105	0.0165873	1	1	0.897522	-1.28719	-0.400905	-0.414258	-0.0259579
INKA1	81.5157	4	1.66533e-12	1.11022e-16	63.3583	1	2.66454e-11	1.77636e-15	8.81864	1	1	0.00298169	9.31596	1	1	0.00227166	0.022799	1	1	0.879981	-2.39454	-0.732363	-0.904791	0.0423006
IGF1	81.3866	4	1.66533e-12	1.11022e-16	40.669	1	2.70493e-06	1.80329e-10	31.4368	1	0.000309055	2.06037e-08	8.29958	1	1	0.00396543	0.981214	1	1	0.321899	-1.92397	-2.01394	-1.26466	-0.390392
LRMDA	81.277	4	1.66533e-12	1.11022e-16	1.41067	1	1	0.234945	29.8102	1	0.000714719	4.76479e-08	46.4	1	1.44624e-07	9.64162e-12	3.65616	1	1	0.0558621	-0.0890044	-0.42812	-0.651729	-0.193979
RPS5	81.1311	4	1.66533e-12	1.11022e-16	71.7457	1	0	0	2.6677	1	1	0.102404	0.420308	1	1	0.516783	6.29738	1	1	0.0120917	-1.19727	-0.236104	-0.107664	0.449919
AC090630.1	81.0031	4	1.66533e-12	1.11022e-16	54.691	1	2.11497e-09	1.40998e-13	8.78067	1	1	0.00304439	17.1779	1	0.510552	3.40368e-05	0.353484	1	1	0.552147	-2.26196	-0.829846	-1.53547	-0.191523
PPARG	80.9862	4	1.66533e-12	1.11022e-16	6.30915	1	1	0.0120117	64.7841	1	1.33227e-11	8.88178e-16	0.461155	1	1	0.497085	9.43185	1	1	0.00213249	0.453498	1.39392	0.161129	0.721104
RPLP0	80.9307	4	1.66533e-12	1.11022e-16	68.5273	1	1.66533e-12	1.11022e-16	9.24011	1	1	0.00236771	0.272891	1	1	0.601399	2.8904	1	1	0.089109	-1.12801	-0.421628	-0.083688	0.294829
AL445623.2	80.7297	4	1.66533e-12	1.11022e-16	64.4251	1	1.4988e-11	9.99201e-16	0.453906	1	1	0.500486	9.10227	1	1	0.00255293	6.7484	1	1	0.00938318	-2.63762	-0.187554	-1.18579	-1.10691
FAM177B	80.4956	4	1.66533e-12	1.11022e-16	45.7025	1	2.06475e-07	1.3765e-11	25.8055	1	0.00566412	3.77608e-07	8.96943	1	1	0.00274535	0.0182263	1	1	0.892608	-1.44188	-1.20674	-0.832367	0.03395
MTCP1	80.3688	4	1.66533e-12	1.11022e-16	62.2977	1	4.4964e-11	2.9976e-15	9.10858	1	1	0.00254413	4.74065	1	1	0.0294579	4.22185	1	1	0.0399066	-2.17255	-0.822599	-0.988857	0.70449
SLC16A3	79.9109	4	3.33067e-12	2.22045e-16	67.3397	1	3.33067e-12	2.22045e-16	4.51366	1	1	0.0336252	5.88894	1	1	0.0152363	2.16862	1	1	0.140853	-1.41375	0.329639	0.416873	0.278274
GIMAP7	79.6007	4	3.33067e-12	2.22045e-16	26.9	1	0.00321395	2.14263e-07	46.475	1	1.39189e-07	9.27924e-12	6.20241	1	1	0.0127577	0.0233071	1	1	0.878661	-1.68334	-3.15214	-0.954674	0.0607558
GLUL	79.1967	4	3.33067e-12	2.22045e-16	0.133674	1	1	0.714653	4.51007	1	1	0.0336958	13.7667	1	1	0.000206972	60.7863	1	9.49241e-11	6.32827e-15	-0.0453249	-0.283344	0.532842	1.15904
DHRS9	79.0781	4	3.33067e-12	2.22045e-16	70.0136	1	1.66533e-12	1.11022e-16	0.0189767	1	1	0.890433	8.40773	1	1	0.00373629	0.637751	1	1	0.424526	-1.52296	0.0217587	-0.610182	0.167147
BCL2A1	78.9337	4	4.996e-12	3.33067e-16	48.7889	1	4.27558e-08	2.85039e-12	22.7914	1	0.0270861	1.80574e-06	7.32704	1	1	0.00679249	0.0263226	1	1	0.871115	-1.87628	1.17712	0.885659	0.0543449
RPS24	78.7922	4	4.996e-12	3.33067e-16	49.7462	1	2.62457e-08	1.74971e-12	25.4536	1	0.00679743	4.53162e-07	3.54483	1	1	0.0597314	0.0476408	1	1	0.827221	-0.969356	-0.723889	-0.312185	0.0398478
RBFOX1	78.607	4	4.996e-12	3.33067e-16	26.6685	1	0.0036229	2.41527e-07	23.2552	1	0.0212804	1.41869e-06	15.1344	1	1	0.000100125	13.549	1	1	0.000232417	-1.36001	-1.48667	-1.6773	-1.78839
C1orf56	78.0928	4	6.66134e-12	4.44089e-16	65.1523	1	9.99201e-12	6.66134e-16	5.64509	1	1	0.0175043	6.85308	1	1	0.00884885	0.442283	1	1	0.506022	-1.44305	-0.432329	-0.61087	0.146844
AC098679.1	77.8425	4	6.66134e-12	4.44089e-16	58.2436	1	3.48055e-10	2.32037e-14	11.0639	1	1	0.000880251	5.38865	1	1	0.0202682	3.14633	1	1	0.0760981	-2.40135	-0.928155	-0.758345	-0.602871
MIB1	77.7807	4	8.32667e-12	5.55112e-16	64.3927	1	1.4988e-11	9.99201e-16	0.943896	1	1	0.331278	7.66531	1	1	0.00562926	4.77883	1	1	0.0288117	1.27067	-0.172931	-0.628491	-0.570762
AC008083.3	77.4636	4	8.32667e-12	5.55112e-16	65.6257	1	8.32667e-12	5.55112e-16	0.35913	1	1	0.54899	11.2724	1	1	0.000786671	0.206331	1	1	0.649659	-2.2487	-0.180622	-1.3067	-0.16018
PLA2G4A	77.3734	4	9.99201e-12	6.66134e-16	25.1533	1	0.00794227	5.29485e-07	35.2232	1	4.41011e-05	2.94007e-09	11.137	1	1	0.000846231	5.8599	1	1	0.0154896	-0.638337	-0.85472	-0.575384	-0.439869
MTSS1	77.2819	4	9.99201e-12	6.66134e-16	37.943	1	1.09263e-05	7.28421e-10	26.3513	1	0.00426945	2.8463e-07	6.94526	1	1	0.00840417	6.04234	1	1	0.0139668	-0.855342	0.734071	-0.470056	0.451337
PKDCC	77.0444	4	1.16573e-11	7.77156e-16	66.2516	1	6.66134e-12	4.44089e-16	9.9588	1	1	0.00160082	0.777038	1	1	0.378049	0.0569484	1	1	0.811386	2.70436	1.11635	0.395157	-0.138339
ZNF804A	76.9786	4	1.16573e-11	7.77156e-16	35.4651	1	3.89496e-05	2.59664e-09	17.5875	1	0.411587	2.74392e-05	6.38047	1	1	0.0115383	17.5456	1	0.420743	2.80495e-05	1.31076	0.951898	-0.762715	1.16003
AC008014.1	76.6951	4	1.33227e-11	8.88178e-16	28.6	1	0.00133471	8.89806e-08	43.1825	1	7.47953e-07	4.98636e-11	2.80587	1	1	0.0939202	2.10666	1	1	0.146659	-1.23823	-1.67749	-0.474509	-0.432535
NAMPT	76.5177	4	1.4988e-11	9.99201e-16	18.4663	1	0.259406	1.72937e-05	0.0648909	1	1	0.798926	43.302	1	7.0364e-07	4.69094e-11	14.6844	1	1	0.000127091	-0.665799	0.0476517	1.36991	0.861126
MRC1	76.501	4	1.4988e-11	9.99201e-16	7.72764	1	1	0.00543817	42.2929	1	1.17863e-06	7.85755e-11	13.1272	1	1	0.000291046	13.3532	1	1	0.000257976	0.636726	-2.13785	-1.35637	-1.96123
LIPC	76.1825	4	1.66533e-11	1.11022e-15	43.3938	1	6.714e-07	4.476e-11	15.5804	1	1	7.90697e-05	9.3783	1	1	0.00219569	7.82996	1	1	0.00513874	-2.14905	-1.28248	-1.36326	-1.2834
BNIP3L	76.0968	4	1.83187e-11	1.22125e-15	1.15904	1	1	0.281665	5.65236	1	1	0.0174319	33.8023	1	9.15118e-05	6.10079e-09	35.4831	1	3.85903e-05	2.57268e-09	0.139435	0.339451	0.905114	1.05254
NPAS3	75.6782	4	2.16493e-11	1.44329e-15	38.2667	1	9.25612e-06	6.17075e-10	19.8774	1	0.123857	8.25716e-06	4.37826	1	1	0.0364002	13.1559	1	1	0.000286617	-1.22759	-0.997602	-0.56601	-1.04067
CACNB4	75.6377	4	2.16493e-11	1.44329e-15	5.48407	1	1	0.0191906	51.7976	1	9.22928e-09	6.15286e-13	15.4665	1	1	8.3981e-05	2.88958	1	1	0.0891543	-0.397973	-1.3914	-0.968642	-0.409969
CST3	75.5601	4	2.33147e-11	1.55431e-15	32.6041	1	0.00016946	1.12973e-08	24.3592	1	0.0119917	7.99449e-07	18.402	1	0.268302	1.78868e-05	0.194801	1	1	0.65895	-0.77869	-0.719067	-0.748268	0.0802997
C4orf19	75.5128	4	2.33147e-11	1.55431e-15	24.4987	1	0.0111539	7.43592e-07	24.0908	1	0.0137848	9.18988e-07	13.706	1	1	0.000213775	13.2173	1	1	0.00027737	-1.47159	-1.6819	-2.19951	-1.88457
RHOB	75.3965	4	2.498e-11	1.66533e-15	0.358772	1	1	0.549189	22.5914	1	0.0300563	2.00375e-06	23.672	1	0.0171348	1.14232e-06	28.7742	1	0.00121988	8.13255e-08	-0.152623	1.40307	1.64467	2.10582
MT-CYB	75.3724	4	2.498e-11	1.66533e-15	58.6887	1	2.76446e-10	1.84297e-14	0.00255085	1	1	0.959719	0.692474	1	1	0.405324	15.9887	1	0.955835	6.37223e-05	-0.759461	0.00509007	-0.0988993	0.51044
FAM155A	75.0969	4	2.83107e-11	1.88738e-15	36.9132	1	1.85257e-05	1.23505e-09	18.6126	1	0.240237	1.60158e-05	7.38638	1	1	0.00657197	12.1847	1	1	0.000481834	-2.52342	-1.74904	-1.32883	-2.40147
SYT1	75.0612	4	2.83107e-11	1.88738e-15	57.6847	1	4.61298e-10	3.07532e-14	10.3874	1	1	0.00126881	0.00296732	1	1	0.956558	6.9862	1	1	0.00821403	-1.95892	-0.822879	0.0152354	-0.805334
NAALADL2	74.911	4	3.16414e-11	2.10942e-15	43.4431	1	6.54693e-07	4.36462e-11	13.5529	1	1	0.000231931	15.4814	1	1	8.33216e-05	2.43356	1	1	0.118763	-1.06912	-0.610759	-0.807671	0.313696
AL353138.1	74.6495	4	3.4972e-11	2.33147e-15	56.1238	1	1.02085e-09	6.80567e-14	10.1165	1	1	0.00146949	7.26485	1	1	0.00703172	1.14442	1	1	0.28472	-2.03359	-0.834447	-0.938278	-0.349821
UTY	74.4848	4	3.83027e-11	2.55351e-15	63.4617	1	2.498e-11	1.66533e-15	4.19616	1	1	0.0405157	6.12115	1	1	0.0133574	0.70579	1	1	0.400845	1.53374	0.410379	0.607739	-0.266636
AC004797.1	74.1882	4	4.4964e-11	2.9976e-15	44.168	1	4.5205e-07	3.01367e-11	20.6522	1	0.0826112	5.50741e-06	8.07196	1	1	0.00449554	1.29602	1	1	0.254942	-1.23231	-0.915248	-0.764194	-0.261337
KCNMB2-AS1	74.1025	4	4.66294e-11	3.10862e-15	50.1145	1	2.17543e-08	1.45028e-12	6.67708	1	1	0.00976605	15.3551	1	1	8.90807e-05	1.95577	1	1	0.161966	-1.77943	-0.650462	-1.45278	-0.481855
ELOVL5	73.7899	4	5.32907e-11	3.55271e-15	69.075	1	1.66533e-12	1.11022e-16	0.26076	1	1	0.609598	0.200809	1	1	0.654069	4.25325	1	1	0.0391752	1.30321	-0.0903585	0.0928325	-0.506778
ENPP1	73.5862	4	5.9952e-11	3.9968e-15	34.8127	1	5.44497e-05	3.62998e-09	31.5573	1	0.000290456	1.93637e-08	5.61031	1	1	0.0178551	1.60586	1	1	0.205075	-1.75764	1.56607	-0.893102	-0.479265
CYSLTR1	73.476	4	6.32827e-11	4.21885e-15	16.7497	1	0.639744	4.26496e-05	34.6032	1	6.06352e-05	4.04235e-09	7.7952	1	1	0.00523851	14.3279	1	1	0.000153573	0.998008	-2.03974	-1.07675	-1.83494
STK32B	73.1444	4	7.32747e-11	4.88498e-15	5.09469	1	1	0.0239992	26.6237	1	0.00370798	2.47198e-07	18.9337	1	0.203014	1.35342e-05	22.4923	1	0.0316476	2.10984e-06	-0.505439	-1.28242	-1.43214	-1.89737
ARL17B	73.1266	4	7.49401e-11	4.996e-15	53.8298	1	3.27904e-09	2.18603e-13	5.31509	1	1	0.0211415	8.84304	1	1	0.00294209	5.13866	1	1	0.0233987	-1.01126	-0.374418	-0.645616	-0.422377
RAPGEF1	72.7938	4	8.82627e-11	5.88418e-15	13.1419	1	1	0.000288768	31.4273	1	0.00031057	2.07047e-08	22.5013	1	0.0315004	2.10003e-06	5.72327	1	1	0.0167415	0.394169	0.640066	0.639596	0.362782
CARMIL1	72.7448	4	8.99281e-11	5.9952e-15	23.0496	1	0.0236816	1.57877e-06	35.0577	1	4.80124e-05	3.20083e-09	13.5238	1	1	0.000235553	1.11372	1	1	0.291274	-0.990136	-1.33358	-0.986485	-0.292654
AC079015.1	72.3575	4	1.08247e-10	7.21645e-15	34.3676	1	6.84392e-05	4.56262e-09	24.8597	1	0.0092487	6.1658e-07	10.877	1	1	0.000973662	2.25328	1	1	0.133332	-1.23695	-1.13103	-0.870629	-0.432546
EEPD1	72.2911	4	1.11577e-10	7.43849e-15	3.2119	1	1	0.0731044	61.9098	1	5.32907e-11	3.55271e-15	4.8506	1	1	0.0276364	2.31874	1	1	0.127823	0.431231	1.70005	0.604423	0.452807
MIR31HG	72.2803	4	1.11577e-10	7.43849e-15	48.1109	1	6.04167e-08	4.02778e-12	15.8289	1	1	6.93355e-05	3.59895	1	1	0.0578162	4.74154	1	1	0.0294428	-2.09453	-1.38542	-0.818815	-0.852685
FAM20A	72.0502	4	1.249e-10	8.32667e-15	53.631	1	3.62876e-09	2.41918e-13	15.3248	1	1	9.05224e-05	0.0781339	1	1	0.779842	3.01635	1	1	0.0824289	-2.05806	-1.08236	-0.0859397	0.547025
RPS12	71.9932	4	1.29896e-10	8.65974e-15	53.3251	1	4.23994e-09	2.82663e-13	16.6297	1	0.681527	4.54352e-05	0.00175191	1	1	0.966614	2.03666	1	1	0.153547	-1.10024	-0.637715	-0.00753111	0.282125
FMNL2	71.9802	4	1.29896e-10	8.65974e-15	0.0262409	1	1	0.871313	68.1369	1	1.66533e-12	1.11022e-16	0.0180142	1	1	0.893231	3.79907	1	1	0.0512809	-0.0169324	0.891928	0.0176669	0.276929
FKBP4	71.9232	4	1.33227e-10	8.88178e-15	68.516	1	1.66533e-12	1.11022e-16	1.47327	1	1	0.22483	0.0647081	1	1	0.799204	1.86928	1	1	0.171558	1.61976	0.281724	0.0674261	0.399956
JUND	71.8141	4	1.41553e-10	9.4369e-15	15.9785	1	0.960994	6.40663e-05	8.66742	1	1	0.0032395	31.6275	1	0.000280152	1.86768e-08	15.5407	1	1	8.0749e-05	0.936277	0.720583	1.54219	1.22529
KHDRBS3	71.673	4	1.51545e-10	1.0103e-14	8.15367	1	1	0.00429741	21.3712	1	0.0567625	3.78416e-06	9.96293	1	1	0.00159724	32.1852	1	0.000210234	1.40156e-08	-0.395431	-0.665476	-0.559024	-1.18399
RNASE1	71.6409	4	1.53211e-10	1.02141e-14	28.7313	1	0.00124727	8.3151e-08	7.93834	1	1	0.00483983	4.40391	1	1	0.0358566	30.5674	1	0.000483703	3.22469e-08	-2.04802	1.13001	0.914481	2.59204
AC046195.1	71.6089	4	1.56541e-10	1.04361e-14	45.9664	1	1.80452e-07	1.20302e-11	12.9068	1	1	0.000327389	6.19697	1	1	0.0127969	6.53874	1	1	0.010555	-2.04555	-1.05866	-0.973371	-1.01924
CH25H	71.4693	4	1.66533e-10	1.11022e-14	30.9193	1	0.000403482	2.68988e-08	7.53376	1	1	0.00605535	28.4897	1	0.00141298	9.41989e-08	4.52662	1	1	0.0333715	-1.88429	0.806911	1.79287	0.745799
CD163L1	71.3733	4	1.7486e-10	1.16573e-14	51.9269	1	8.64142e-09	5.76095e-13	6.54113	1	1	0.0105409	12.8836	1	1	0.000331472	0.0216091	1	1	0.883132	-1.75527	-0.683406	-1.54974	0.0443403
FGL2	71.1078	4	1.98175e-10	1.32117e-14	39.5665	1	4.75612e-06	3.17074e-10	15.6587	1	1	7.58624e-05	15.292	1	1	9.21038e-05	0.590556	1	1	0.442204	-1.14277	-0.783082	-0.989809	0.176073
HIF1A-AS3	71.0589	4	2.03171e-10	1.35447e-14	13.1206	1	1	0.000292064	16.5062	1	0.727386	4.84924e-05	38.7025	1	7.40362e-06	4.93574e-10	2.72965	1	1	0.0985009	-0.671261	0.842925	1.4431	0.433272
SEC24B-AS1	70.6937	4	2.43139e-10	1.62093e-14	60.403	1	1.16573e-10	7.77156e-15	0.00118068	1	1	0.972589	10.2571	1	1	0.00136161	0.0324277	1	1	0.857092	-2.22609	-0.0108663	-1.2115	-0.0608175
MT-ND4	70.3319	4	2.89768e-10	1.93179e-14	43.4324	1	6.58292e-07	4.38861e-11	4.27839	1	1	0.0386	4.88454	1	1	0.0270983	17.7366	1	0.380556	2.53704e-05	-0.599308	0.192665	-0.24117	0.4943
ADARB1	70.1896	4	3.09752e-10	2.06501e-14	1.70408	1	1	0.191755	68.2169	1	1.66533e-12	1.11022e-16	0.0155753	1	1	0.900681	0.253072	1	1	0.61492	0.413428	2.48781	-0.0442349	-0.22709
FAR2	69.8992	4	3.58047e-10	2.38698e-14	31.4416	1	0.000308295	2.0553e-08	5.91366	1	1	0.0150239	25.3014	1	0.00735516	4.90344e-07	7.24248	1	1	0.00711986	-0.849251	-0.365542	-1.02597	-0.549169
RPS21	69.2578	4	4.87943e-10	3.25295e-14	49.5517	1	2.89818e-08	1.93212e-12	17.8245	1	0.363362	2.42242e-05	0.436452	1	1	0.50884	1.4451	1	1	0.229315	-1.08571	-0.678045	-0.121507	0.244272
KCNIP1	69.1905	4	5.04596e-10	3.36398e-14	44.0127	1	4.89374e-07	3.26249e-11	4.25269	1	1	0.0391881	17.7845	1	0.371092	2.47395e-05	3.14067	1	1	0.0763624	-1.15459	0.334421	-0.969542	-0.396574
ITGB3BP	68.507	4	7.02771e-10	4.68514e-14	62.3722	1	4.32987e-11	2.88658e-15	1.09345	1	1	0.295709	4.99556	1	1	0.0254125	0.0457322	1	1	0.830663	1.92329	0.27661	-0.759951	0.0669882
GATM	68.0505	4	8.77631e-10	5.85088e-14	62.1343	1	4.82947e-11	3.21965e-15	5.29809	1	1	0.0213488	0.00730995	1	1	0.931865	0.610836	1	1	0.434473	1.23046	-0.387565	0.0157347	0.15487
HSPA4L	68.0385	4	8.82627e-10	5.88418e-14	62.473	1	3.9968e-11	2.66454e-15	4.87759	1	1	0.0272076	0.522061	1	1	0.469964	0.16584	1	1	0.683835	2.93659	0.87642	0.390598	-0.260433
TENM4	67.8656	4	9.60898e-10	6.40599e-14	14.1546	1	1	0.000168389	28.5862	1	0.00134431	8.96205e-08	13.5979	1	1	0.000226434	11.5269	1	1	0.00068595	0.549045	-1.03729	-0.785515	-0.793476
AP000439.2	67.8043	4	9.89209e-10	6.59472e-14	36.889	1	1.87577e-05	1.25051e-09	16.156	1	0.87498	5.8332e-05	7.16835	1	1	0.00742011	7.59092	1	1	0.00586629	-2.53884	-1.48619	-1.08268	-1.30408
FAM49A	67.7903	4	9.9587e-10	6.63913e-14	8.32537	1	1	0.00390951	5.9534	1	1	0.0146889	26.4534	1	0.00404953	2.69969e-07	27.0581	1	0.00296145	1.9743e-07	0.431325	-0.389448	0.952588	1.03886
HIST1H2AC	67.7371	4	1.02252e-09	6.81677e-14	21.7273	1	0.0471427	3.14285e-06	39.8657	1	4.0806e-06	2.7204e-10	5.79454	1	1	0.016076	0.349585	1	1	0.554348	-0.727848	-1.04304	-0.472372	0.113171
CHI3L1	67.6795	4	1.05083e-09	7.00551e-14	27.9967	1	0.00182284	1.21522e-07	9.59516	1	1	0.00195091	0.854831	1	1	0.355189	29.2328	1	0.000962752	6.41835e-08	-1.95079	0.795829	0.300957	1.94036
RIMS2	67.5549	4	1.11744e-09	7.4496e-14	24.3619	1	0.011975	7.98335e-07	19.4998	1	0.150917	1.00612e-05	6.96989	1	1	0.00828926	16.7233	1	0.648684	4.32456e-05	-1.37597	-1.55928	-1.31991	-1.49634
AC009505.1	67.5113	4	1.14075e-09	7.60503e-14	25.9694	1	0.00520314	3.46876e-07	9.95065	1	1	0.00160793	25.3048	1	0.00734249	4.89499e-07	6.28654	1	1	0.0121659	-1.34783	-0.836042	-1.97748	-0.979278
S100A1	67.2962	4	1.26565e-09	8.43769e-14	37.5062	1	1.36684e-05	9.11227e-10	4.76168	1	1	0.0291001	1.93577	1	1	0.164129	23.0926	1	0.0231579	1.54386e-06	-2.57795	0.622167	-0.526039	1.69223
TANC1	67.2183	4	1.31561e-09	8.77076e-14	5.30196	1	1	0.0213014	30.1148	1	0.000610815	4.0721e-08	19.2899	1	0.168451	1.12301e-05	12.5117	1	1	0.000404419	-0.405463	-1.12654	-1.1228	-1.00181
MT-ND5	67.1643	4	1.35059e-09	9.00391e-14	51.816	1	9.14269e-09	6.09512e-13	0.735544	1	1	0.391092	0.0168321	1	1	0.896773	14.5959	1	1	0.000133203	-0.875811	0.106337	0.0181518	0.578069
IL21R	66.8544	4	1.56875e-09	1.04583e-13	38.8748	1	6.77827e-06	4.51884e-10	8.77603	1	1	0.00305214	12.5978	1	1	0.000386205	6.60579	1	1	0.0101648	-2.28509	-1.17194	-1.93532	-1.21517
IFI30	66.6752	4	1.71196e-09	1.14131e-13	29.7738	1	0.000728248	4.85499e-08	13.5648	1	1	0.000230466	8.47923	1	1	0.00359224	14.8573	1	1	0.000115957	-1.01158	0.675378	0.620664	0.896847
NEDD4L	66.438	4	1.9218e-09	1.2812e-13	57.1984	1	5.91194e-10	3.94129e-14	0.323341	1	1	0.569607	0.0566092	1	1	0.811938	8.85962	1	1	0.00291548	1.00678	-0.0827986	-0.042748	-0.600084
NT5C	66.0586	4	2.30982e-09	1.53988e-13	50.5679	1	1.72662e-08	1.15108e-12	12.6349	1	1	0.000378611	0.135513	1	1	0.712783	2.72026	1	1	0.0990816	-1.52773	-0.733164	-0.0845701	0.427621
VEGFA	65.9566	4	2.42639e-09	1.61759e-13	2.3538	1	1	0.124978	14.567	1	1	0.000135261	46.1744	1	1.62274e-07	1.08182e-11	2.8614	1	1	0.0907287	0.611949	1.35772	2.72596	0.801853
ARHGAP10	65.905	4	2.48801e-09	1.65867e-13	7.77933	1	1	0.00528473	49.9232	1	2.39825e-08	1.59883e-12	0.0141861	1	1	0.905192	8.1883	1	1	0.00421615	1.3115	2.48098	0.0578889	1.38284
OSBPL6	65.8111	4	2.60458e-09	1.73639e-13	33.1284	1	0.000129407	8.62715e-09	11.1881	1	1	0.00082324	8.39548	1	1	0.00376155	13.0992	1	1	0.000295429	-1.17507	-0.771595	-0.787075	-1.0594
TFRC	65.7328	4	2.7045e-09	1.803e-13	5.61163	1	1	0.0178417	0.368424	1	1	0.543865	48.8927	1	4.05542e-08	2.70362e-12	10.8601	1	1	0.000982573	-0.64952	0.175412	2.34185	1.18491
MCU	65.4484	4	3.10585e-09	2.07057e-13	62.4824	1	3.9968e-11	2.66454e-15	2.14016	1	1	0.143486	0.709981	1	1	0.39945	0.115825	1	1	0.733608	1.8774	0.342212	-0.265787	0.116693
TLR10	65.4277	4	3.13582e-09	2.09055e-13	10.2783	1	1	0.00134601	32.3515	1	0.000192983	1.28655e-08	14.0849	1	1	0.000174739	8.71287	1	1	0.00315971	-0.747334	-1.52307	-1.26766	-0.980439
AC215217.1	65.2235	4	3.4639e-09	2.30926e-13	44.3837	1	4.04894e-07	2.6993e-11	6.44493	1	1	0.0111269	9.40628	1	1	0.00216243	4.98858	1	1	0.0255152	-2.94197	-0.91	-1.28706	-0.924239
PFKFB3	65.1903	4	3.51885e-09	2.3459e-13	42.9536	1	8.40807e-07	5.60538e-11	22.0435	1	0.0399805	2.66537e-06	2.63688e-05	1	1	0.995903	0.193101	1	1	0.660348	-0.952725	-0.707088	-0.00085329	-0.0841492
ZNF565	65.1247	4	3.63376e-09	2.42251e-13	46.3206	1	1.50606e-07	1.00404e-11	13.0597	1	1	0.000301718	5.7343	1	1	0.0166367	0.0100911	1	1	0.919984	-1.56642	-0.759779	-0.759356	0.0266967
SUMF1	65.1189	4	3.64375e-09	2.42917e-13	35.9014	1	3.11334e-05	2.07556e-09	3.53811	1	1	0.0599737	21.5786	1	0.0509431	3.3962e-06	4.10072	1	1	0.0428648	-0.793369	-0.257642	-0.807247	-0.362746
AC008591.1	64.8836	4	4.0834e-09	2.72227e-13	59.7412	1	1.61537e-10	1.07692e-14	3.43529	1	1	0.0638174	1.70682	1	1	0.191399	0.000309872	1	1	0.985955	-2.26157	-0.504944	-0.459361	-0.00578513
NFIA	64.6038	4	4.67792e-09	3.11862e-13	2.69724	1	1	0.100522	50.2322	1	2.04886e-08	1.36591e-12	11.4113	1	1	0.000729985	0.263087	1	1	0.608007	0.209746	-1.09961	-0.589103	0.0933983
PLTP	64.5606	4	4.77618e-09	3.18412e-13	30.6208	1	0.000470563	3.13709e-08	24.3255	1	0.0122032	8.13549e-07	1.00137	1	1	0.31698	8.61286	1	1	0.00333798	-1.1884	-1.15479	-0.226895	0.735269
NR4A3	64.2632	4	5.51725e-09	3.67817e-13	2.1406	1	1	0.143446	20.2407	1	0.102428	6.82856e-06	34.7257	1	5.69378e-05	3.79585e-09	7.15626	1	1	0.00747028	1.17039	3.87459	4.18698	3.3344
MMRN1	64.133	4	5.87697e-09	3.91798e-13	11.0505	1	1	0.000886612	13.9875	1	1	0.000184035	19.582	1	0.144558	9.63722e-06	19.513	1	0.149874	9.99163e-06	0.734288	-1.05347	-1.73131	-2.04028
CKB	64.0378	4	6.15508e-09	4.10338e-13	23.5095	1	0.0186445	1.24296e-06	8.45278	1	1	0.00364485	31.6561	1	0.000276058	1.84039e-08	0.419427	1	1	0.517223	-1.02211	-0.646045	1.25522	-0.191374
CACNA1A	63.9241	4	6.50313e-09	4.33542e-13	8.46296	1	1	0.00362452	25.9952	1	0.00513409	3.42273e-07	28.1774	1	0.00166035	1.1069e-07	1.28859	1	1	0.256308	-0.409115	0.715499	-1.04495	-0.22206
LINC02328	63.9184	4	6.52145e-09	4.34763e-13	51.7879	1	9.27425e-09	6.18283e-13	8.2282	1	1	0.00412445	3.3315	1	1	0.067965	0.570814	1	1	0.449936	-1.70971	-0.72177	-0.515972	-0.247704
LGALS3	63.8728	4	6.668e-09	4.44533e-13	0.0132864	1	1	0.908234	17.7366	1	0.38055	2.537e-05	1.36956	1	1	0.241887	44.7533	1	3.35232e-07	2.23488e-11	0.0450261	2.46403	0.588372	3.69541
SDC2	63.6302	4	7.499e-09	4.99933e-13	0.0147104	1	1	0.903464	32.8072	1	0.000152647	1.01765e-08	19.3108	1	0.166612	1.11075e-05	11.4974	1	1	0.000696919	-0.0627194	3.7657	1.6195	1.59178
DPP4	63.1785	4	9.33587e-09	6.22391e-13	7.99681	1	1	0.00468598	29.6625	1	0.000771289	5.14193e-08	10.1452	1	1	0.00144674	15.374	1	1	8.81952e-05	1.56699	3.93409	2.1865	2.76133
AC011416.3	63.0879	4	9.75386e-09	6.50258e-13	53.7328	1	3.44558e-09	2.29705e-13	2.54699	1	1	0.110505	0.156938	1	1	0.691992	6.65118	1	1	0.00990903	-3.07462	0.622349	-0.212041	1.10485
LINC00632	62.9223	4	1.05699e-08	7.04659e-13	10.1184	1	1	0.00146796	14.0691	1	1	0.000176216	19.7907	1	0.129604	8.64029e-06	18.9441	1	0.201908	1.34605e-05	-0.799735	-1.17323	-1.99195	-2.55843
KCNMB2	62.7339	4	1.15791e-08	7.71938e-13	30.945	1	0.000398171	2.65447e-08	24.636	1	0.0103869	6.92457e-07	3.72323	1	1	0.0536605	3.42966	1	1	0.0640352	-1.57583	-1.51589	-0.86962	-0.721776
ABHD11	62.6208	4	1.22319e-08	8.15459e-13	51.833	1	9.06442e-09	6.04294e-13	3.66184	1	1	0.0556721	0.901716	1	1	0.342322	6.22422	1	1	0.0126015	-2.13412	-0.504824	-0.325073	0.716116
FTCDNL1	62.2935	4	1.43335e-08	9.55569e-13	36.879	1	1.88539e-05	1.25692e-09	13.6128	1	1	0.000224644	11.6775	1	1	0.000632606	0.124123	1	1	0.724605	-1.45784	-0.818081	-0.997427	0.0967514
NLRP1	62.2297	4	1.47848e-08	9.85656e-13	49.1414	1	3.57231e-08	2.38154e-12	10.7033	1	1	0.00106947	2.1645	1	1	0.14123	0.220482	1	1	0.638673	1.26755	-0.715654	-0.377538	-0.129384
IL4I1	62.1728	4	1.51962e-08	1.01308e-12	14.9057	1	1	0.000113021	29.6216	1	0.000787729	5.25153e-08	17.0322	1	0.551257	3.67505e-05	0.61323	1	1	0.433574	-1.65907	2.28756	1.98392	0.393404
SOX5	62.1652	4	1.52528e-08	1.01685e-12	24.9116	1	0.00900286	6.0019e-07	9.65253	1	1	0.0018909	11.5374	1	1	0.000682117	16.0637	1	0.918711	6.12474e-05	-1.19016	-0.867649	-1.218	-1.48129
ANK2	61.8529	4	1.77441e-08	1.18294e-12	52.0927	1	7.94198e-09	5.29465e-13	0.177627	1	1	0.67342	9.24722	1	1	0.00235853	0.335413	1	1	0.562489	-1.11711	-0.064937	-0.634992	-0.122285
SAMD4A	61.761	4	1.85518e-08	1.23679e-12	18.5962	1	0.242315	1.61543e-05	20.7677	1	0.0777751	5.185e-06	1.23342	1	1	0.266743	21.1637	1	0.0632518	4.21679e-06	0.813361	0.841407	-0.280085	1.06251
MTRNR2L12	61.7175	4	1.89465e-08	1.2631e-12	16.893	1	0.59322	3.9548e-05	1.39436	1	1	0.237671	20.9236	1	0.0716966	4.77977e-06	22.5066	1	0.0314129	2.09419e-06	0.876982	0.262759	1.13203	1.32662
ZNF302	61.4976	4	2.10765e-08	1.4051e-12	35.7021	1	3.44867e-05	2.29911e-09	18.1356	1	0.30858	2.0572e-05	7.61317	1	1	0.00579436	0.04671	1	1	0.82889	-1.61369	-0.941368	-0.814086	0.0576458
CMSS1	61.4793	4	2.1263e-08	1.41753e-12	40.6604	1	2.71686e-06	1.81124e-10	4.26462	1	1	0.038914	14.9382	1	1	0.000111089	1.61609	1	1	0.203637	-1.12524	-0.379727	-0.891424	-0.302775
CACNA1D	61.3232	4	2.29333e-08	1.52889e-12	49.0548	1	3.73351e-08	2.48901e-12	0.344382	1	1	0.557311	11.7619	1	1	0.000604548	0.162051	1	1	0.687275	1.16523	-0.106388	-0.807089	0.0964287
MIR222HG	61.3033	4	2.31548e-08	1.54365e-12	18.2364	1	0.292677	1.95118e-05	2.08211	1	1	0.149034	23.7197	1	0.0167157	1.11438e-06	17.2651	1	0.487651	3.251e-05	-1.02381	-0.338389	-1.75125	-1.88649
MT1X	61.2947	4	2.32514e-08	1.55009e-12	12.9675	1	1	0.000316937	14.706	1	1	0.000125648	33.3795	1	0.00011373	7.58202e-09	0.241687	1	1	0.62299	-1.24539	-1.24605	1.90378	0.180844
SOD2	61.2345	4	2.39392e-08	1.59595e-12	27.8298	1	0.00198708	1.32472e-07	8.91746	1	1	0.00282457	13.7249	1	1	0.000211631	10.7624	1	1	0.00103583	0.798295	0.475782	0.634515	0.628001
CLIC2	61.1459	4	2.49883e-08	1.66589e-12	50.293	1	1.98624e-08	1.32416e-12	3.54416	1	1	0.0597554	3.84352	1	1	0.0499384	3.46516	1	1	0.0626744	2.64059	0.739275	-0.913969	0.872286
S100A6	61.0667	4	2.59659e-08	1.73106e-12	0.375313	1	1	0.540122	34.2123	1	7.41217e-05	4.94145e-09	0.317708	1	1	0.572988	26.1614	1	0.00471067	3.14044e-07	0.173989	2.01229	-0.209004	1.84748
NRXN1	60.9949	4	2.68835e-08	1.79223e-12	20.8576	1	0.0742105	4.94736e-06	17.22	1	0.499372	3.32915e-05	13.0906	1	1	0.000296785	9.82678	1	1	0.00171989	-1.49117	-1.27987	-1.45806	-1.36014
KIF20B	60.6755	4	3.13799e-08	2.09199e-12	18.4396	1	0.263062	1.75374e-05	37.0578	1	1.72018e-05	1.14679e-09	4.01687	1	1	0.0450473	1.16122	1	1	0.281212	-1.18918	-1.80324	-0.764233	-0.361387
DISP1	60.6533	4	3.1718e-08	2.11453e-12	3.13603	1	1	0.0765802	30.1509	1	0.000599563	3.99709e-08	27.2617	1	0.00266546	1.77698e-07	0.104706	1	1	0.746254	-0.225256	-0.763554	-0.890146	-0.0551206
HLA-DRA	60.5912	4	3.26855e-08	2.17903e-12	47.452	1	8.4554e-08	5.63694e-12	8.37015	1	1	0.00381434	2.15272	1	1	0.142317	2.61636	1	1	0.105767	-0.863147	-0.378314	-0.225906	0.269498
DEPTOR	60.5183	4	3.38596e-08	2.25731e-12	23.0935	1	0.0231461	1.54307e-06	25.7639	1	0.00578759	3.8584e-07	10.8937	1	1	0.00096493	0.767169	1	1	0.381094	-0.932147	-1.05293	-0.907675	-0.226396
CFD	60.504	4	3.40944e-08	2.27296e-12	2.64448	1	1	0.10391	0.129407	1	1	0.719048	4.75958	1	1	0.0291357	52.9706	1	5.07927e-09	3.38618e-13	-0.389134	0.086518	0.566655	1.94154
AC090579.1	60.3947	4	3.59462e-08	2.39642e-12	41.8035	1	1.51385e-06	1.00924e-10	6.63174	1	1	0.0100177	10.9887	1	1	0.000916681	0.9708	1	1	0.324481	-1.55387	-0.649838	-1.03307	0.304548
GK	60.3772	4	3.62527e-08	2.41684e-12	35.4512	1	3.92288e-05	2.61525e-09	6.89452	1	1	0.00864604	4.00373	1	1	0.0453996	14.0278	1	1	0.000180128	-1.01767	-0.445301	0.400751	0.764345
AC011586.1	60.1958	4	3.958e-08	2.63867e-12	54.6614	1	2.14828e-09	1.43219e-13	4.17438	1	1	0.0410395	0.0370343	1	1	0.847395	1.323	1	1	0.250054	-3.93283	-1.00491	-0.128997	-0.842378
PDK4	60.1305	4	4.0849e-08	2.72327e-12	52.6752	1	5.90361e-09	3.93574e-13	0.415784	1	1	0.519048	2.53783	1	1	0.111147	4.50172	1	1	0.0338608	-1.70546	0.147088	-0.424849	0.579262
IQGAP2	60.1067	4	4.13236e-08	2.75491e-12	3.71123	1	1	0.0540475	11.9171	1	1	0.0005562	6.42026	1	1	0.0112825	38.058	1	1.03007e-05	6.86713e-10	0.407463	0.877021	0.691752	1.59102
LINC01605	59.9092	4	4.5467e-08	3.03113e-12	35.013	1	4.91278e-05	3.27519e-09	9.15666	1	1	0.00247815	12.8002	1	1	0.000346588	2.93943	1	1	0.0864411	-3.62609	-1.55718	-2.70575	-1.13244
AL845472.1	59.8657	4	4.64345e-08	3.09563e-12	17.6024	1	0.408369	2.72246e-05	22.246	1	0.0359784	2.39856e-06	14.7131	1	1	0.000125172	5.30416	1	1	0.0212745	-1.35722	-1.57373	-1.37398	-0.881767
LINC00472	59.5735	4	5.34839e-08	3.56559e-12	28.656	1	0.00129667	8.64443e-08	20.7818	1	0.0772046	5.14697e-06	3.85992	1	1	0.0494526	6.27577	1	1	0.01224	1.27698	-1.31688	-0.684472	-1.02608
TNFRSF1B	59.5668	4	5.36587e-08	3.57725e-12	20.9534	1	0.07059	4.706e-06	3.31919	1	1	0.0684757	20.459	1	0.0913838	6.09225e-06	14.8352	1	1	0.000117323	-0.616895	-0.251251	0.717118	0.663838
KIAA1328	59.5378	4	5.44165e-08	3.62776e-12	21.211	1	0.0617109	4.11406e-06	14.0654	1	1	0.000176565	19.7239	1	0.134215	8.9477e-06	4.53766	1	1	0.0331569	-0.803897	-0.700729	-1.24745	-0.522135
HIST2H2BF	59.5318	4	5.45747e-08	3.63831e-12	42.4323	1	1.09756e-06	7.31704e-11	9.89349	1	1	0.00165865	6.28818	1	1	0.0121546	0.917833	1	1	0.338045	-1.56139	-0.791636	-0.826079	-0.295744
ADAMTS17	59.4589	4	5.65348e-08	3.76899e-12	1.58427	1	1	0.208146	22.0098	1	0.0406901	2.71267e-06	32.4838	1	0.000180287	1.20191e-08	3.38108	1	1	0.065949	-0.366529	1.51865	1.90649	-0.822854
JARID2	59.3223	4	6.0395e-08	4.02633e-12	0.0868541	1	1	0.768215	35.1974	1	4.46886e-05	2.97924e-09	21.3103	1	0.0585952	3.90635e-06	2.72782	1	1	0.0986139	-0.0444013	0.900452	0.808608	0.342282
FAM135B	59.2896	4	6.13593e-08	4.09062e-12	2.26743	1	1	0.132118	51.6316	1	1.00436e-08	6.69576e-13	0.962153	1	1	0.326645	4.42837	1	1	0.0353462	0.657061	3.36205	-0.474733	1.18798
FGFR1	59.193	4	6.42936e-08	4.28624e-12	26.2874	1	0.0044131	2.94207e-07	19.3724	1	0.161322	1.07548e-05	9.20368	1	1	0.0024153	4.32949	1	1	0.0374575	1.52725	1.46013	1.01303	0.868127
PLAT	59.0518	4	6.88366e-08	4.58911e-12	25.5018	1	0.00662962	4.41974e-07	23.1939	1	0.0219696	1.46464e-06	6.32876	1	1	0.0118795	4.02741	1	1	0.0447667	-2.4641	-2.39193	-1.36913	-1.50128
LRP1B	58.7555	4	7.94431e-08	5.29621e-12	6.8254	1	1	0.00898705	6.93671	1	1	0.00844442	20.6002	1	0.0848861	5.65907e-06	24.3932	1	0.0117819	7.85462e-07	-0.650883	-0.743595	-1.56015	-2.70777
S100A8	58.7361	4	8.01925e-08	5.34617e-12	0.420293	1	1	0.516791	28.0877	1	0.00173908	1.15938e-07	20.7834	1	0.0771413	5.14275e-06	9.44466	1	1	0.00211765	0.281168	-2.58507	-3.20981	-1.74068
ACY3	58.6711	4	8.27538e-08	5.51692e-12	25.1023	1	0.00815529	5.43686e-07	20.9648	1	0.0701687	4.67791e-06	1.48399	1	1	0.223151	11.12	1	1	0.000854041	-1.79669	-1.8295	-0.480753	-2.04602
LILRA4	58.4966	4	9.00346e-08	6.00231e-12	32.4164	1	0.000186652	1.24435e-08	0.0194726	1	1	0.88902	0.0815979	1	1	0.775143	25.9792	1	0.00517675	3.45117e-07	-2.02727	-0.0388422	0.093418	1.61961
SPNS2	58.3975	4	9.44561e-08	6.29707e-12	10.4669	1	1	0.0012153	14.3579	1	1	0.000151142	25.5857	1	0.00634757	4.23171e-07	7.98692	1	1	0.00471165	-0.570594	-0.747531	-1.6017	-0.719955
BCAT1	58.2106	4	1.03386e-07	6.89238e-12	9.12304	1	1	0.0025241	21.5793	1	0.0509248	3.39499e-06	22.4266	1	0.0327488	2.18325e-06	5.08164	1	1	0.0241804	-0.554361	0.866817	1.02183	-0.702853
MAGEF1	58.1609	4	1.05902e-07	7.06013e-12	30.4758	1	0.000507085	3.38057e-08	24.1797	1	0.0131627	8.77514e-07	0.634184	1	1	0.425825	2.87116	1	1	0.09018	-1.80433	-1.31902	-0.235706	0.51075
MT-CO2	58.1154	4	1.08255e-07	7.217e-12	36.5649	1	2.21498e-05	1.47665e-09	0.219857	1	1	0.639149	0.861388	1	1	0.35335	20.4692	1	0.0908968	6.05979e-06	-0.584314	0.0463714	0.106521	0.565449
RABL2A	57.7986	4	1.26164e-07	8.41094e-12	54.3452	1	2.52298e-09	1.68199e-13	1.6937	1	1	0.193114	1.35874	1	1	0.243757	0.401014	1	1	0.526566	-1.97396	0.377519	0.449895	0.209482
DIPK1A	57.6148	4	1.37888e-07	9.19254e-12	21.3179	1	0.0583609	3.89072e-06	17.6288	1	0.402747	2.68498e-05	12.5329	1	1	0.000399839	6.13512	1	1	0.0132522	-0.929156	-0.977946	-1.09052	-0.740148
AC083862.3	57.4181	4	1.51635e-07	1.0109e-11	13.6149	1	1	0.000224402	16.5877	1	0.696766	4.64511e-05	19.2642	1	0.170733	1.13822e-05	7.95134	1	1	0.00480517	-1.33727	1.71052	2.01572	1.67083
BCO2	57.364	4	1.55652e-07	1.03768e-11	7.57597	1	1	0.00591517	34.7506	1	5.62137e-05	3.74758e-09	14.8351	1	1	0.000117328	0.202227	1	1	0.652929	0.52423	-1.45635	-1.22029	0.12237
AC025164.1	57.3263	4	1.58508e-07	1.05672e-11	52.3395	1	7.00273e-09	4.66849e-13	3.97157	1	1	0.0462746	1.01459	1	1	0.313805	0.000641984	1	1	0.979786	-1.67577	-0.447581	-0.294294	-0.00731937
GNA12	57.2653	4	1.63253e-07	1.08835e-11	5.92163	1	1	0.0149561	16.368	1	0.782396	5.21597e-05	34.6486	1	5.92381e-05	3.94921e-09	0.32711	1	1	0.567366	0.506725	0.881909	1.45644	0.179268
ATF7IP2	57.2641	4	1.63346e-07	1.08897e-11	8.35783	1	1	0.00384029	2.45711	1	1	0.116994	37.0098	1	1.7631e-05	1.1754e-09	9.43943	1	1	0.0021237	-0.467378	-0.268379	-1.4386	-0.697952
DUSP2	57.2523	4	1.6428e-07	1.0952e-11	12.8592	1	1	0.000335819	13.5799	1	1	0.000228623	26.6921	1	0.00357884	2.38589e-07	4.12106	1	1	0.0423525	2.39075	3.98627	3.87697	1.70334
SOCS3	57.1409	4	1.73368e-07	1.15579e-11	34.2218	1	7.37625e-05	4.9175e-09	15.2829	1	1	9.25528e-05	5.31743	1	1	0.0211131	2.31877	1	1	0.127821	-1.79554	-1.38762	0.718197	0.616386
ZC3HAV1	57.1374	4	1.73656e-07	1.15771e-11	53.5702	1	3.74201e-09	2.49467e-13	0.816243	1	1	0.366281	1.32261	1	1	0.250124	1.42838	1	1	0.23203	0.945743	-0.133281	-0.20179	-0.228995
CCDC102B	56.9458	4	1.90501e-07	1.27001e-11	23.6737	1	0.0171197	1.14131e-06	23.5193	1	0.01855	1.23667e-06	9.20073	1	1	0.00241919	0.552026	1	1	0.457491	-1.41836	-1.54683	-1.46529	-0.309742
H1F0	56.8314	4	2.01319e-07	1.34213e-11	33.8049	1	9.13855e-05	6.09237e-09	9.45819	1	1	0.00210208	2.57427	1	1	0.108614	10.994	1	1	0.00091407	-1.27218	-0.696744	0.40684	0.921976
AL157392.3	56.8261	4	2.01837e-07	1.34558e-11	25.2171	1	0.00768387	5.12258e-07	22.5381	1	0.0309032	2.06021e-06	7.79997	1	1	0.0052247	1.27095	1	1	0.259588	-1.03733	-0.978056	-0.702521	-0.286845
ADCY3	56.8022	4	2.0418e-07	1.3612e-11	5.52109	1	1	0.0187886	35.0918	1	4.71779e-05	3.14519e-09	5.87462	1	1	0.0153607	10.3147	1	1	0.00131976	-0.658599	1.88524	0.810812	1.25072
RGS2	56.7162	4	2.1284e-07	1.41893e-11	0.0140616	1	1	0.905607	0.206879	1	1	0.649225	31.6254	1	0.000280445	1.86963e-08	24.8698	1	0.00920032	6.13355e-07	-0.0299864	0.118384	1.52907	1.95652
EDA2R	56.6432	4	2.20482e-07	1.46988e-11	34.5801	1	6.13614e-05	4.09076e-09	12.0666	1	1	0.000513342	5.60135	1	1	0.0179466	4.39518	1	1	0.0360406	-2.06487	-1.06872	-1.00053	-0.953743
AGBL4	56.6266	4	2.22256e-07	1.4817e-11	27.4062	1	0.00247347	1.64898e-07	8.03755	1	1	0.00458174	10.7032	1	1	0.00106953	10.4796	1	1	0.00120699	-1.84261	-0.971547	-1.45316	-1.53203
MT-ND3	56.3464	4	2.54456e-07	1.69638e-11	1.58174	1	1	0.20851	2.63778	1	1	0.104349	2.27517	1	1	0.131461	49.8517	1	2.48718e-08	1.65812e-12	-0.126354	0.170303	0.182948	0.921652
PRKCA-AS1	56.3063	4	2.59426e-07	1.72951e-11	20.2169	1	0.103711	6.91407e-06	22.1116	1	0.0385879	2.57253e-06	10.8066	1	1	0.0010114	3.1713	1	1	0.0749429	-1.44687	-1.63543	-1.57698	-0.889883
NEK10	56.1914	4	2.74234e-07	1.82823e-11	36.4465	1	2.35375e-05	1.56917e-09	0.0326104	1	1	0.856694	4.3436	1	1	0.0371483	15.3687	1	1	8.84424e-05	1.44334	-0.0492583	-0.764388	-1.80438
TMIGD2	55.9793	4	3.03794e-07	2.02529e-11	40.7148	1	2.64227e-06	1.76151e-10	12.1567	1	1	0.000489127	1.41506	1	1	0.234218	1.69283	1	1	0.193229	-2.69359	-1.32863	-0.42534	-0.544567
TMEM44-AS1	55.5863	4	3.67258e-07	2.44839e-11	53.4491	1	3.98015e-09	2.65343e-13	0.014676	1	1	0.903576	0.564728	1	1	0.452361	1.55778	1	1	0.21199	-2.10965	-0.0359614	-0.297327	0.39028
ADGRG5	55.5677	4	3.70564e-07	2.47042e-11	4.59834	1	1	0.032003	25.842	1	0.00555794	3.70529e-07	8.09188	1	1	0.0044464	17.0355	1	0.550323	3.66882e-05	-1.01022	-3.52867	-2.47729	-3.50577
GASK1B	55.2446	4	4.33099e-07	2.88732e-11	45.7586	1	2.00645e-07	1.33763e-11	5.24736	1	1	0.0219802	3.62867	1	1	0.0567923	0.610001	1	1	0.434787	-1.54747	-0.480387	-0.526513	-0.219145
SNAP25	55.1111	4	4.61922e-07	3.07948e-11	43.3428	1	6.89127e-07	4.59418e-11	6.5658	1	1	0.0103957	0.00605424	1	1	0.93798	5.19638	1	1	0.022634	-1.39986	-0.58357	-0.0213524	-0.622984
AL627316.1	55.0786	4	4.69208e-07	3.12805e-11	37.1201	1	1.66609e-05	1.11072e-09	2.26783	1	1	0.132085	14.0898	1	1	0.000174284	1.60085	1	1	0.205782	-2.48887	-0.658579	-2.58807	-0.615356
KCNJ2	54.9846	4	4.90977e-07	3.27318e-11	33.8101	1	9.11457e-05	6.07638e-09	3.40805	1	1	0.0648792	11.2942	1	1	0.000777508	6.47234	1	1	0.0109566	-1.83072	0.477985	-1.42345	0.864939
IFRD1	54.879	4	5.16638e-07	3.44426e-11	8.33859	1	1	0.00388117	4.01672	1	1	0.0450514	33.6981	1	9.65472e-05	6.43648e-09	8.82565	1	1	0.00297026	0.505232	0.397417	1.20506	0.672709
NAT9	54.8247	4	5.30361e-07	3.53574e-11	46.9955	1	1.06728e-07	7.1152e-12	6.09213	1	1	0.0135786	1.42619	1	1	0.232387	0.310904	1	1	0.577126	-1.75971	-0.644336	0.364757	0.16776
ESYT2	54.82	4	5.31548e-07	3.54365e-11	6.93241	1	1	0.00846476	22.3197	1	0.0346244	2.30829e-06	17.7176	1	0.384377	2.56251e-05	7.8504	1	1	0.00508096	0.586615	1.07237	1.04272	0.84334
WWOX	54.6589	4	5.7452e-07	3.83014e-11	8.32895	1	1	0.00390182	21.9716	1	0.0415079	2.7672e-06	22.8874	1	0.0257658	1.71772e-06	1.47093	1	1	0.225199	-0.357973	-0.613623	-0.782357	-0.201714
S100A9	54.5572	4	6.03412e-07	4.02275e-11	20.5978	1	0.0849933	5.66622e-06	20.0262	1	0.114584	7.63893e-06	6.75718	1	1	0.00933714	7.17603	1	1	0.00738838	-1.5065	-1.91772	-1.33858	-1.0923
ATF3	54.4824	4	6.25553e-07	4.17035e-11	4.93342	1	1	0.0263421	24.9732	1	0.00871989	5.81326e-07	19.5873	1	0.144162	9.61081e-06	4.98855	1	1	0.0255155	1.11291	3.58355	2.69161	1.29025
AC022509.2	54.2412	4	7.02718e-07	4.68479e-11	26.8216	1	0.00334699	2.23132e-07	19.3433	1	0.163804	1.09203e-05	3.99204	1	1	0.0457156	4.08433	1	1	0.0432825	-2.17031	-2.00986	-1.12281	-1.04996
EIF1B-AS1	54.1376	4	7.38722e-07	4.92482e-11	30.7862	1	0.000432119	2.88079e-08	16.733	1	0.645407	4.30272e-05	6.13571	1	1	0.0132478	0.482753	1	1	0.487178	-1.24626	-1.01087	-0.896965	-0.215423
SOCS6	54.1176	4	7.45875e-07	4.9725e-11	15.4024	1	1	8.68769e-05	32.3732	1	0.00019084	1.27227e-08	6.30535	1	1	0.0120374	0.0366175	1	1	0.848246	-0.513931	0.71644	-0.405747	0.0329395
AL110114.1	54.0686	4	7.63721e-07	5.09147e-11	53.5708	1	3.74201e-09	2.49467e-13	0.301274	1	1	0.583085	0.00504707	1	1	0.943364	0.191492	1	1	0.661678	-2.12169	-0.162225	-0.0272669	-0.151494
NR4A2	54.0315	4	7.77515e-07	5.18343e-11	3.99989	1	1	0.0455031	11.8205	1	1	0.000585812	29.4634	1	0.000854721	5.69814e-08	8.7476	1	1	0.0031001	1.2662	2.46895	3.33385	1.66463
AC016074.2	53.8683	4	8.4117e-07	5.6078e-11	51.1926	1	1.256e-08	8.3733e-13	1.55364	1	1	0.212598	0.382381	1	1	0.536332	0.739604	1	1	0.389788	-2.13306	-0.37016	-0.222625	0.306092
MT3	53.5894	4	9.62195e-07	6.41464e-11	0.60277	1	1	0.437523	5.26883	1	1	0.0217105	46.3256	1	1.50217e-07	1.00144e-11	1.39215	1	1	0.238043	-0.237447	-0.716634	2.33469	-0.574321
GSTM4	53.4905	4	1.00917e-06	6.72778e-11	38.7452	1	7.24349e-06	4.82899e-10	10.0864	1	1	0.00149366	1.31055	1	1	0.252295	3.34835	1	1	0.0672725	-1.59547	-0.801628	-0.271696	0.474483
AL031056.2	53.3747	4	1.06709e-06	7.11393e-11	33.8826	1	8.78113e-05	5.85408e-09	7.92746	1	1	0.004869	4.18932	1	1	0.0406794	7.37536	1	1	0.00661235	-2.31781	-1.11408	-1.10301	-1.76441
TICAM2	53.1724	4	1.17636e-06	7.84237e-11	49.2754	1	3.3365e-08	2.22433e-12	0.00279738	1	1	0.957819	1.99873	1	1	0.157431	1.89553	1	1	0.16858	1.77061	0.0150612	-0.58153	-0.581443
GDAP1	53.1232	4	1.20461e-06	8.03074e-11	33.1194	1	0.000130003	8.66686e-09	3.43755	1	1	0.0637301	13.3028	1	1	0.000265006	3.26336	1	1	0.0708437	-1.32018	-0.389651	-1.04216	-0.510308
KLRD1	52.9518	4	1.30829e-06	8.72196e-11	19.6705	1	0.138017	9.20114e-06	20.0275	1	0.114504	7.63357e-06	12.7735	1	1	0.000351568	0.480318	1	1	0.488278	2.08525	2.15084	2.00231	0.406481
LINC01184	52.7214	4	1.4619e-06	9.74597e-11	40.5344	1	2.89774e-06	1.93183e-10	2.81713	1	1	0.0932628	9.32573	1	1	0.00225958	0.0440931	1	1	0.83368	-1.49032	-0.391464	-0.89943	0.06425
RGS16	52.5852	4	1.56104e-06	1.04069e-10	11.6775	1	1	0.00063259	31.5058	1	0.000298262	1.98841e-08	9.06128	1	1	0.0026108	0.340503	1	1	0.559539	-0.705569	1.1127	0.737409	-0.162335
NRG3	52.5606	4	1.5796e-06	1.05307e-10	16.8075	1	0.620537	4.13691e-05	4.97502	1	1	0.0257159	17.2119	1	0.501493	3.34328e-05	13.5661	1	1	0.000230303	-1.30013	-0.882932	-2.38482	-2.31275
NFKB1	52.4996	4	1.62673e-06	1.08449e-10	29.0263	1	0.00107103	7.1402e-08	16.7557	1	0.637703	4.25136e-05	4.40698	1	1	0.0357921	2.31055	1	1	0.128499	0.862733	0.668111	0.421106	-0.355388
AL008633.1	52.4412	4	1.67313e-06	1.11542e-10	5.92296	1	1	0.0149449	6.94301	1	1	0.00841475	9.14112	1	1	0.00249929	30.4341	1	0.000518104	3.45402e-08	-0.465279	-0.565989	-0.826406	-1.75942
TRMT1	52.4143	4	1.69495e-06	1.12997e-10	42.6466	1	9.83661e-07	6.55774e-11	3.80452	1	1	0.0511146	0.459203	1	1	0.497997	5.50394	1	1	0.0189737	-1.14264	-0.361324	-0.139239	0.49457
GAL3ST4	52.372	4	1.72981e-06	1.15321e-10	26.1958	1	0.00462734	3.08489e-07	20.6629	1	0.0821517	5.47678e-06	4.30014	1	1	0.0381092	1.21317	1	1	0.270705	-1.2831	-1.00589	-0.54836	-0.289795
TLE4	52.3499	4	1.74835e-06	1.16557e-10	0.331307	1	1	0.56489	9.01323	1	1	0.00268033	18.5896	1	0.243159	1.62106e-05	24.4158	1	0.0116445	7.763e-07	-0.090618	-0.519664	-0.918355	-1.28354
CYCS	52.3105	4	1.78178e-06	1.18785e-10	43.8806	1	5.2354e-07	3.49026e-11	3.35391	1	1	0.0670455	2.50124	1	1	0.113757	2.57477	1	1	0.10858	-1.51375	0.359471	-0.376861	0.401555
ESRRG	52.0688	4	2.00175e-06	1.3345e-10	26.2554	1	0.00448684	2.99123e-07	10.9948	1	1	0.000913696	11.4175	1	1	0.000727568	3.40121	1	1	0.0651486	-1.11482	-0.773486	-0.946399	-0.519463
HES6	52.0612	4	2.00911e-06	1.3394e-10	6.31794	1	1	0.0119522	12.8697	1	1	0.000333947	30.5338	1	0.000492141	3.28094e-08	2.33972	1	1	0.126112	1.11572	1.80737	3.24342	0.93012
AC002480.2	52.0365	4	2.03314e-06	1.35543e-10	36.295	1	2.54398e-05	1.69599e-09	6.37438	1	1	0.011578	9.27385	1	1	0.00232448	0.0932637	1	1	0.760068	-2.31685	-0.74169	-1.30429	0.112415
FABP3	51.9911	4	2.0781e-06	1.3854e-10	0.790727	1	1	0.37388	16.8613	1	0.603202	4.02134e-05	20.3853	1	0.0949721	6.33147e-06	13.9538	1	1	0.000187362	1.49857	5.50838	4.25641	2.79462
RFX3-AS1	51.8321	4	2.24335e-06	1.49556e-10	47.426	1	8.56815e-08	5.7121e-12	1.52704	1	1	0.216557	2.7771	1	1	0.095621	0.102022	1	1	0.749416	-1.60858	-0.301995	-0.495871	-0.0926801
KCNIP4	51.8023	4	2.27576e-06	1.51718e-10	4.39137	1	1	0.0361212	32.2027	1	0.000208343	1.38895e-08	6.77592	1	1	0.00923958	8.43231	1	1	0.00368611	0.565195	-1.93177	-1.111	-1.3969
FAM162A	51.7973	4	2.2813e-06	1.52087e-10	33.1481	1	0.000128098	8.53985e-09	0.0245751	1	1	0.875431	13.3893	1	1	0.000253069	5.23533	1	1	0.0221327	-1.26881	-0.0319529	0.900451	0.652316
AC008050.1	51.635	4	2.46673e-06	1.64448e-10	20.7395	1	0.0789286	5.26191e-06	12.3471	1	1	0.000441674	17.328	1	0.471788	3.14526e-05	1.2204	1	1	0.269282	-1.3361	-1.10604	-1.86511	-0.439847
GMDS-DT	51.5845	4	2.52734e-06	1.6849e-10	16.4716	1	0.740778	4.93852e-05	15.6873	1	1	7.47246e-05	19.1848	1	0.177986	1.18657e-05	0.24091	1	1	0.62355	-0.624934	-0.628344	-0.843276	0.0951913
TMEM52B	51.455	4	2.68988e-06	1.79326e-10	43.6211	1	5.97765e-07	3.9851e-11	7.01314	1	1	0.00809137	0.795306	1	1	0.372501	0.0254312	1	1	0.873297	-2.01935	0.738103	0.289122	-0.0547304
AC066613.2	51.4369	4	2.71343e-06	1.80895e-10	1.19809	1	1	0.273704	49.4434	1	3.06272e-08	2.04181e-12	0.0591183	1	1	0.807895	0.736334	1	1	0.390838	0.293263	1.71601	0.0823019	0.277759
USP9Y	50.8953	4	3.52132e-06	2.34754e-10	43.6892	1	5.77337e-07	3.84891e-11	2.70015	1	1	0.100339	3.50933	1	1	0.0610243	0.996628	1	1	0.318128	1.29848	0.338663	0.480748	-0.288135
EMP3	50.8294	4	3.63482e-06	2.42321e-10	0.00383453	1	1	0.950624	33.4505	1	0.000109653	7.31019e-09	0.271816	1	1	0.602116	17.1032	1	0.531031	3.54021e-05	-0.017164	1.68316	0.175493	1.38539
CYTIP	50.8121	4	3.66508e-06	2.44339e-10	2.51402	1	1	0.112838	11.4021	1	1	0.000733615	27.9567	1	0.00186089	1.24059e-07	8.93929	1	1	0.00279101	0.479492	1.02387	1.86364	1.11204
S100B	50.7025	4	3.86356e-06	2.57571e-10	16.2003	1	0.854771	5.69847e-05	20.8644	1	0.0739472	4.92981e-06	1.87387	1	1	0.171033	11.7639	1	1	0.000603893	-0.956586	-1.29683	-0.4481	-1.54808
EYA2	50.5699	4	4.1179e-06	2.74527e-10	5.93768	1	1	0.0148205	19.2973	1	0.1678	1.11866e-05	4.81582	1	1	0.0281997	20.5192	1	0.0885552	5.90368e-06	1.01548	2.18497	1.17596	2.63954
LINC00907	50.5517	4	4.15421e-06	2.76947e-10	43.9233	1	5.12259e-07	3.41506e-11	0.255194	1	1	0.613441	4.85978	1	1	0.0274898	1.51345	1	1	0.218614	-2.04291	0.156261	-1.11473	-0.5277
AL035446.2	50.4731	4	4.31413e-06	2.87609e-10	7.11714	1	1	0.00763504	7.50665	1	1	0.00614717	21.6365	1	0.0494274	3.29516e-06	14.2128	1	1	0.000163253	-0.610549	-0.656899	-1.6073	1.06913
ASTN2	50.2526	4	4.79683e-06	3.19789e-10	7.93158	1	1	0.00485794	38.4535	1	8.41092e-06	5.60728e-10	0.890555	1	1	0.345327	2.97693	1	1	0.0844592	0.852974	1.88282	-0.37334	0.640752
CA8	50.1974	4	4.92584e-06	3.28389e-10	8.11934	1	1	0.00437955	14.296	1	1	0.000156194	16.3463	1	0.791401	5.27601e-05	11.4358	1	1	0.000720431	-1.15747	-1.81446	-2.92795	-2.33864
SLC22A23	50.1066	4	5.14577e-06	3.43052e-10	13.2627	1	1	0.000270746	1.03775	1	1	0.308346	34.8736	1	5.27717e-05	3.51811e-09	0.932524	1	1	0.334208	0.804542	-0.232555	1.51031	0.267277
CTNNA2	50.0267	4	5.34727e-06	3.56485e-10	11.6543	1	1	0.000640535	8.2349	1	1	0.00410924	11.3023	1	1	0.000774102	18.8351	1	0.213777	1.42518e-05	-1.1376	-1.16723	-1.79421	-2.92921
CECR2	49.9638	4	5.51132e-06	3.67422e-10	10.2207	1	1	0.00138874	15.4476	1	1	8.48243e-05	9.25603	1	1	0.00234721	15.0395	1	1	0.000105285	-0.691295	-0.88151	-0.980689	-1.47831
AC008892.1	49.9242	4	5.61735e-06	3.7449e-10	1.70926	1	1	0.191081	26.2593	1	0.00447779	2.98519e-07	13.2788	1	1	0.000268423	8.67685	1	1	0.00322278	-0.28977	-1.37455	-1.33119	-0.947187
RBMS3	49.9032	4	5.67441e-06	3.78294e-10	0.00119547	1	1	0.972418	39.7062	1	4.42786e-06	2.95191e-10	8.45223	1	1	0.00364597	1.74357	1	1	0.186687	-0.0108471	-2.07289	-1.22465	-0.654235
SALL1	49.892	4	5.70484e-06	3.80323e-10	21.7501	1	0.0465869	3.10579e-06	12.775	1	1	0.000351276	13.1355	1	1	0.000289751	2.23143	1	1	0.135229	-1.13778	-0.875372	-1.26784	-0.435859
PTPRD	49.8713	4	5.76199e-06	3.84133e-10	13.2322	1	1	0.000275183	7.42162	1	1	0.00644449	9.19796	1	1	0.00242285	20.0195	1	0.114982	7.66547e-06	-0.893005	-0.72309	-1.01563	-2.01306
SULT1C2	49.778	4	6.02618e-06	4.01745e-10	32.784	1	0.000154481	1.02987e-08	1.34535	1	1	0.246093	0.246977	1	1	0.619212	15.4017	1	1	8.69111e-05	2.83918	0.537789	0.339977	2.45397
RAP2C-AS1	49.6871	4	6.29545e-06	4.19696e-10	40.0678	1	3.67956e-06	2.45304e-10	1.78045	1	1	0.182095	7.01971	1	1	0.00806175	0.819188	1	1	0.365418	-2.43341	-0.397509	-1.17519	0.315292
AC137494.1	49.6426	4	6.43147e-06	4.28765e-10	42.9156	1	8.57311e-07	5.71541e-11	6.51766	1	1	0.0106808	0.202521	1	1	0.652694	0.00687542	1	1	0.933917	-2.54768	-0.877523	0.193924	0.0323294
LSAMP	49.4652	4	7.00386e-06	4.66924e-10	3.04388	1	1	0.0810422	17.0801	1	0.537546	3.58364e-05	6.93681	1	1	0.00844394	22.4045	1	0.033129	2.2086e-06	-0.454308	-1.2314	-0.963478	-2.36131
TTTY14	49.3807	4	7.29426e-06	4.86284e-10	45.1528	1	2.73366e-07	1.82244e-11	2.11956	1	1	0.145429	0.356433	1	1	0.550494	1.75189	1	1	0.185639	1.68909	0.376328	-0.179901	-0.488001
CNKSR2	49.2726	4	7.68319e-06	5.12213e-10	16.5293	1	0.718579	4.79053e-05	30.2532	1	0.000568734	3.79156e-08	0.153791	1	1	0.694939	2.33629	1	1	0.12639	-1.55602	-2.39094	-0.218878	-0.705938
RIPOR2	49.2332	4	7.83011e-06	5.22007e-10	31.9839	1	0.000233182	1.55455e-08	12.4672	1	1	0.000414161	4.33329	1	1	0.0373739	0.448758	1	1	0.502925	-1.95735	-1.45283	-0.996627	-0.323036
FLT1	49.1832	4	8.02022e-06	5.34681e-10	2.15547	1	1	0.142063	44.6152	1	3.59742e-07	2.39828e-11	2.1098	1	1	0.146359	0.302807	1	1	0.582128	-0.384502	1.67812	0.418519	-0.18936
RIN2	48.934	4	9.04045e-06	6.02697e-10	35.01	1	4.92027e-05	3.28018e-09	1.89813	1	1	0.168288	11.5574	1	1	0.000674811	0.468489	1	1	0.493683	-0.787491	-0.173103	-0.539821	0.117568
CD163	48.9265	4	9.07313e-06	6.04875e-10	22.3565	1	0.033967	2.26447e-06	0.205513	1	1	0.650307	24.7627	1	0.00972611	6.48407e-07	1.60178	1	1	0.20565	-0.889036	-0.0880414	-1.31573	0.321212
ADAMTS19	48.9068	4	9.15928e-06	6.10619e-10	37.1997	1	1.59949e-05	1.06632e-09	0.0171734	1	1	0.895738	11.3419	1	1	0.000757795	0.348108	1	1	0.555186	-2.06454	-0.0480285	-2.24559	0.258159
UBE2F	48.8105	4	9.59291e-06	6.39528e-10	9.59288	1	1	0.00195333	10.9842	1	1	0.000918938	27.2616	1	0.00266562	1.77708e-07	0.97187	1	1	0.324214	0.483657	0.527949	0.960423	0.215163
AC025159.1	48.8011	4	9.63626e-06	6.42417e-10	29.9458	1	0.000666437	4.44292e-08	9.99476	1	1	0.00156987	8.30488	1	1	0.00395387	0.555663	1	1	0.456013	-1.35292	-0.825418	-0.83361	-0.216952
AC024257.3	48.768	4	9.79086e-06	6.52724e-10	29.6345	1	0.000782529	5.21686e-08	14.5072	1	1	0.000139624	4.45807	1	1	0.0347368	0.16821	1	1	0.681708	-1.36761	-1.05619	-0.734401	0.14151
HS2ST1	48.7102	4	1.00665e-05	6.71102e-10	37.2354	1	1.57045e-05	1.04697e-09	1.3554	1	1	0.244337	8.50686	1	1	0.0035381	1.61252	1	1	0.204138	-1.19831	0.216672	-0.735209	-0.327022
SSPN	48.489	4	1.11947e-05	7.46314e-10	31.3146	1	0.000329136	2.19424e-08	9.74016	1	1	0.00180286	6.59829	1	1	0.0102077	0.835926	1	1	0.360565	-1.41694	-0.837785	-0.855857	-0.266237
RASSF3	48.4463	4	1.14262e-05	7.61748e-10	0.730824	1	1	0.392616	39.4474	1	5.05515e-06	3.3701e-10	2.66758	1	1	0.102412	5.6005	1	1	0.0179554	0.15561	1.0696	0.338962	0.577099
LINC02246	48.337	4	1.20422e-05	8.02816e-10	44.0292	1	4.85262e-07	3.23508e-11	0.167085	1	1	0.682715	1.67368	1	1	0.195766	2.46698	1	1	0.116261	1.82796	0.115705	-0.457065	-0.68961
DSCAM	48.3067	4	1.22187e-05	8.14583e-10	28.6692	1	0.00128787	8.58578e-08	4.13574	1	1	0.0419868	13.7102	1	1	0.000213292	1.79151	1	1	0.180742	0.622196	0.250376	-0.577836	-0.213514
ARHGAP20	48.1584	4	1.31201e-05	8.74672e-10	21.0148	1	0.0683607	4.55738e-06	0.05221	1	1	0.819261	22.5213	1	0.0311735	2.07823e-06	4.57004	1	1	0.0325359	-1.06954	-0.0513805	-1.62635	-0.694864
PRKN	47.621	4	1.69806e-05	1.13204e-09	9.83266	1	1	0.0017144	20.7487	1	0.0785487	5.23658e-06	14.4705	1	1	0.000142375	2.56916	1	1	0.108966	-0.41432	-0.617192	-0.640088	-0.279353
LINC00621	47.5726	4	1.738e-05	1.15867e-09	34.6806	1	5.82731e-05	3.88487e-09	1.25994	1	1	0.261662	11.6092	1	1	0.000656254	0.0228212	1	1	0.879923	-2.0624	-0.430447	-1.87225	-0.0616299
AC097448.1	47.5669	4	1.74274e-05	1.16183e-09	37.3192	1	1.50441e-05	1.00294e-09	3.62666	1	1	0.0568608	6.56804	1	1	0.0103826	0.0530169	1	1	0.817894	-1.61612	-0.476257	-0.813846	-0.0684419
HSPA1B	47.5658	4	1.74369e-05	1.16246e-09	40.6551	1	2.72418e-06	1.81612e-10	0.0265268	1	1	0.87062	5.58233	1	1	0.0181426	1.3018	1	1	0.253884	0.7657	-0.0228916	0.363355	-0.209419
ATP13A3	47.4755	4	1.82084e-05	1.21389e-09	35.4913	1	3.84283e-05	2.56189e-09	3.4588	1	1	0.0629161	3.07322	1	1	0.0795918	5.45219	1	1	0.0195439	1.0145	0.315204	0.350654	0.507169
MTBP	47.4611	4	1.83347e-05	1.22232e-09	42.8427	1	8.89832e-07	5.93221e-11	0.924188	1	1	0.336378	3.57309	1	1	0.0587231	0.121113	1	1	0.72783	-2.0803	0.310876	-0.852835	-0.13333
ELMO1-AS1	47.3164	4	1.96529e-05	1.3102e-09	21.27	1	0.0598376	3.98917e-06	21.9243	1	0.0425437	2.83625e-06	1.2302	1	1	0.267368	2.89189	1	1	0.0890267	-0.942105	-0.977301	-0.264746	0.443376
NRCAM	47.2562	4	2.02289e-05	1.34859e-09	10.7559	1	1	0.00103947	9.68242	1	1	0.00186039	6.75203	1	1	0.0093641	20.0658	1	0.112233	7.48218e-06	-0.867871	-0.9243	-1.04997	-1.58142
SCLT1	47.0964	4	2.18399e-05	1.45599e-09	23.6895	1	0.0169799	1.13199e-06	17.1191	1	0.526611	3.51074e-05	2.10267	1	1	0.147042	4.18517	1	1	0.0407791	-0.74516	-0.692275	-0.295139	-0.45685
TRERF1	47.0342	4	2.25018e-05	1.50012e-09	15.3467	1	1	8.94782e-05	2.94704	1	1	0.0860352	20.4201	1	0.0932597	6.21732e-06	8.32036	1	1	0.00392031	-0.74593	-0.341625	-1.31305	-0.799541
LINC02456	46.937	4	2.35758e-05	1.57172e-09	38.3579	1	8.83346e-06	5.88897e-10	6.33963	1	1	0.0118069	0.559923	1	1	0.454291	1.67952	1	1	0.194988	-3.95862	-1.66655	-0.707843	0.872311
ALDOA	46.9199	4	2.37701e-05	1.58467e-09	19.1213	1	0.184006	1.22671e-05	0.911459	1	1	0.339728	18.8767	1	0.209166	1.39444e-05	8.01041	1	1	0.00465092	-1.48822	-0.366155	2.08089	1.38067
DLGAP2	46.8455	4	2.46324e-05	1.64216e-09	22.5949	1	0.030002	2.00013e-06	11.3706	1	1	0.00074615	7.22628	1	1	0.00718441	5.65373	1	1	0.0174183	-2.25853	-1.84999	-3.05802	-1.45178
HLA-DRB1	46.7767	4	2.54589e-05	1.69726e-09	41.9147	1	1.43012e-06	9.53411e-11	1.69113	1	1	0.193453	0.0522743	1	1	0.819152	3.11857	1	1	0.0774046	-0.764461	-0.161175	0.0334659	0.278382
TTC28	46.7443	4	2.58581e-05	1.72387e-09	9.96181	1	1	0.00159821	9.12505	1	1	0.00252133	20.7426	1	0.0788022	5.25348e-06	6.91483	1	1	0.00854836	-0.46494	-0.481719	-0.942357	-0.537896
AL359232.1	46.5975	4	2.77434e-05	1.84956e-09	42.0452	1	1.33779e-06	8.91859e-11	1.72301	1	1	0.189306	0.924189	1	1	0.336377	1.90504	1	1	0.167515	-2.62246	-0.524264	0.497747	0.646473
IFI27	46.5589	4	2.82616e-05	1.88411e-09	45.6373	1	2.13456e-07	1.42304e-11	0.0509946	1	1	0.821342	0.101541	1	1	0.749989	0.769021	1	1	0.38052	-2.7442	-0.0862696	0.1369	-0.389987
NCOA5	46.5208	4	2.87819e-05	1.9188e-09	20.6771	1	0.0815439	5.43626e-06	10.1836	1	1	0.00141694	11.9933	1	1	0.00053392	3.66682	1	1	0.0555059	-1.01446	-0.776743	-1.05824	-0.572475
ERO1A	46.5149	4	2.88639e-05	1.92426e-09	3.35315	1	1	0.0670765	14.5088	1	1	0.00013951	19.586	1	0.144254	9.61696e-06	9.06696	1	1	0.0026027	-0.389414	0.794031	0.997416	0.832691
DDIT4	46.5148	4	2.88647e-05	1.92431e-09	32.8312	1	0.000150779	1.00519e-08	0.793858	1	1	0.372936	11.7019	1	1	0.000624348	1.18785	1	1	0.275763	-0.858994	-0.134331	0.596091	0.211875
DNAJB4	46.4438	4	2.98644e-05	1.99096e-09	41.1176	1	2.15011e-06	1.43341e-10	0.797033	1	1	0.371982	4.20482	1	1	0.0403092	0.324366	1	1	0.568995	2.01074	-0.242544	0.654083	0.186259
BANK1	46.3576	4	3.11238e-05	2.07492e-09	31.0204	1	0.000382992	2.55328e-08	3.83642	1	1	0.0501504	11.062	1	1	0.000881172	0.438841	1	1	0.507683	-1.95795	-0.793783	-2.13925	-0.353559
MAN1A1	46.3553	4	3.11589e-05	2.07726e-09	0.168019	1	1	0.681878	26.8404	1	0.0033145	2.20967e-07	1.28123	1	1	0.25767	18.0656	1	0.320131	2.13421e-05	0.0627802	0.80268	-0.217309	0.805423
PDK3	46.338	4	3.14175e-05	2.0945e-09	27.1859	1	0.00277203	1.84802e-07	5.76695	1	1	0.0163304	9.92536	1	1	0.00163017	3.45984	1	1	0.0628763	0.806029	0.408136	0.58076	0.390171
S100Z	46.2456	4	3.28404e-05	2.18936e-09	2.01494	1	1	0.155757	30.4148	1	0.000523276	3.48851e-08	13.8074	1	1	0.000202538	0.00847277	1	1	0.92666	-0.268119	-1.1037	-1.00385	0.0231112
HIST1H2BD	46.1041	4	3.51445e-05	2.34297e-09	7.72842	1	1	0.00543583	11.4521	1	1	0.000714132	11.9128	1	1	0.000557492	15.0108	1	1	0.000106897	-0.442097	-0.62461	-0.796131	-0.846403
MT-ND4L	46.0956	4	3.52892e-05	2.35262e-09	8.52188	1	1	0.00350903	3.72781	1	1	0.0535134	16.6994	1	0.656916	4.37944e-05	17.1465	1	0.519082	3.46055e-05	-0.444402	0.307892	0.711115	0.821523
CDKN1A	46.0011	4	3.6923e-05	2.46153e-09	24.3524	1	0.0120342	8.02277e-07	11.0815	1	1	0.000871946	10.3863	1	1	0.00126954	0.180969	1	1	0.670542	-0.771096	0.549681	0.589103	-0.0901796
RHOT2	45.8105	4	4.04542e-05	2.69695e-09	45.4329	1	2.3694e-07	1.5796e-11	0.0361049	1	1	0.849299	5.74496e-05	1	1	0.993952	0.34144	1	1	0.558999	-1.58406	-0.0474132	-0.00220333	-0.164726
HK2	45.7791	4	4.10664e-05	2.73776e-09	37.1965	1	1.60207e-05	1.06805e-09	6.21121	1	1	0.0126944	2.06065	1	1	0.151146	0.31076	1	1	0.577214	-1.16994	0.49098	0.323837	-0.169333
GIMAP6	45.6457	4	4.37775e-05	2.9185e-09	21.6777	1	0.0483771	3.22514e-06	12.8974	1	1	0.00032904	8.64433	1	1	0.00328082	2.42623	1	1	0.119319	-2.24744	-1.97773	-1.6849	0.721142
GADD45G	45.6176	4	4.43709e-05	2.95806e-09	4.62093	1	1	0.0315842	9.57722	1	1	0.00197006	18.3748	1	0.272156	1.81437e-05	13.0446	1	1	0.000304164	-0.957016	1.50729	2.05955	1.76217
ZEB1-AS1	45.5278	4	4.63203e-05	3.08802e-09	36.2228	1	2.64002e-05	1.76001e-09	5.53059	1	1	0.0186868	1.07323	1	1	0.300218	2.70121	1	1	0.100272	-1.96836	-0.898603	-0.433791	-0.723253
LINC01909	45.4305	4	4.85307e-05	3.23538e-09	29.6361	1	0.000781867	5.21245e-08	2.29502	1	1	0.12979	9.2798	1	1	0.00231695	4.21954	1	1	0.039961	-1.75954	-0.411109	-1.33073	-0.776851
PHACTR2	45.3087	4	5.14453e-05	3.42969e-09	13.7163	1	1	0.000212599	1.72462	1	1	0.189099	25.3732	1	0.00708657	4.72438e-07	4.49455	1	1	0.034003	0.610601	0.237189	-1.27317	-0.545774
SPATA5	45.0908	4	5.71031e-05	3.80687e-09	3.44329	1	1	0.063509	19.5266	1	0.148815	9.92097e-06	20.7755	1	0.0774597	5.16398e-06	1.34542	1	1	0.24608	-0.307629	-0.779113	-1.13764	-0.264604
DLEU7	45.0067	4	5.94488e-05	3.96325e-09	24.604	1	0.010561	7.04064e-07	2.60918	1	1	0.106246	15.1423	1	1	9.97022e-05	2.65119	1	1	0.103472	-0.924843	-0.291736	-0.940705	0.382077
LINC00278	44.9251	4	6.18176e-05	4.12117e-09	20.3931	1	0.0945866	6.30577e-06	10.8918	1	1	0.000965929	2.21128	1	1	0.137005	11.429	1	1	0.000723083	1.073	0.872542	0.454209	1.13863
CD226	44.5824	4	7.28336e-05	4.85558e-09	36.7039	1	2.06256e-05	1.37504e-09	4.70997	1	1	0.0299882	0.656129	1	1	0.41793	2.51242	1	1	0.112952	-1.44237	-0.481051	-0.217904	-0.435492
UBA6-AS1	44.4976	4	7.58518e-05	5.05679e-09	25.0654	1	0.00831268	5.54179e-07	5.04351	1	1	0.0247183	11.6727	1	1	0.00063424	2.71595	1	1	0.0993501	-1.21992	-0.564905	-1.14583	-0.531466
TRPS1	44.4158	4	7.88795e-05	5.25863e-09	8.35942	1	1	0.00383693	11.5361	1	1	0.000682569	21.186	1	0.0625188	4.16792e-06	3.33421	1	1	0.0678531	-0.43577	-0.580445	-1.04182	-0.403174
BCAS2	44.4153	4	7.88959e-05	5.25973e-09	34.8363	1	5.3795e-05	3.58633e-09	3.73181	1	1	0.0533856	5.7089	1	1	0.0168791	0.138379	1	1	0.709898	1.35624	0.433146	0.642151	0.116548
AL158832.2	44.3688	4	8.06714e-05	5.3781e-09	39.8973	1	4.01509e-06	2.67673e-10	0.77646	1	1	0.378226	1.18561	1	1	0.276217	2.50945	1	1	0.113165	-2.21433	-0.308277	-0.487875	-0.616001
DEC1	44.3517	4	8.13346e-05	5.42231e-09	34.4828	1	6.4505e-05	4.30033e-09	4.59244	1	1	0.0321134	4.90715	1	1	0.0267458	0.369324	1	1	0.543373	-2.09954	-0.756478	-1.00407	-0.23922
ZC3H12C	44.3136	4	8.28315e-05	5.5221e-09	33.432	1	0.0001107	7.38003e-09	10.4821	1	1	0.00120535	0.359971	1	1	0.548522	0.0395072	1	1	0.842447	1.44504	0.810952	0.210129	-0.0682464
CSMD1	44.2493	4	8.54178e-05	5.69452e-09	13.9227	1	1	0.000190485	7.82184	1	1	0.00516185	7.37397	1	1	0.00661749	15.1308	1	1	0.000100312	-1.11636	-0.98793	-1.31818	-2.19044
RGS9	44.2131	4	8.69102e-05	5.79401e-09	7.80651	1	1	0.00520583	14.7959	1	1	0.000119794	21.4557	1	0.0543151	3.62101e-06	0.154997	1	1	0.693805	2.36783	2.91341	2.74126	0.335004
CLYBL	44.101	4	9.16965e-05	6.1131e-09	16.4566	1	0.746637	4.97758e-05	4.91971	1	1	0.0265519	21.9387	1	0.0422247	2.81498e-06	0.785983	1	1	0.375317	-0.98506	-0.534603	-1.55122	-0.267078
AC087854.1	44.0766	4	9.27744e-05	6.18496e-09	25.616	1	0.00624872	4.16581e-07	6.41304	1	1	0.0113285	12.0319	1	1	0.000522989	0.0157539	1	1	0.900116	-1.297	-0.640804	-1.09931	0.0380344
HIST1H4C	44.0481	4	9.40483e-05	6.26989e-09	8.68859	1	1	0.00320209	7.36663	1	1	0.00664455	15.3464	1	1	8.94894e-05	12.6464	1	1	0.000376282	-0.838461	0.819915	1.23614	1.16216
OTUD1	43.9878	4	9.68003e-05	6.45335e-09	0.0460119	1	1	0.830154	11.4646	1	1	0.000709346	27.9339	1	0.00188296	1.25531e-07	4.54327	1	1	0.0330484	0.0626198	0.962309	2.44055	0.835054
MLKL	43.9669	4	9.77722e-05	6.51815e-09	19.0476	1	0.191251	1.275e-05	15.0648	1	1	0.000103884	7.09744	1	1	0.0077194	2.75712	1	1	0.0968222	0.95071	-0.97436	-0.89717	-0.545084
EDA	43.8543	4	0.00010318	6.87863e-09	8.79018	1	1	0.00302856	11.4225	1	1	0.000725581	23.6233	1	0.0175743	1.17162e-06	0.0183273	1	1	0.892313	-0.613407	-0.740574	-1.62139	-0.0373761
MAGI1	43.8202	4	0.000104876	6.99172e-09	0.456012	1	1	0.499493	21.2642	1	0.0600214	4.00143e-06	11.5283	1	1	0.000685464	10.5718	1	1	0.00114825	-0.138853	-0.975326	-0.886597	-0.91016
PTCHD4	43.7497	4	0.000108475	7.23164e-09	26.2534	1	0.00449136	2.99424e-07	13.4201	1	1	0.000248944	3.56868	1	1	0.0588792	0.507492	1	1	0.476226	-1.84689	-1.22225	-0.874655	-0.320945
XYLT1	43.7463	4	0.00010865	7.24331e-09	5.93037	1	1	0.0148821	36.431	1	2.37246e-05	1.58164e-09	0.624604	1	1	0.429342	0.760285	1	1	0.383239	-0.424884	1.00946	-0.180646	0.198964
CCL3L1	43.5814	4	0.000117561	7.83739e-09	0.451138	1	1	0.501795	15.6508	1	1	7.61794e-05	23.7371	1	0.0165645	1.1043e-06	3.74232	1	1	0.0530509	-0.833369	7.21623	4.67821	2.43052
PPP2R2B	43.4557	4	0.000124842	8.32278e-09	11.6282	1	1	0.000649592	6.4475	1	1	0.0111109	0.403539	1	1	0.525267	24.9765	1	0.00870509	5.80339e-07	-0.779603	-0.63574	0.177122	-1.65645
AC027097.2	43.3931	4	0.000128637	8.57582e-09	10.2159	1	1	0.00139232	6.51498	1	1	0.010697	16.532	1	0.717528	4.78352e-05	10.1301	1	1	0.00145866	-0.691307	-0.594906	-1.34269	-1.04148
TSHZ1	43.3332	4	0.000132368	8.82456e-09	42.2164	1	1.22565e-06	8.171e-11	0.19889	1	1	0.655618	0.0267261	1	1	0.87014	0.891179	1	1	0.345158	2.09325	0.175674	-0.0795152	-0.479601
AC087564.1	43.2876	4	0.000135286	9.01904e-09	14.7927	1	1	0.000119997	8.54019	1	1	0.00347389	17.908	1	0.347761	2.31841e-05	2.04667	1	1	0.152539	-0.791955	-0.638978	-1.2452	-0.368882
MYO16-AS1	43.0472	4	0.000151759	1.01173e-08	31.8173	1	0.000254065	1.69377e-08	3.50729	1	1	0.0610992	7.54276	1	1	0.00602515	0.179806	1	1	0.67154	-2.15938	-0.709908	-1.7008	0.199356
DOCK3	43.0427	4	0.000152083	1.01388e-08	14.4388	1	1	0.000144792	28.0668	1	0.00175803	1.17202e-07	0.0403295	1	1	0.840838	0.496877	1	1	0.480876	0.878801	1.17343	0.0610305	0.202791
ADAMTSL2	42.9506	4	0.000158922	1.05948e-08	22.6754	1	0.0287719	1.91812e-06	5.07629	1	1	0.0242552	6.25905	1	1	0.012356	8.93995	1	1	0.00279001	-1.24365	-0.587968	-0.857568	-1.30619
ELAVL4	42.928	4	0.000160651	1.071e-08	38.5706	1	7.92136e-06	5.28091e-10	0.343447	1	1	0.557846	0.160023	1	1	0.689136	3.85395	1	1	0.049629	1.89902	0.220919	-0.186165	-1.10033
U2AF1L4	42.8209	4	0.000169081	1.12721e-08	38.3548	1	8.84749e-06	5.89833e-10	1.75468	1	1	0.185289	1.18314	1	1	0.276718	1.52832	1	1	0.216364	-1.87736	-0.362838	0.331333	0.35017
ABHD15-AS1	42.8129	4	0.000169728	1.13152e-08	21.588	1	0.0506933	3.37956e-06	12.1879	1	1	0.000480994	8.69091	1	1	0.00319801	0.346056	1	1	0.556354	-0.802385	-0.614611	-0.631175	-0.134952
CAMKMT	42.7927	4	0.00017138	1.14253e-08	0.0334471	1	1	0.854888	12.372	1	1	0.000435816	27.894	1	0.00192224	1.28149e-07	2.49324	1	1	0.114336	0.0292286	-0.609727	-1.1894	-0.340398
AL139089.1	42.7645	4	0.000173705	1.15803e-08	27.1514	1	0.00282198	1.88132e-07	8.37292	1	1	0.00380853	2.23326	1	1	0.135069	5.00691	1	1	0.0252464	-2.29447	-1.25221	-0.857	1.05069
CCL4	42.7506	4	0.000174859	1.16573e-08	1.88378	1	1	0.169906	20.0927	1	0.110668	7.37786e-06	16.5526	1	0.709804	4.73203e-05	4.22158	1	1	0.0399131	1.55595	5.13934	8.13064	6.27997
ARMH1	42.6932	4	0.000179718	1.19812e-08	23.1412	1	0.0225799	1.50533e-06	13.1588	1	1	0.000286179	4.0382	1	1	0.0444812	2.35508	1	1	0.124876	-1.45297	-1.00663	-0.802956	-0.509201
AL022238.2	42.546	4	0.000192807	1.28538e-08	36.8175	1	1.94586e-05	1.29724e-09	5.01798	1	1	0.0250854	0.594784	1	1	0.440575	0.115786	1	1	0.733651	-2.20989	0.922883	-0.405134	0.152674
C22orf34	42.4505	4	0.000201801	1.34534e-08	23.7533	1	0.0164263	1.09508e-06	6.20744	1	1	0.0127215	12.489	1	1	0.000409346	0.000766323	1	1	0.977915	-1.35778	-0.663578	-1.23775	-0.00861224
CADM1	42.2322	4	0.000223971	1.49314e-08	5.59243	1	1	0.0180382	20.9052	1	0.0723886	4.8259e-06	0.0776525	1	1	0.780504	15.657	1	1	7.59327e-05	0.493887	0.90153	-0.0710723	0.974374
LINC01141	42.1216	4	0.000236119	1.57413e-08	31.2982	1	0.00033193	2.21287e-08	0.421762	1	1	0.516059	6.14201	1	1	0.0132007	4.25961	1	1	0.039029	-0.990943	0.108457	-0.539295	-0.536604
SIPA1L1	41.848	4	0.000269048	1.79366e-08	20.814	1	0.075918	5.0612e-06	10.2714	1	1	0.00135112	5.82919	1	1	0.0157624	4.93349	1	1	0.0263411	-0.590822	-0.455202	0.370194	-0.459964
FRMPD4	41.7517	4	0.000281706	1.87804e-08	8.54316	1	1	0.00346823	11.4252	1	1	0.00072454	6.17051	1	1	0.0129897	15.6128	1	1	7.77274e-05	-1.64438	-1.7047	-1.99813	-3.4813
MIR3142HG	41.682	4	0.000291221	1.94148e-08	24.5226	1	0.0110167	7.34449e-07	14.4379	1	1	0.000144855	2.19861	1	1	0.138135	0.522936	1	1	0.469592	3.98739	2.44847	0.876151	0.508915
AL139351.3	41.6536	4	0.000295198	1.96799e-08	5.52921	1	1	0.0187016	5.42563	1	1	0.0198433	18.9048	1	0.206109	1.37406e-05	11.794	1	1	0.000594226	-0.908118	-0.744884	-2.81753	-2.14428
AL589645.1	41.6471	4	0.000296122	1.97415e-08	32.1832	1	0.000210453	1.40302e-08	0.0311326	1	1	0.859945	7.31111	1	1	0.00685295	2.12166	1	1	0.145229	-3.08553	-0.0691249	-1.65224	-0.858415
ALOX15B	41.3299	4	0.000344495	2.29663e-08	6.55791	1	1	0.0104419	4.69153	1	1	0.0303117	0.619336	1	1	0.431294	29.4611	1	0.000855759	5.70506e-08	-0.819338	-0.589306	-0.278422	1.90235
MERTK	41.2766	4	0.000353364	2.35576e-08	15.8871	1	1	6.72357e-05	0.415344	1	1	0.51927	16.7204	1	0.649697	4.33131e-05	8.25374	1	1	0.00406681	-0.518667	0.0855913	-0.69001	0.469232
MALT1	41.2281	4	0.000361631	2.41087e-08	1.17818	1	1	0.277727	10.5966	1	1	0.00113294	28.7863	1	0.0012123	8.082e-08	0.666942	1	1	0.41412	0.200171	0.623505	1.03149	0.191552
CYP19A1	41.1112	4	0.000382349	2.549e-08	14.7017	1	1	0.000125935	25.9988	1	0.00512452	3.41635e-07	0.339415	1	1	0.560167	0.0713806	1	1	0.789337	-1.84189	2.45499	0.370227	-0.169921
HMOX1	41.0958	4	0.000385179	2.56786e-08	27.7165	1	0.00210692	1.40461e-07	1.20203	1	1	0.272916	6.50247	1	1	0.0107725	5.67479	1	1	0.0172104	0.849705	-0.181451	0.500681	0.506124
DIAPH2-AS1	41.0725	4	0.000389474	2.59649e-08	33.3195	1	0.00011729	7.81934e-09	0.0794474	1	1	0.778048	7.03155	1	1	0.00800858	0.64198	1	1	0.422995	-1.50571	-0.0816218	-0.968961	-0.284214
NCF1	41.0527	4	0.00039317	2.62114e-08	24.9791	1	0.00869326	5.79551e-07	12.932	1	1	0.000323009	0.0980947	1	1	0.754128	3.04348	1	1	0.0810619	-1.03338	-0.852712	-0.07646	0.428425
IRF7	40.9957	4	0.000404006	2.69337e-08	36.2815	1	2.5616e-05	1.70774e-09	4.13518	1	1	0.0420005	0.148591	1	1	0.699886	0.43036	1	1	0.511813	-1.4851	-0.490198	0.0964949	0.177423
AC020611.2	40.8197	4	0.000439367	2.92911e-08	18.3927	1	0.269624	1.7975e-05	16.9083	1	0.58844	3.92293e-05	4.43059	1	1	0.0353003	1.0881	1	1	0.296892	-1.24266	-1.26506	-0.909504	-0.412103
IGKC	40.7588	4	0.00045229	3.01527e-08	2.93976	1	1	0.0864236	1.25771	1	1	0.262084	36.3005	1	2.53686e-05	1.69124e-09	0.260908	1	1	0.609497	-0.741557	-0.585264	3.04326	-0.371301
TPT1	40.5182	4	0.000507255	3.3817e-08	14.5306	1	1	0.000137902	25.4754	1	0.00672099	4.48066e-07	0.512165	1	1	0.474203	4.32759e-05	1	1	0.994751	-0.482673	-0.673135	-0.109764	-0.00110947
DLG2	40.4513	4	0.000523677	3.49118e-08	0.019796	1	1	0.888108	19.203	1	0.176295	1.1753e-05	19.1839	1	0.178061	1.18707e-05	2.04458	1	1	0.152749	-0.0236765	-0.80073	-0.934452	-0.323962
HIST1H1D	40.3756	4	0.000542904	3.61936e-08	4.04307	1	1	0.0443531	2.49132	1	1	0.114476	9.4371	1	1	0.00212639	24.4041	1	0.0117151	7.8101e-07	-0.814372	0.760001	1.4856	2.64439
NOS1AP	40.2704	4	0.000570812	3.80541e-08	12.7605	1	1	0.000354015	4.29525	1	1	0.038219	19.3003	1	0.16753	1.11687e-05	3.9143	1	1	0.0478769	0.569467	0.414556	1.06713	-0.562535
CCDC146	40.2621	4	0.000573078	3.82052e-08	4.66307	1	1	0.030818	23.18	1	0.0221284	1.47522e-06	10.926	1	1	0.000948226	1.49296	1	1	0.221758	-0.422507	-1.02364	-0.89166	-0.335911
ITGB2-AS1	39.8437	4	0.000699436	4.66291e-08	34.9402	1	5.09988e-05	3.39992e-09	0.195324	1	1	0.658522	2.62816	1	1	0.104984	2.08001	1	1	0.149239	-1.24481	-0.0903855	0.394341	-0.398253
P2RY14	39.7473	4	0.00073227	4.8818e-08	19.8793	1	0.123736	8.24904e-06	11.9362	1	1	0.00055054	3.76328	1	1	0.0523896	4.16857	1	1	0.0411804	-1.91575	-3.40159	-2.18248	-1.91574
TPD52	39.7315	4	0.000737799	4.91866e-08	12.5918	1	1	0.000387433	21.2974	1	0.0589885	3.93257e-06	4.23773	1	1	0.0395349	1.60449	1	1	0.205268	0.886974	1.12915	0.568563	0.433805
FOSL2	39.7233	4	0.00074068	4.93787e-08	2.24234	1	1	0.134278	6.28766	1	1	0.0121582	24.1492	1	0.0133731	8.91542e-07	7.04415	1	1	0.00795247	0.607689	1.20414	2.09707	1.20028
ADM	39.7168	4	0.000743	4.95333e-08	11.034	1	1	0.000894544	11.2717	1	1	0.000786972	12.7687	1	1	0.000352465	4.6423	1	1	0.0311932	-1.52002	3.19024	2.31942	2.75125
SORCS1	39.6488	4	0.000767413	5.11609e-08	2.32673	1	1	0.127169	33.8892	1	8.75115e-05	5.8341e-09	0.675708	1	1	0.411069	2.75717	1	1	0.0968194	0.43609	1.70735	-0.311994	-0.635838
CDH13	39.55	4	0.000804375	5.3625e-08	0.365236	1	1	0.545612	16.4367	1	0.754538	5.03025e-05	7.92458	1	1	0.00487676	14.8235	1	1	0.000118055	-0.229989	-1.90668	-1.6862	-2.97958
HLA-DPB1	39.5319	4	0.000811324	5.40883e-08	20.893	1	0.0728502	4.85668e-06	2.60732	1	1	0.106371	6.82894	1	1	0.00896923	9.20267	1	1	0.00241663	-0.649829	-0.244395	-0.461798	0.567331
WNT2B	39.5111	4	0.000819419	5.46279e-08	2.57818	1	1	0.108346	5.04169	1	1	0.0247443	31.1299	1	0.000361989	2.41326e-08	0.761302	1	1	0.382921	-0.341639	-0.500461	-2.02789	-0.244016
SHLD1	39.4282	4	0.000852361	5.68241e-08	23.9993	1	0.014456	9.63732e-07	3.52526	1	1	0.0604404	9.23235	1	1	0.00237776	2.67139	1	1	0.102167	-1.19833	-0.480333	-0.931201	-0.53453
AC116667.1	39.2929	4	0.000909078	6.06052e-08	13.889	1	1	0.000193932	19.8891	1	0.123099	8.20662e-06	5.23747	1	1	0.0221054	0.277281	1	1	0.598489	-1.11333	-1.28448	-0.892267	-0.210996
CLEC17A	39.2829	4	0.000913385	6.08923e-08	25.4265	1	0.00689341	4.59561e-07	1.39855	1	1	0.236967	6.98847	1	1	0.00820365	5.4694	1	1	0.0193523	-1.91217	-0.441549	-1.14056	-1.22064
AC103719.1	39.2293	4	0.000936995	6.24663e-08	20.3603	1	0.0962182	6.41455e-06	9.46696	1	1	0.00209206	6.00439	1	1	0.0142703	3.39759	1	1	0.0652919	-3.06043	-1.84045	-1.74356	-1.29227
C5orf63	39.2279	4	0.000937613	6.25076e-08	20.4406	1	0.0922683	6.15122e-06	15.4258	1	1	8.58081e-05	1.87798	1	1	0.170564	1.48354	1	1	0.223222	-1.61431	-1.22444	-0.551532	-0.499234
KLF3-AS1	39.1996	4	0.000950298	6.33532e-08	12.3534	1	1	0.000440179	12.6645	1	1	0.000372666	6.20777	1	1	0.012719	7.97396	1	1	0.00474551	-1.01124	-1.27108	-1.34132	-1.33481
SNHG25	39.1565	4	0.000970015	6.46677e-08	37.7568	1	1.20207e-05	8.01379e-10	0.0285497	1	1	0.865823	0.684606	1	1	0.408005	0.686548	1	1	0.407341	-1.40564	0.0319853	-0.198332	0.194323
CEMIP2	39.1049	4	0.000994119	6.62746e-08	31.3327	1	0.000326077	2.17384e-08	6.32176	1	1	0.0119265	0.279111	1	1	0.597285	1.17128	1	1	0.279139	-1.05569	-0.547659	0.128525	0.315304
AC132153.1	38.991	4	0.00104947	6.99646e-08	10.4299	1	1	0.00123992	24.0373	1	0.0141733	9.44886e-07	3.08554	1	1	0.078991	1.43826	1	1	0.230421	-0.893556	-1.43041	-0.679246	-0.419238
ADGRB3	38.9897	4	0.00105012	7.00078e-08	3.45738	1	1	0.0629701	16.0678	1	0.916736	6.11157e-05	1.25719	1	1	0.262184	18.2073	1	0.297171	1.98114e-05	0.457639	-1.19738	-0.369574	-2.34939
LIMD2	38.8444	4	0.00112523	7.50156e-08	36.0504	1	2.88412e-05	1.92275e-09	0.615999	1	1	0.432538	0.632243	1	1	0.426534	1.54569	1	1	0.213772	-1.26724	-0.169216	-0.198397	0.328355
NR4A1	38.834	4	0.00113082	7.53879e-08	6.70402	1	1	0.00961956	9.41254	1	1	0.00215507	15.3179	1	1	9.08508e-05	7.39949	1	1	0.00652422	1.72641	2.59208	3.08684	2.81728
OTUD6B-AS1	38.6178	4	0.00125325	8.35498e-08	16.6388	1	0.678255	4.5217e-05	13.9623	1	1	0.000186517	5.5317	1	1	0.018675	2.48502	1	1	0.114935	-0.906073	-0.781398	-0.691458	0.404415
SMIM35	38.6019	4	0.00126272	8.41814e-08	12.7018	1	1	0.0003653	12.9551	1	1	0.000319048	12.6225	1	1	0.000381131	0.322482	1	1	0.57012	-1.24192	-1.60552	-2.32961	0.260996
AC092053.5	38.522	4	0.00131163	8.74417e-08	31.2938	1	0.000332679	2.21786e-08	1.72259	1	1	0.18936	3.62885	1	1	0.0567861	1.87674	1	1	0.170705	-4.42075	-0.962231	-1.96917	-1.05732
THRB	38.3311	4	0.00143617	9.57444e-08	33.0765	1	0.000132908	8.8605e-09	0.065789	1	1	0.79757	2.63495	1	1	0.104535	2.55392	1	1	0.110021	2.02532	0.102123	-0.866949	1.09918
PSRC1	38.251	4	0.0014919	9.94603e-08	15.5134	1	1	8.19236e-05	10.0003	1	1	0.00156512	0.00573838	1	1	0.939616	12.7315	1	1	0.00035954	-1.10034	-0.882274	-0.0222322	1.07277
MT-ATP8	38.234	4	0.00150398	1.00265e-07	0.107676	1	1	0.742806	1.98004	1	1	0.159386	26.5176	1	0.00391718	2.61145e-07	9.62869	1	1	0.00191561	-0.0936337	0.4489	1.5678	1.18508
HLA-DPA1	38.1541	4	0.00156216	1.04144e-07	27.4122	1	0.00246588	1.64392e-07	4.37753	1	1	0.0364157	1.9725	1	1	0.160183	4.39191	1	1	0.0361098	-0.724072	-0.303975	-0.238264	0.382366
HS3ST2	38.0616	4	0.00163238	1.08825e-07	16.051	1	0.924871	6.1658e-05	6.2498	1	1	0.0124207	3.17844	1	1	0.0746161	12.5823	1	1	0.000389412	-3.0946	-1.84665	1.96754	3.82457
PDE4D	38.0513	4	0.00164037	1.09358e-07	8.45309	1	1	0.00364423	19.9182	1	0.121241	8.08272e-06	3.2409	1	1	0.0718212	6.43912	1	1	0.0111634	-0.581954	-1.03038	-0.477067	-0.800067
LUCAT1	38.0442	4	0.00164589	1.09726e-07	5.99895	1	1	0.0143144	19.0257	1	0.193451	1.28967e-05	12.8936	1	1	0.000329714	0.125991	1	1	0.722625	1.80255	2.36593	2.63215	0.309364
AC044893.1	38.0184	4	0.00166618	1.11079e-07	34.2151	1	7.40163e-05	4.93442e-09	3.6344	1	1	0.0565972	0.0632261	1	1	0.801468	0.105702	1	1	0.745091	-1.54512	0.5582	0.0777555	-0.120546
AC008083.2	37.902	4	0.00176093	1.17395e-07	32.7367	1	0.000158285	1.05523e-08	0.498058	1	1	0.480355	1.66292	1	1	0.197209	3.00427	1	1	0.0830456	-3.49915	-0.318096	-0.796491	-0.951221
PRDM1	37.8817	4	0.00177801	1.18534e-07	24.1598	1	0.0132997	8.86644e-07	1.70743	1	1	0.19132	3.63724	1	1	0.0565004	8.37721	1	1	0.00379955	1.06375	-0.281327	0.469186	0.744387
CERNA2	37.6975	4	0.00194051	1.29367e-07	12.8318	1	1	0.000340784	3.15393	1	1	0.0757442	0.132251	1	1	0.71611	21.5795	1	0.0509178	3.39452e-06	-1.316	-0.719177	0.164514	-3.24016
AC093895.1	37.6327	4	0.00200114	1.3341e-07	0.345581	1	1	0.556625	32.3633	1	0.000191816	1.27877e-08	3.90365	1	1	0.0481814	1.02014	1	1	0.312485	0.376679	4.00531	-1.45451	-0.71485
ARHGAP26-AS1	37.3522	4	0.00228618	1.52412e-07	22.8206	1	0.0266773	1.77849e-06	7.0855	1	1	0.007771	5.27621	1	1	0.0216188	2.16985	1	1	0.14074	-1.2279	-0.669576	-0.752807	0.469264
F13A1	37.3066	4	0.00233614	1.55742e-07	5.43945	1	1	0.0196869	20.664	1	0.0821051	5.47367e-06	8.39278	1	1	0.00376713	2.81043	1	1	0.0936534	-0.637956	-1.89601	-1.27322	-0.765229
FAM184B	37.286	4	0.0023591	1.57273e-07	32.1242	1	0.000216939	1.44626e-08	0.079665	1	1	0.777752	0.217145	1	1	0.641224	4.86501	1	1	0.0274066	-1.21328	-0.0709506	-0.144302	0.646399
CACNA1C	37.2567	4	0.00239211	1.59474e-07	12.053	1	1	0.000517092	12.2445	1	1	0.00046663	9.5055	1	1	0.00204857	3.45372	1	1	0.0631097	-1.38877	-1.30655	-1.78546	-0.858625
LINC01146	37.2339	4	0.00241814	1.6121e-07	27.1117	1	0.00288047	1.92031e-07	2.69783	1	1	0.100485	6.00766	1	1	0.0142439	1.41671	1	1	0.233946	-1.57147	-0.54885	-1.12532	-0.467386
AC005699.1	37.2029	4	0.00245398	1.63599e-07	28.0589	1	0.0017652	1.1768e-07	4.12492	1	1	0.0422559	2.3175	1	1	0.127926	2.7016	1	1	0.100247	-3.28746	-1.03767	-0.906016	-1.07328
IL1B	37.0787	4	0.00260293	1.73528e-07	19.5298	1	0.148563	9.90419e-06	2.18981	1	1	0.138926	6.82076	1	1	0.00901041	8.53832	1	1	0.00347746	-1.67314	0.537142	1.15556	-1.58604
SFMBT2	36.9917	4	0.00271261	1.8084e-07	1.04871	1	1	0.305805	0.312422	1	1	0.576198	31.5784	1	0.000287317	1.91545e-08	4.05214	1	1	0.0441155	0.0924366	-0.0528449	-0.660137	-0.252609
SYP	36.8874	4	0.00285023	1.90015e-07	35.6656	1	3.51405e-05	2.3427e-09	0.955286	1	1	0.328377	0.0630027	1	1	0.801811	0.203527	1	1	0.651889	-2.00516	-0.341674	-0.0913122	-0.166201
PUS7L	36.8601	4	0.00288734	1.92489e-07	20.1111	1	0.10961	7.3073e-06	4.70383	1	1	0.0300954	9.89148	1	1	0.00166046	2.15372	1	1	0.142225	-0.939065	-0.472285	-0.869561	-0.437015
MARCH3	36.8334	4	0.00292414	1.94943e-07	13.6119	1	1	0.000224754	13.3494	1	1	0.000258502	7.61346	1	1	0.00579341	2.25859	1	1	0.132875	-0.552137	-0.56494	-0.524942	-0.310695
AC009060.1	36.8279	4	0.00293171	1.95447e-07	33.8802	1	8.79189e-05	5.86126e-09	0.151587	1	1	0.697023	1.61629	1	1	0.20361	1.17987	1	1	0.277382	-2.27386	-0.183439	-0.965802	0.574368
AC087273.2	36.7188	4	0.00308742	2.05828e-07	31.3389	1	0.000325046	2.16697e-08	3.01294	1	1	0.0826023	2.27065	1	1	0.131845	0.096352	1	1	0.756252	-1.83983	-0.582862	-0.604387	-0.115142
TNFAIP3	36.6497	4	0.00319025	2.12684e-07	5.88801	1	1	0.0152444	6.44519	1	1	0.0111253	22.7179	1	0.0281414	1.87609e-06	1.59858	1	1	0.206104	0.800351	0.828717	1.75815	0.484441
HMGA1P4	36.6206	4	0.00323459	2.15639e-07	19.8088	1	0.128379	8.55857e-06	7.06336	1	1	0.00786764	9.4163	1	1	0.00215065	0.332093	1	1	0.564429	-0.942094	-0.585557	-0.899487	-0.166061
ZNF608	36.5974	4	0.00327033	2.18022e-07	7.49369	1	1	0.00619155	21.9413	1	0.0421676	2.81117e-06	3.83468	1	1	0.0502027	3.32774	1	1	0.0681205	-0.774131	-1.50614	-0.848023	-0.845227
VMO1	36.3553	4	0.00366796	2.44531e-07	0.423944	1	1	0.514976	1.65096	1	1	0.198829	19.2044	1	0.176161	1.17441e-05	15.076	1	1	0.000103267	-0.297863	0.492288	1.98418	1.69229
SNHG9	36.3206	4	0.00372883	2.48589e-07	28.314	1	0.00154718	1.03146e-07	7.7039	1	1	0.00551017	0.204707	1	1	0.650948	0.097977	1	1	0.754271	-1.38041	-0.844063	0.123711	0.107935
VSNL1	36.143	4	0.00405631	2.7042e-07	30.6894	1	0.000454231	3.0282e-08	1.94931	1	1	0.162662	0.0398397	1	1	0.841794	3.46445	1	1	0.0627012	-1.75576	-0.459792	-0.0903572	-0.758715
CCDC136	36.0626	4	0.00421368	2.80912e-07	16.8785	1	0.59775	3.985e-05	15.1473	1	1	9.94403e-05	2.9176	1	1	0.0876179	1.11919	1	1	0.290093	-1.32395	-1.72861	-0.882838	-0.467044
TAFA2	36.0317	4	0.00427588	2.85059e-07	20.489	1	0.0899623	5.99749e-06	4.54194	1	1	0.0330741	10.9773	1	1	0.000922325	0.0234007	1	1	0.87842	-1.43416	-0.667643	-1.35098	-0.0547599
SLC16A10	36.0218	4	0.00429585	2.8639e-07	2.70193	1	1	0.100227	14.2552	1	1	0.000159618	18.6847	1	0.231318	1.54212e-05	0.379976	1	1	0.537616	-0.761957	2.89132	5.58186	0.667218
PHLDA1	36.002	4	0.0043365	2.891e-07	0.221486	1	1	0.63791	23.8623	1	0.0155216	1.03478e-06	10.7259	1	1	0.00105647	1.19228	1	1	0.274871	0.440455	4.18664	2.97401	1.71375
FLVCR1-DT	35.9453	4	0.0044545	2.96967e-07	30.9266	1	0.000401954	2.67969e-08	2.62446	1	1	0.105228	2.19867	1	1	0.13813	0.195525	1	1	0.658357	-1.81975	-0.560729	-0.723839	0.174681
CADPS2	35.8948	4	0.00456237	3.04158e-07	1.84049	1	1	0.174894	22.8065	1	0.0268732	1.79155e-06	10.4849	1	1	0.00120357	0.762888	1	1	0.382426	-0.355139	-1.44052	-1.35392	-0.32832
MT-ND1	35.5991	4	0.005248	3.49867e-07	5.68454	1	1	0.017115	2.75973	1	1	0.0966648	0.526778	1	1	0.467965	26.628	1	0.00369957	2.46638e-07	-0.284212	-0.206665	0.103242	0.788584
MEI4	35.5044	4	0.00548856	3.65904e-07	28.8987	1	0.00114397	7.62644e-08	0.738058	1	1	0.390284	5.24586	1	1	0.0219991	0.621803	1	1	0.430378	-2.10193	-0.346991	-1.14206	-0.343779
AC002480.1	35.4417	4	0.0056539	3.76927e-07	28.7454	1	0.0012382	8.25467e-08	4.03313	1	1	0.044615	0.679648	1	1	0.409708	1.98355	1	1	0.159017	-2.84913	-0.875916	-0.477788	0.832488
HLA-DRB5	35.324	4	0.00597787	3.98525e-07	21.7277	1	0.0471343	3.14229e-06	1.30019	1	1	0.254179	1.63232	1	1	0.201383	10.6638	1	1	0.00109252	-0.885189	0.224501	0.290924	0.79888
FAM13A	35.3141	4	0.00600575	4.00383e-07	18.7733	1	0.220823	1.47215e-05	0.278178	1	1	0.597898	11.1116	1	1	0.000857894	5.15108	1	1	0.023232	0.521938	0.0695385	0.472194	0.363323
KLF2	35.2481	4	0.00619627	4.13085e-07	1.25413	1	1	0.262766	13.9912	1	1	0.000183668	11.1337	1	1	0.000847726	8.8691	1	1	0.00290039	0.563893	2.42261	2.23987	1.77219
RAB42	35.2477	4	0.00619765	4.13177e-07	9.29963	1	1	0.002292	10.1986	1	1	0.00140549	3.99545	1	1	0.0456232	11.754	1	1	0.000607126	-2.25211	2.29273	1.20988	2.84773
FRRS1	35.2152	4	0.00629362	4.19575e-07	5.00309	1	1	0.0253021	6.432	1	1	0.0112083	2.21555	1	1	0.136626	21.5645	1	0.0513177	3.42118e-06	-0.596839	0.633876	0.417048	1.33692
LINC02649	35.1056	4	0.00662843	4.41896e-07	22.1587	1	0.037653	2.5102e-06	12.2539	1	1	0.000464289	0.150336	1	1	0.698214	0.54273	1	1	0.461303	-1.00276	-0.837127	-0.111436	-0.206133
LINC01376	35.0959	4	0.00665914	4.43943e-07	29.9356	1	0.000669962	4.46641e-08	0.00313543	1	1	0.955346	5.15713	1	1	0.0231511	8.64235e-06	1	1	0.997654	-1.96805	0.0183979	-0.996571	-0.00123149
SORBS1	34.9956	4	0.00698246	4.65498e-07	24.7697	1	0.00969061	6.46041e-07	1.72343	1	1	0.189253	1.55066	1	1	0.213038	6.95181	1	1	0.00837346	1.42414	-0.423217	-0.460197	-1.03377
RAD51B	34.8948	4	0.00732362	4.88241e-07	0.692481	1	1	0.405322	3.31476	1	1	0.0686604	30.491	1	0.000503134	3.35423e-08	0.396539	1	1	0.528882	-0.101762	-0.233544	-0.913104	0.100317
AC005154.4	34.8716	4	0.00740438	4.93625e-07	26.6941	1	0.00357516	2.38344e-07	0.98105	1	1	0.32194	3.72096	1	1	0.0537335	3.47542	1	1	0.0622869	-2.39336	-0.403078	-1.29565	-1.17714
AC083870.1	34.7978	4	0.00766714	5.11143e-07	24.0603	1	0.0140049	9.33663e-07	3.95857	1	1	0.0466334	6.27886	1	1	0.0122187	0.50011	1	1	0.479452	-1.81215	-0.70539	-1.36858	-0.347143
SAMSN1	34.7277	4	0.0079256	5.28373e-07	17.1492	1	0.518342	3.45561e-05	11.3667	1	1	0.000747721	2.50324	1	1	0.113612	3.70858	1	1	0.0541335	-0.430715	0.353637	0.193829	0.263355
PELI2	34.7212	4	0.0079501	5.30007e-07	10.8043	1	1	0.00101263	15.7684	1	1	7.15882e-05	6.69978	1	1	0.00964249	1.44866	1	1	0.228744	0.56395	-0.851527	-0.678639	0.29558
AC087286.2	34.6396	4	0.00826248	5.50832e-07	23.0043	1	0.024246	1.6164e-06	7.44421	1	1	0.00636409	0.0896431	1	1	0.764631	4.10149	1	1	0.0428454	-1.16312	-0.6855	0.0966104	0.673782
AEN	34.4303	4	0.00912171	6.08114e-07	18.1653	1	0.303805	2.02536e-05	2.27879	1	1	0.131154	0.295353	1	1	0.586811	13.6909	1	1	0.000215498	-1.4707	0.457518	-0.22712	1.39283
RUNX3	34.2879	4	0.00975656	6.50437e-07	17.6342	1	0.401587	2.67724e-05	8.41909	1	1	0.00371302	0.0697301	1	1	0.79173	8.16486	1	1	0.00427098	1.8609	1.70735	0.134783	1.74246
CCDC14	34.2231	4	0.0100597	6.7065e-07	14.7831	1	1	0.00012061	7.71595	1	1	0.00547351	7.91057	1	1	0.00491469	3.8135	1	1	0.0508411	-0.802572	-0.614835	-0.775425	0.517092
ARRDC3	34.2048	4	0.0101472	6.76478e-07	0.414156	1	1	0.519868	2.07256	1	1	0.149969	11.2217	1	1	0.000808449	20.4964	1	0.0896168	5.97446e-06	-0.169137	0.375508	0.935409	1.60392
NARS2	34.1819	4	0.0102578	6.83854e-07	21.6294	1	0.0496124	3.30749e-06	3.66279	1	1	0.0556403	8.82171	1	1	0.00297667	0.067995	1	1	0.794279	-0.998706	-0.451058	-0.820438	-0.073928
ZNF385D	34.1599	4	0.0103649	6.90994e-07	1.23664	1	1	0.266119	30.786	1	0.00043216	2.88107e-08	0.52018	1	1	0.470765	1.61704	1	1	0.203505	-0.504306	2.09148	0.374383	0.632801
BCL2	34.1282	4	0.0105211	7.01403e-07	0.0289829	1	1	0.864819	17.7045	1	0.387022	2.58014e-05	6.2813	1	1	0.0122018	10.1134	1	1	0.00147193	0.0237572	0.58943	-0.464572	-0.655158
DIRC3	34.1148	4	0.0105879	7.05859e-07	1.46748	1	1	0.225744	4.17891	1	1	0.04093	12.7435	1	1	0.000357258	15.725	1	1	7.32506e-05	0.352526	0.559828	-1.40091	1.33099
TRMT10B	34.1113	4	0.0106053	7.07017e-07	29.039	1	0.00106404	7.09357e-08	2.42797	1	1	0.119187	1.65253	1	1	0.198615	0.99184	1	1	0.319293	-1.06615	-0.324705	-0.314411	-0.25273
KIF9-AS1	34.0222	4	0.0110613	7.37421e-07	0.632868	1	1	0.426305	17.8421	1	0.360022	2.40015e-05	13.6741	1	1	0.000217432	1.87312	1	1	0.171118	-0.19197	-1.10941	-1.39838	-0.465793
SEL1L3	33.9775	4	0.011297	7.53134e-07	2.76737	1	1	0.0962039	1.96524	1	1	0.160954	22.4	1	0.0332069	2.21379e-06	6.84497	1	1	0.0088891	1.25608	1.00539	3.53149	2.66403
HLA-DQB1	33.8962	4	0.0117392	7.82613e-07	26.4477	1	0.00406158	2.70772e-07	0.156889	1	1	0.692037	0.0634263	1	1	0.80116	7.22822	1	1	0.00717664	-0.846508	-0.0668488	-0.049178	0.553566
PTPN14	33.8182	4	0.0121798	8.11986e-07	1.77827	1	1	0.182362	14.3386	1	1	0.000152699	4.45512	1	1	0.0347968	13.2462	1	1	0.000273138	-0.339625	-1.29359	-0.987352	-2.14162
GPR84	33.8159	4	0.0121931	8.12873e-07	31.725	1	0.000266428	1.77619e-08	0.160556	1	1	0.688645	0.518325	1	1	0.471557	1.41196	1	1	0.234731	-2.12406	0.147052	-0.323846	-0.535198
TLR4	33.7657	4	0.0124853	8.32356e-07	14.7491	1	1	0.000122805	11.054	1	1	0.000884963	1.65239	1	1	0.198634	6.31019	1	1	0.0120046	0.771574	-0.644055	-0.336929	0.612564
NUBPL	33.676	4	0.0130253	8.68352e-07	6.14179	1	1	0.0132024	3.79276	1	1	0.0514746	18.4701	1	0.258882	1.72588e-05	5.27132	1	1	0.0216796	-0.499408	-0.407216	-1.26093	-0.636211
CC2D2B	33.6664	4	0.0130845	8.72297e-07	28.3422	1	0.00152485	1.01657e-07	4.13118	1	1	0.0421	1.16375	1	1	0.280688	0.0292854	1	1	0.864122	-1.37167	-0.547363	-0.356469	-0.0548785
LINC01422	33.6165	4	0.013396	8.93067e-07	14.9208	1	1	0.000112122	14.0384	1	1	0.000179114	4.29816	1	1	0.0381537	0.359204	1	1	0.548949	-1.6525	-1.63722	-1.36702	0.31156
AOPEP	33.4842	4	0.0142589	9.50593e-07	9.99842	1	1	0.00156674	1.65345	1	1	0.19849	15.5958	1	1	7.843e-05	6.2366	1	1	0.0125136	-0.622977	-0.262589	-1.08916	-0.711889
AC021231.1	33.4466	4	0.0145145	9.67631e-07	28.6343	1	0.00131128	8.74189e-08	0.249847	1	1	0.617183	0.634243	1	1	0.425803	3.92818	1	1	0.0474834	-2.25821	-0.181399	-0.382631	-0.879851
C8orf34	33.4286	4	0.0146384	9.75892e-07	0.0192355	1	1	0.889693	26.3008	1	0.00438247	2.92165e-07	2.74248	1	1	0.097713	4.36604	1	1	0.0366622	0.106652	-3.308	-1.91412	-4.48349
JUN	33.3916	4	0.0148958	9.93056e-07	6.92247	1	1	0.00851191	1.27577	1	1	0.258686	8.73933	1	1	0.00311419	16.454	1	0.74766	4.9844e-05	0.497683	0.222641	0.693914	1.02261
RYR2	33.3647	4	0.0150859	1.00573e-06	10.3396	1	1	0.00130207	8.63358	1	1	0.00330022	8.15702	1	1	0.00428949	6.23455	1	1	0.0125281	-1.22921	-1.32587	-1.65122	-1.54662
FGF20	33.1954	4	0.0163402	1.08935e-06	16.3452	1	0.791856	5.27904e-05	7.73836	1	1	0.00540599	6.36079	1	1	0.011667	2.75108	1	1	0.0971885	-1.0467	-0.843324	-0.852189	0.51874
PRKY	33.1193	4	0.0169371	1.12914e-06	23.8783	1	0.0153929	1.0262e-06	4.50706	1	1	0.0337552	4.49192	1	1	0.0340554	0.241985	1	1	0.622776	1.29612	0.590398	0.706917	-0.223245
HNRNPA1P48	33.0568	4	0.0174437	1.16291e-06	29.9357	1	0.000669917	4.46611e-08	0.0138618	1	1	0.906277	2.45533	1	1	0.117126	0.651904	1	1	0.419433	-2.12464	-0.039476	-0.589636	0.271534
GBE1	33.0476	4	0.0175192	1.16795e-06	0.961249	1	1	0.326872	24.0727	1	0.013915	9.27668e-07	7.93023	1	1	0.00486157	0.0834834	1	1	0.772631	0.158905	0.79528	0.538902	0.0630988
MAMLD1	32.956	4	0.0182926	1.21951e-06	8.85525	1	1	0.00292247	15.3939	1	1	8.72688e-05	5.62402	1	1	0.017716	3.08283	1	1	0.0791229	3.93732	3.50446	1.66899	2.04231
CHSY3	32.9245	4	0.0185666	1.23777e-06	2.08762	1	1	0.148498	0.612616	1	1	0.433804	28.5863	1	0.00134422	8.96148e-08	1.63796	1	1	0.200606	0.22209	0.120711	-1.15156	-0.262449
AP001347.1	32.8758	4	0.0189971	1.26647e-06	30.2305	1	0.000575453	3.83635e-08	0.0647841	1	1	0.799088	0.0197706	1	1	0.88818	2.56082	1	1	0.109542	-1.84227	0.0937486	0.072815	-0.636473
AL353147.1	32.8674	4	0.0190725	1.2715e-06	27.539	1	0.00230942	1.53962e-07	0.149235	1	1	0.699268	5.16515	1	1	0.0230445	0.014097	1	1	0.905489	-2.17868	-0.197699	-2.04414	0.0776773
AC007038.2	32.8461	4	0.019265	1.28433e-06	22.8689	1	0.0260152	1.73435e-06	0.0638151	1	1	0.800565	1.89282	1	1	0.168884	8.02059	1	1	0.00462485	-1.73381	0.0900337	-0.728884	1.18923
RAB3IL1	32.8457	4	0.0192691	1.2846e-06	15.0861	1	1	0.000102715	15.9678	1	0.966452	6.44301e-05	0.0787394	1	1	0.779013	1.71304	1	1	0.190591	-1.32838	-1.35793	-0.086404	-0.511405
AC009432.2	32.8076	4	0.0196179	1.30786e-06	17.0773	1	0.538338	3.58892e-05	4.47133	1	1	0.0344683	7.83953	1	1	0.00511158	3.41948	1	1	0.0644312	-2.27061	-1.4532	-3.53949	-1.47338
FCGR2B	32.7806	4	0.019869	1.3246e-06	0.0804917	1	1	0.776632	1.12094	1	1	0.289717	1.89825	1	1	0.168275	29.6809	1	0.000763995	5.0933e-08	0.111899	-0.420118	-0.787893	2.43592
AC034236.2	32.7219	4	0.0204267	1.36178e-06	24.2318	1	0.0128119	8.54124e-07	2.23429	1	1	0.134979	3.01155	1	1	0.0826731	3.24429	1	1	0.0716727	-2.12314	-0.643857	-1.12946	0.819198
BTG2	32.6672	4	0.0209596	1.39731e-06	17.8258	1	0.363114	2.42076e-05	10.8417	1	1	0.000992383	0.219798	1	1	0.639194	3.77988	1	1	0.0518723	-0.753449	-0.595704	0.0923191	0.399044
FAM200A	32.5491	4	0.0221595	1.4773e-06	11.8684	1	1	0.000570937	12.4407	1	1	0.000420081	8.22238	1	1	0.00413769	0.0175669	1	1	0.894557	-1.0185	-1.19618	-1.18015	-0.0484642
LYVE1	32.5225	4	0.022438	1.49587e-06	14.09	1	1	0.000174265	9.21382	1	1	0.00240195	9.1979	1	1	0.00242292	0.0207917	1	1	0.885348	-1.13899	-1.11781	-1.37463	0.0653797
BTBD9	32.4326	4	0.0234092	1.56061e-06	8.64239	1	1	0.00328431	3.2633	1	1	0.0708464	16.8592	1	0.603854	4.02569e-05	3.66765	1	1	0.0554785	-0.447085	-0.272641	-0.829993	-0.394186
GRID2	32.4225	4	0.0235205	1.56803e-06	0.48256	1	1	0.487265	14.9012	1	1	0.00011329	13.3834	1	1	0.000253857	3.65531	1	1	0.0558908	0.129404	-0.767251	-0.862945	-0.48034
SUGCT	32.3856	4	0.023933	1.59553e-06	13.9237	1	1	0.000190384	16.8372	1	0.610909	4.07273e-05	1.07625	1	1	0.299537	0.548451	1	1	0.458951	-1.19361	-1.4531	-0.436568	0.329765
RIC3	32.2632	4	0.0253521	1.69014e-06	28.9482	1	0.00111509	7.43393e-08	0.564367	1	1	0.452506	2.3673	1	1	0.123901	0.383363	1	1	0.535809	-1.70292	-0.274022	-0.772457	-0.262
SRGAP2-AS1	32.1684	4	0.0265096	1.76731e-06	10.6478	1	1	0.00110199	15.1414	1	1	9.97531e-05	4.83638	1	1	0.0278653	1.54281	1	1	0.2142	-0.861702	-1.02714	-0.750644	-0.437508
AC025043.1	32.1039	4	0.0273268	1.82179e-06	24.8709	1	0.00919496	6.12997e-07	0.251882	1	1	0.615753	4.32719	1	1	0.0375081	2.65391	1	1	0.103296	-1.58489	0.161962	-0.942467	0.665589
AC034195.1	32.0717	4	0.0277439	1.84959e-06	15.9085	1	0.997173	6.64782e-05	9.78295	1	1	0.00176138	6.14971	1	1	0.0131433	0.230535	1	1	0.631128	-1.33342	-1.04062	-1.15564	0.232139
CD69	32.0529	4	0.0279904	1.86603e-06	26.4497	1	0.00405735	2.7049e-07	2.34997	1	1	0.125286	1.09936	1	1	0.294407	2.15391	1	1	0.142207	-1.37667	0.413643	-0.341497	-0.564429
SLC25A37	31.9832	4	0.0289243	1.92829e-06	21.7785	1	0.0459015	3.0601e-06	8.30616	1	1	0.00395109	0.417582	1	1	0.518146	1.48095	1	1	0.223626	-0.522147	-0.336969	0.0895308	-0.191599
MDGA2	31.8544	4	0.0307309	2.04872e-06	19.7159	1	0.134776	8.98505e-06	0.573327	1	1	0.44894	7.96814	1	1	0.00476079	3.59706	1	1	0.0578817	-1.94601	-0.369012	-2.45464	-1.61622
OAT	31.7604	4	0.0321208	2.14139e-06	20.4096	1	0.0937711	6.25141e-06	0.22997	1	1	0.631546	2.96176	1	1	0.0852552	8.15903	1	1	0.00428473	-1.21337	0.127083	0.507265	0.911318
RASGEF1C	31.7433	4	0.0323797	2.15865e-06	1.37616	1	1	0.240756	11.6648	1	1	0.00063695	3.94253	1	1	0.0470799	14.7599	1	1	0.000122107	-0.171364	-0.544573	-0.408087	-0.901072
AC073529.1	31.6684	4	0.0335406	2.23604e-06	24.2147	1	0.0129258	8.61718e-07	3.36012	1	1	0.0667931	3.08711	1	1	0.0789148	1.0065	1	1	0.315743	-1.59913	-0.68319	-0.805822	-0.443123
AC092944.1	31.6544	4	0.0337629	2.25086e-06	21.0654	1	0.066582	4.4388e-06	9.39357	1	1	0.00217748	1.06818	1	1	0.301356	0.127273	1	1	0.721277	-1.50979	-1.06548	-0.456358	-0.142162
AC005726.5	31.6205	4	0.0343045	2.28697e-06	26.7747	1	0.00342914	2.28609e-07	0.0796065	1	1	0.777831	4.75489	1	1	0.0292151	0.0113361	1	1	0.915209	-1.6552	-0.0933546	-1.22069	0.0421019
HIST2H2BE	31.6186	4	0.0343365	2.2891e-06	25.1528	1	0.00794442	5.29628e-07	5.16578	1	1	0.0230361	0.0985615	1	1	0.753563	1.20143	1	1	0.273037	-1.24552	-0.700521	0.100022	-0.361167
F8A1	31.579	4	0.0349816	2.33211e-06	15.2161	1	1	9.58842e-05	14.004	1	1	0.000182418	1.92578	1	1	0.165221	0.433098	1	1	0.510473	-1.77727	-1.22381	-0.540151	0.264589
USP53	31.4568	4	0.0370496	2.46997e-06	13.4511	1	1	0.000244859	1.67274	1	1	0.195892	4.73924	1	1	0.0294821	11.5937	1	1	0.000661749	-0.485648	-0.18459	-0.391549	-0.675821
BCAS3	31.37	4	0.0385928	2.57286e-06	0.664294	1	1	0.415048	14.9309	1	1	0.000111523	15.1507	1	1	9.92589e-05	0.624096	1	1	0.429529	-0.108844	-0.574623	-0.710841	-0.145051
NEAT1	31.3497	4	0.0389639	2.59759e-06	5.09527	1	1	0.0239912	0.0850652	1	1	0.770547	24.9343	1	0.00889762	5.93175e-07	1.23501	1	1	0.266435	0.163277	0.0218959	0.437842	0.107325
SPAG16	31.2956	4	0.0399658	2.66439e-06	23.814	1	0.015916	1.06106e-06	1.67418	1	1	0.195699	5.752	1	1	0.0164699	0.0554261	1	1	0.813877	-1.38995	-0.381157	-0.800591	0.0797494
ARHGAP32	31.2494	4	0.0408427	2.72285e-06	4.78685	1	1	0.0286779	2.49703	1	1	0.114061	13.3401	1	1	0.000259793	10.6255	1	1	0.0011154	-0.372037	-0.321467	-0.929053	-0.905335
TRHDE	31.1969	4	0.0418646	2.79097e-06	4.63837	1	1	0.0312647	18.7736	1	0.220783	1.47189e-05	0.137487	1	1	0.710793	7.64738	1	1	0.0056855	0.761585	1.63472	0.198768	1.08706
GASK1A	31.176	4	0.0422776	2.8185e-06	15.8218	1	1	6.95949e-05	10.8275	1	1	0.00100005	4.38178	1	1	0.036325	0.144889	1	1	0.703468	-1.58648	-1.63216	-1.20341	0.211188
CFAP74	31.1427	4	0.0429435	2.8629e-06	12.7655	1	1	0.000353071	9.48432	1	1	0.00207236	7.06127	1	1	0.00787683	1.83162	1	1	0.175937	-1.55662	-1.58669	-2.20321	-0.768583
UST	31.133	4	0.0431401	2.87601e-06	0.423076	1	1	0.515406	21.615	1	0.0499862	3.33242e-06	0.0612537	1	1	0.804525	9.03369	1	1	0.0026505	-0.106706	0.768533	0.0504226	-0.773459
AL121933.2	31.1102	4	0.0436052	2.90701e-06	28.2585	1	0.00159225	1.0615e-07	1.82007	1	1	0.177305	0.659961	1	1	0.416574	0.371673	1	1	0.542094	-1.77676	-0.363699	-0.291492	-0.205374
RANBP2	31.0568	4	0.0447126	2.98084e-06	6.75097	1	1	0.00936969	17.6999	1	0.38796	2.5864e-05	5.38993	1	1	0.0202533	1.21597	1	1	0.270152	0.387814	0.683356	0.414831	0.224543
S100A10	30.9792	4	0.0463726	3.09151e-06	2.54334	1	1	0.110761	8.10597	1	1	0.00441197	5.40125	1	1	0.0201223	14.9286	1	1	0.000111657	0.590659	1.06389	-0.98795	1.823
BDNF-AS	30.9168	4	0.0477499	3.18333e-06	15.8494	1	1	6.85868e-05	8.36422	1	1	0.00382682	4.53243	1	1	0.0332583	2.17075	1	1	0.140657	-1.43684	-0.899179	-0.97498	-0.572832
TMEM169	30.8968	4	0.0482018	3.21345e-06	21.9784	1	0.0413599	2.75733e-06	6.8232	1	1	0.00899811	1.83177	1	1	0.175918	0.263389	1	1	0.607801	-1.94955	-1.31868	-0.840785	0.239706
CEP41	30.8632	4	0.0489687	3.26458e-06	9.29703	1	1	0.00229526	13.2478	1	1	0.000272895	4.07205	1	1	0.0435984	4.24626	1	1	0.0393368	-1.05027	-1.05637	-0.912332	-0.745369
MT-ND2	30.8083	4	0.0502474	3.34983e-06	11.5047	1	1	0.000694207	0.395787	1	1	0.529273	1.5841	1	1	0.208172	17.3237	1	0.472847	3.15232e-05	-0.353349	0.0673082	-0.158314	0.555338
ATP1B3	30.7976	4	0.0505	3.36667e-06	0.788309	1	1	0.374612	7.71092	1	1	0.00548878	20.7175	1	0.079841	5.32273e-06	1.58086	1	1	0.208636	-0.158871	0.525699	0.906918	0.27994
HILPDA	30.7889	4	0.0507056	3.38037e-06	0.504406	1	1	0.47757	9.00479	1	1	0.00269272	15.7852	1	1	7.0957e-05	5.49458	1	1	0.0190755	0.391048	1.58415	1.77739	1.54943
ANKRD49	30.7773	4	0.0509827	3.39885e-06	25.2876	1	0.00740813	4.93876e-07	5.46986	1	1	0.0193471	0.00949461	1	1	0.922377	0.0103773	1	1	0.918861	-1.06989	-0.553793	0.0252777	0.0271088
DAPK1	30.7565	4	0.0514843	3.43229e-06	14.9653	1	1	0.000109504	1.06329	1	1	0.302466	0.228092	1	1	0.632942	14.4998	1	1	0.000140178	1.77416	0.527525	-0.262405	2.18775
AL161725.1	30.6698	4	0.0536217	3.57478e-06	22.4002	1	0.0332027	2.21352e-06	0.992505	1	1	0.319131	5.9174	1	1	0.014992	1.35972	1	1	0.243586	-1.38862	-0.297959	-0.991264	0.395554
RHOH	30.6691	4	0.0536396	3.57598e-06	9.32997	1	1	0.00225436	13.58	1	1	0.000228604	6.10407	1	1	0.0134871	1.65503	1	1	0.198276	-0.650721	-0.878088	-0.761106	-0.390735
SCRN2	30.5883	4	0.0557142	3.71428e-06	25.8857	1	0.0054337	3.62247e-07	0.267986	1	1	0.604686	0.837973	1	1	0.359977	3.59662	1	1	0.0578971	-2.02813	-0.176898	0.374631	0.702392
RSAD2	30.4937	4	0.058241	3.88273e-06	29.8979	1	0.000683102	4.55401e-08	0.431228	1	1	0.511387	0.160762	1	1	0.688456	0.00383282	1	1	0.950635	-2.88712	-0.258138	0.196241	0.0295691
RNF144B	30.4857	4	0.0584605	3.89737e-06	12.7007	1	1	0.000365526	2.53467	1	1	0.11137	8.99842	1	1	0.00270213	6.25197	1	1	0.0124055	0.5672	-0.284013	0.553045	0.52626
RNMT	30.388	4	0.0612041	4.08027e-06	0.0184854	1	1	0.891852	10.4151	1	1	0.00124989	16.2256	1	0.843434	5.62289e-05	3.72878	1	1	0.0534824	-0.020086	0.481807	0.655839	0.374375
CENPP	30.3776	4	0.0615028	4.10019e-06	15.7134	1	1	7.37015e-05	11.3248	1	1	0.000764797	3.24647	1	1	0.0715776	0.0929855	1	1	0.760416	-0.99892	-0.933091	-0.640071	-0.10551
FYN	30.1726	4	0.0677109	4.51406e-06	6.41941	1	1	0.011288	9.07979	1	1	0.00258449	13.3604	1	1	0.000256989	1.31293	1	1	0.251864	1.13353	1.29852	1.56037	-0.544013
SPSB3	30.162	4	0.0680482	4.53655e-06	8.00148	1	1	0.00467392	14.8069	1	1	0.000119097	2.67462	1	1	0.10196	4.67894	1	1	0.0305345	-0.725663	-1.01061	0.45697	0.635495
BACE2	30.0543	4	0.0715701	4.77134e-06	26.8152	1	0.00335813	2.23875e-07	2.42643	1	1	0.119304	0.732573	1	1	0.392051	0.0801846	1	1	0.777047	3.26131	1.02624	0.51039	-0.214441
ATP2B1-AS1	30.0471	4	0.0718117	4.78745e-06	17.0962	1	0.533003	3.55335e-05	0.333243	1	1	0.563755	1.88386	1	1	0.169897	10.7339	1	1	0.00105193	-1.24005	-0.203229	0.542591	1.08134
HNRNPH1	30.0295	4	0.0724077	4.82718e-06	0.071862	1	1	0.788645	16.091	1	0.905575	6.03717e-05	13.8617	1	1	0.000196763	0.00496018	1	1	0.943853	-0.0306354	-0.466141	-0.539307	-0.0106544
RPS4Y1	30.0127	4	0.0729803	4.86535e-06	14.7032	1	1	0.000125835	13.9877	1	1	0.000184012	0.203568	1	1	0.651856	1.11831	1	1	0.290284	-0.887911	-0.986988	0.124696	-0.330542
AC018362.1	29.8506	4	0.0787433	5.24955e-06	27.5122	1	0.00234164	1.56109e-07	1.46813	1	1	0.225641	0.0696539	1	1	0.791841	0.8006	1	1	0.370914	0.954525	0.237399	0.0596666	0.21834
FAM210A	29.8482	4	0.0788298	5.25532e-06	0.51976	1	1	0.470944	12.8706	1	1	0.000333792	15.3642	1	1	8.86535e-05	1.09372	1	1	0.295649	0.185666	0.964496	1.1075	0.336252
SLC4A8	29.8332	4	0.0793858	5.29239e-06	17.5434	1	0.421237	2.80825e-05	6.05865	1	1	0.0138383	6.23072	1	1	0.0125553	0.000446342	1	1	0.983145	-1.08163	-0.724709	-0.924149	0.00687311
MPDZ	29.826	4	0.0796555	5.31037e-06	23.7367	1	0.0165687	1.10458e-06	6.02311	1	1	0.0141197	0.000361393	1	1	0.984833	0.0658347	1	1	0.797501	2.07763	0.884996	0.00911886	0.113352
ISG15	29.7903	4	0.0809967	5.39978e-06	21.1868	1	0.0624925	4.16617e-06	2.82613	1	1	0.0927414	1.06331	1	1	0.302462	4.71406	1	1	0.0299169	-1.73661	-0.564432	0.404721	0.855827
APBA1	29.739	4	0.0829686	5.53124e-06	9.47638	1	1	0.00208134	11.9833	1	1	0.000536796	7.7128	1	1	0.00548306	0.566521	1	1	0.451645	-0.562509	-0.618979	-0.634511	-0.177793
H1FX	29.6997	4	0.084511	5.63407e-06	16.2031	1	0.853503	5.69002e-05	0.802572	1	1	0.370326	5.81659	1	1	0.0158757	6.87739	1	1	0.00872931	-0.991913	-0.21886	0.712685	0.718459
AC023157.3	29.672	4	0.0856158	5.70772e-06	23.4951	1	0.0187851	1.25234e-06	1.33486	1	1	0.247943	4.39746	1	1	0.0359925	0.444559	1	1	0.50493	-2.00818	-0.496196	-1.29403	-0.335361
STIM2	29.6712	4	0.0856439	5.7096e-06	0.0283053	1	1	0.866393	20.9875	1	0.069345	4.623e-06	8.46185	1	1	0.00362674	0.193639	1	1	0.659905	0.0311835	-0.913778	-0.753384	0.110066
ROBO2	29.6248	4	0.0875275	5.83517e-06	22.0209	1	0.0404556	2.69704e-06	0.300198	1	1	0.583759	5.65277	1	1	0.0174278	1.65098	1	1	0.198825	-1.47491	0.166509	-1.12958	-0.536246
NFKBIA	29.5977	4	0.0886462	5.90975e-06	0.298205	1	1	0.58501	0.149599	1	1	0.698919	15.0036	1	1	0.000107304	14.1462	1	1	0.000169135	0.0862907	-0.0620281	0.702723	0.728823
STEAP1B	29.5594	4	0.0902503	6.01668e-06	11.8841	1	1	0.00056614	1.17369	1	1	0.278644	16.491	1	0.733215	4.8881e-05	0.0105436	1	1	0.918215	-0.69996	-0.221224	-1.24346	0.0272682
TMEM154	29.4904	4	0.0932131	6.21421e-06	17.3841	1	0.458059	3.05373e-05	3.21826	1	1	0.0728208	4.42441	1	1	0.0354283	4.46366	1	1	0.0346233	-1.04066	-0.400752	-0.614559	0.602236
STMN3	29.4568	4	0.0946902	6.31268e-06	22.8293	1	0.0265567	1.77045e-06	0.0248755	1	1	0.874678	0.0390296	1	1	0.84339	6.56362	1	1	0.0104084	-1.66147	-0.0697056	0.100189	-1.26286
LINC01473	29.4362	4	0.0956093	6.37395e-06	6.04609	1	1	0.0139371	6.68809	1	1	0.0097059	16.5823	1	0.698742	4.65828e-05	0.119684	1	1	0.729378	-0.418618	-0.445926	-0.893542	-0.0767188
AC005498.3	29.3574	4	0.0992025	6.6135e-06	26.429	1	0.00410117	2.73411e-07	0.352367	1	1	0.552776	0.0670105	1	1	0.79574	2.50907	1	1	0.113193	-2.00683	0.243281	-0.174451	-0.849743
THNSL1	29.2005	4	0.10676	7.11732e-06	23.7762	1	0.0162321	1.08214e-06	3.16617	1	1	0.0751787	1.46071	1	1	0.226817	0.797489	1	1	0.371845	-2.40399	-0.872683	-1.0646	0.464068
LSP1	29.1708	4	0.108256	7.21709e-06	3.05245	1	1	0.0806155	2.81166	1	1	0.0935818	1.17193	1	1	0.279004	22.1347	1	0.0381251	2.54167e-06	-0.509269	0.503355	-0.397672	1.75204
SYTL3	29.1571	4	0.10895	7.26336e-06	2.38022	1	1	0.12288	1.53381	1	1	0.215542	23.1027	1	0.0230365	1.53576e-06	2.14041	1	1	0.143463	-0.244562	0.195411	0.885959	0.294148
ENO3	29.1452	4	0.109559	7.30391e-06	20.6994	1	0.0805975	5.37317e-06	2.68046	1	1	0.101587	5.70841	1	1	0.0168838	0.0569157	1	1	0.811439	-1.92174	0.892762	1.19597	0.13268
SNHG21	29.1401	4	0.109819	7.3213e-06	13.0119	1	1	0.000309516	7.1989	1	1	0.00729484	8.89969	1	1	0.00285218	0.029646	1	1	0.863296	-1.46283	-1.07058	-2.27057	0.0903068
MACROD2	29.1315	4	0.110266	7.35103e-06	0.993464	1	1	0.318897	14.2982	1	1	0.000156015	12.348	1	1	0.000441461	1.49183	1	1	0.221932	-0.158256	-0.662688	-0.765237	-0.270272
UNC5C	29.0509	4	0.114499	7.6333e-06	8.56042	1	1	0.00343551	4.56199	1	1	0.0326891	0.00815981	1	1	0.928024	15.9204	1	0.990954	6.60636e-05	-0.867129	-0.61714	-0.0312147	-1.6708
PFKFB4	29.0482	4	0.114645	7.64301e-06	2.36008	1	1	0.124476	10.9945	1	1	0.000913836	13.3801	1	1	0.000254302	2.31352	1	1	0.128253	0.600663	1.27478	1.51364	0.835717
AL133477.2	28.9826	4	0.118216	7.88109e-06	23.5058	1	0.018681	1.2454e-06	0.46784	1	1	0.493983	3.91062	1	1	0.0479818	1.09842	1	1	0.294614	-2.70388	0.336036	-1.52771	0.533321
AL022328.4	28.9002	4	0.122865	8.19098e-06	23.8203	1	0.0158638	1.05759e-06	0.00726259	1	1	0.932086	3.87645	1	1	0.0489681	1.19613	1	1	0.274097	-2.79257	0.0540382	1.49902	0.845227
AC026341.1	28.8505	4	0.125751	8.3834e-06	17.1106	1	0.528983	3.52655e-05	10.0437	1	1	0.00152868	0.00275407	1	1	0.958147	1.69348	1	1	0.193143	-1.46083	-1.25866	-0.0248319	-0.522181
TSPYL2	28.8072	4	0.128322	8.55481e-06	21.7327	1	0.0470104	3.13403e-06	1.90641	1	1	0.167363	3.44614	1	1	0.0633995	1.72199	1	1	0.189438	1.17591	-0.431272	0.744345	0.521296
LINC02513	28.7842	4	0.129713	8.64755e-06	16.5347	1	0.716524	4.77683e-05	10.553	1	1	0.00115998	1.23695	1	1	0.266059	0.45951	1	1	0.497853	-2.30635	-4.74751	-1.61846	-0.732788
RTTN	28.771	4	0.130514	8.70094e-06	0.00144982	1	1	0.969627	27.6359	1	0.00219653	1.46435e-07	0.0114593	1	1	0.914751	1.1222	1	1	0.289445	0.00577901	0.779427	-0.0200871	-0.22898
ST18	28.7525	4	0.131649	8.77657e-06	5.44433	1	1	0.019632	7.16572	1	1	0.00743098	1.33662	1	1	0.24763	14.8058	1	1	0.000119167	0.768378	0.927299	0.453772	1.75181
AK9	28.7236	4	0.133438	8.89589e-06	0.133422	1	1	0.71491	14.5382	1	1	0.000137344	12.8595	1	1	0.000335766	1.19243	1	1	0.27484	-0.0915241	-0.974372	-1.37592	-0.444666
AC156455.1	28.6718	4	0.136709	9.11395e-06	24.0954	1	0.0137519	9.16792e-07	3.13631	1	1	0.0765668	1.44007	1	1	0.230127	2.05446e-05	1	1	0.996384	-2.13538	-0.642924	-0.623119	-0.00197565
NIPSNAP3B	28.5673	4	0.143553	9.57018e-06	22.0287	1	0.040291	2.68607e-06	1.59099	1	1	0.207185	0.429743	1	1	0.512115	4.51787	1	1	0.0335425	-0.738207	-0.250044	-0.171701	0.475586
METRNL	28.5578	4	0.144191	9.61275e-06	0.898224	1	1	0.343258	3.30035	1	1	0.0692651	15.0584	1	1	0.000104236	9.30083	1	1	0.0022905	0.431982	0.960173	2.08208	1.91416
SEMA6A-AS1	28.5474	4	0.144893	9.65956e-06	9.89936	1	1	0.00165337	7.37671	1	1	0.00660738	10.4524	1	1	0.00122488	0.818887	1	1	0.365506	-0.809424	-0.727434	-1.21218	-0.314716
ALDH1A2	28.445	4	0.151991	1.01327e-05	1.87007	1	1	0.171467	26.4378	1	0.00408235	2.72157e-07	0.136605	1	1	0.711679	0.000513006	1	1	0.98193	0.287924	1.05357	0.0937135	0.00622099
SLC38A4	28.4219	4	0.153644	1.02429e-05	3.34004	1	1	0.0676129	9.92129	1	1	0.00163378	5.29554	1	1	0.0213801	9.865	1	1	0.00168452	-0.838201	1.51911	1.40695	2.08855
LINC02422	28.3953	4	0.155566	1.03711e-05	17.035	1	0.550462	3.66975e-05	0.0862824	1	1	0.768958	9.30673	1	1	0.00228314	1.96727	1	1	0.160738	-1.79022	0.136061	-1.76103	0.709606
MMS22L	28.3739	4	0.157127	1.04751e-05	6.29118	1	1	0.012134	14.1261	1	1	0.000170956	5.9601	1	1	0.0146332	1.99652	1	1	0.157661	-0.641164	-1.03435	-0.896952	-0.519818
AC010198.1	28.28	4	0.164168	1.09445e-05	27.3994	1	0.00248228	1.65486e-07	0.617161	1	1	0.432104	0.190265	1	1	0.662697	0.0732348	1	1	0.786684	-2.51772	-0.369181	-0.362767	-0.140193
G0S2	28.2693	4	0.164995	1.09997e-05	1.64724	1	1	0.199336	7.78546	1	1	0.00526683	12.6308	1	1	0.000379446	6.20578	1	1	0.0127334	1.21492	2.83556	5.08354	5.58135
KIF26B	28.246	4	0.166796	1.11198e-05	0.990031	1	1	0.319735	0.949631	1	1	0.329813	18.1603	1	0.3046	2.03067e-05	8.14603	1	1	0.00431554	-0.216735	-0.26065	-1.73068	0.949705
AC005082.1	28.2363	4	0.167557	1.11704e-05	25.2683	1	0.00748264	4.98843e-07	1.6962	1	1	0.192786	1.23468	1	1	0.2665	0.0371074	1	1	0.847247	-2.36477	-0.517672	-0.507925	-0.0792297
AC022182.2	28.2257	4	0.168386	1.12257e-05	3.05303	1	1	0.0805867	18.6431	1	0.236428	1.57619e-05	5.71508	1	1	0.0168198	0.814517	1	1	0.366788	-0.775231	-1.95288	-1.27928	0.428281
CCL20	28.2134	4	0.169357	1.12905e-05	0.0704331	1	1	0.790707	5.51315	1	1	0.0188741	12.3971	1	1	0.000429999	10.2327	1	1	0.00137974	-0.259327	2.30116	2.57429	3.73976
DNAH9	28.2049	4	0.170027	1.13351e-05	13.7429	1	1	0.00020961	5.21839	1	1	0.0223493	4.14649	1	1	0.0417209	5.09713	1	1	0.0239654	-1.786	-1.27048	-1.39225	-1.9645
PRKCE	28.2048	4	0.170041	1.1336e-05	17.7004	1	0.387862	2.58575e-05	0.0361985	1	1	0.849106	2.37176	1	1	0.123548	8.09642	1	1	0.00443529	-0.687972	0.0296126	-0.308294	0.577126
MIR503HG	28.1098	4	0.177751	1.18501e-05	3.34781	1	1	0.0672946	10.0855	1	1	0.00149443	3.2356	1	1	0.0720538	11.4409	1	1	0.000718459	-0.577044	-1.02973	-0.710094	-1.70147
COLEC12	28.0934	4	0.179117	1.19411e-05	2.36519	1	1	0.124069	17.1119	1	0.528616	3.52411e-05	0.0922835	1	1	0.761294	8.524	1	1	0.00350494	-0.840806	2.71821	-0.166038	1.66946
CRADD	28.0595	4	0.181974	1.21316e-05	0.176363	1	1	0.674518	8.28411	1	1	0.00399935	19.2996	1	0.167591	1.11727e-05	0.299345	1	1	0.584293	0.0874124	-0.662871	-1.30283	-0.156551
EPB41L3	28.054	4	0.182435	1.21623e-05	2.73626	1	1	0.0980944	16.2418	1	0.836237	5.57492e-05	8.99369	1	1	0.00270913	0.0822499	1	1	0.774271	0.203233	-0.556263	0.459902	0.0508687
SHLD3	28.0182	4	0.185508	1.23672e-05	15.5051	1	1	8.22849e-05	7.72184	1	1	0.00545568	0.117856	1	1	0.731372	4.6735	1	1	0.0306315	-2.19578	2.08808	0.270258	1.46517
AC068193.1	27.9737	4	0.189408	1.26272e-05	5.62687	1	1	0.0176872	9.11059	1	1	0.00254133	12.8599	1	1	0.000335706	0.376336	1	1	0.53957	-0.894516	-0.923852	-1.96573	0.259108
AL121999.1	27.9637	4	0.190293	1.26862e-05	12.0769	1	1	0.000510509	12.4855	1	1	0.000410117	2.56561	1	1	0.10921	0.835651	1	1	0.360644	-1.54057	2.00396	-0.929041	-0.525175
LAMA2	27.8367	4	0.20191	1.34607e-05	9.78118	1	1	0.00176307	0.164981	1	1	0.684611	14.9942	1	1	0.00010784	2.89626	1	1	0.0887854	-1.28845	0.147834	-2.19099	-0.955583
SOX4	27.8231	4	0.203189	1.35459e-05	20.6391	1	0.0831765	5.5451e-06	5.2292	1	1	0.0222107	0.00910373	1	1	0.923986	1.94568	1	1	0.163053	-1.51005	-0.770374	-0.0377566	-0.604742
AC007402.1	27.7723	4	0.208067	1.38711e-05	24.4728	1	0.0113051	7.53672e-07	0.0209644	1	1	0.884876	0.402968	1	1	0.525561	2.87555	1	1	0.0899343	-2.07707	-0.065208	0.317177	0.983329
TIMP1	27.7473	4	0.210502	1.40335e-05	19.5945	1	0.143619	9.57461e-06	1.37442	1	1	0.241055	0.421328	1	1	0.516275	6.3571	1	1	0.0116912	-1.34418	0.324722	-0.208197	0.930607
MT-ATP6	27.7143	4	0.213771	1.42514e-05	7.16493	1	1	0.00743428	4.98556	1	1	0.0255597	0.0106413	1	1	0.917839	15.5531	1	1	8.02181e-05	-0.262131	0.224558	0.0121012	0.497289
LCMT1-AS1	27.7003	4	0.215168	1.43446e-05	21.3253	1	0.0581383	3.87589e-06	0.549389	1	1	0.458567	5.23798	1	1	0.022099	0.587665	1	1	0.443323	-1.80691	-0.290346	-1.45378	0.34189
ENPP3	27.6063	4	0.224804	1.49869e-05	16.7039	1	0.655352	4.36901e-05	7.59185	1	1	0.00586329	2.15063	1	1	0.142512	1.15993	1	1	0.28148	-1.84156	-1.37384	-0.98651	-0.599675
SPTLC3	27.5504	4	0.230748	1.53832e-05	3.13394	1	1	0.0766783	20.9512	1	0.0706704	4.71136e-06	2.7804	1	1	0.0954246	0.684846	1	1	0.407923	0.423283	-1.23638	0.45913	0.273681
AC097376.3	27.5421	4	0.231634	1.54423e-05	1.14997	1	1	0.283556	9.58231	1	1	0.00196461	15.4439	1	1	8.4993e-05	1.36601	1	1	0.242499	-0.206937	-0.627116	-1.05446	-0.310416
PAQR7	27.5223	4	0.233786	1.55858e-05	19.6841	1	0.137035	9.13563e-06	7.47719	1	1	0.00624857	0.237256	1	1	0.626195	0.12372	1	1	0.725034	-2.08455	-1.20036	0.263715	-0.185486
C15orf41	27.5037	4	0.235824	1.57216e-05	8.9341	1	1	0.00279895	4.05835	1	1	0.0439535	9.68736	1	1	0.0018554	4.82388	1	1	0.0280681	-0.714084	-0.475496	-0.966613	-0.734211
AC005921.2	27.4798	4	0.238459	1.58973e-05	23.3742	1	0.0200032	1.33354e-06	0.0908008	1	1	0.763162	0.0754088	1	1	0.783618	3.93942	1	1	0.047167	-2.16615	0.104929	-0.123582	0.847852
WDR5B	27.4232	4	0.244834	1.63222e-05	20.0758	1	0.111648	7.4432e-06	0.0336298	1	1	0.854497	0.510523	1	1	0.474913	6.80327	1	1	0.0090991	-1.44497	-0.0602061	-0.339972	1.08511
AL355612.1	27.4151	4	0.245759	1.63839e-05	22.5641	1	0.0304869	2.03246e-06	3.21619	1	1	0.0729133	1.4396	1	1	0.230204	0.195244	1	1	0.658587	-1.76877	-0.713035	-0.582969	0.186054
ZEB2-AS1	27.3011	4	0.25917	1.7278e-05	24.0674	1	0.0139531	9.30205e-07	1.43155	1	1	0.231512	0.161904	1	1	0.687409	1.64023	1	1	0.200295	-1.71306	-0.475011	-0.14829	-0.572692
MEF2C-AS1	27.2711	4	0.262822	1.75215e-05	3.26507	1	1	0.0707699	13.4973	1	1	0.000238911	10.3616	1	1	0.00128661	0.147086	1	1	0.701336	-0.256193	-0.599835	-0.659386	0.0741253
HIST1H1E	27.2702	4	0.26293	1.75287e-05	0.188027	1	1	0.664564	5.76763	1	1	0.016324	10.2679	1	1	0.00135362	11.0466	1	1	0.000888505	-0.163095	0.924009	1.31798	1.40027
IRF2BPL	27.2227	4	0.268813	1.79209e-05	24.803	1	0.00952468	6.34979e-07	0.361473	1	1	0.547689	0.0081936	1	1	0.927875	2.05	1	1	0.152207	-1.2818	-0.135607	0.0269909	0.4049
MCTP1	27.1841	4	0.273694	1.82463e-05	17.7059	1	0.386734	2.57823e-05	4.88189	1	1	0.0271399	2.60738	1	1	0.106367	1.98886	1	1	0.15846	1.04023	0.645773	0.647058	0.507836
AL050341.2	27.1428	4	0.279007	1.86005e-05	24.7548	1	0.00976594	6.51063e-07	0.181554	1	1	0.670041	1.02468	1	1	0.311411	1.18173	1	1	0.277005	-2.81961	0.200538	-0.610449	0.565671
KIRREL3	27.0415	4	0.292472	1.94982e-05	1.59607	1	1	0.206461	5.57691	1	1	0.0181988	10.7763	1	1	0.00102806	9.09224	1	1	0.00256697	-0.409655	-0.862145	-1.57467	-1.70356
FAM107A	26.9455	4	0.30584	2.03893e-05	3.56634	1	1	0.058962	11.3568	1	1	0.000751703	0.304827	1	1	0.580872	11.7175	1	1	0.000619144	-0.531899	-1.21864	-0.200329	-2.22999
CPA6	26.9117	4	0.310701	2.07134e-05	3.53868	1	1	0.0599533	11.9847	1	1	0.000536387	8.76765	1	1	0.0030662	2.62061	1	1	0.105484	-0.528321	-1.04802	-1.13507	-0.620589
LINC00265	26.8855	4	0.314507	2.09671e-05	17.0383	1	0.549494	3.66329e-05	6.9487	1	1	0.008388	2.89333	1	1	0.088947	0.00514086	1	1	0.942841	-1.38478	-1.09722	-0.998665	-0.0322237
IER2	26.8719	4	0.316508	2.11005e-05	6.20141	1	1	0.0127648	1.22405	1	1	0.268568	19.2858	1	0.168808	1.12539e-05	0.160586	1	1	0.688617	-0.646056	0.305209	1.41128	0.137984
ZRANB2-AS2	26.8079	4	0.326072	2.17381e-05	19.8438	1	0.12605	8.40332e-06	1.26357	1	1	0.260977	5.30324	1	1	0.0212858	0.397249	1	1	0.528514	-1.83743	-0.41758	-1.243	0.301855
CHIT1	26.7686	4	0.332087	2.21391e-05	2.06384	1	1	0.150829	6.64021	1	1	0.00997019	2.7592	1	1	0.0966963	15.3053	1	1	9.14575e-05	-1.59727	3.22349	2.8542	4.11102
COL14A1	26.7619	4	0.333129	2.22086e-05	16.5978	1	0.693075	4.6205e-05	2.79322	1	1	0.0946636	4.13509	1	1	0.042003	3.23577	1	1	0.0720462	-2.07441	-0.910358	-1.48386	-1.04675
AC100793.2	26.6713	4	0.347459	2.31639e-05	26.126	1	0.00479761	3.19841e-07	0.0461257	1	1	0.829948	0.0128529	1	1	0.909737	0.486308	1	1	0.485579	-2.39987	0.132085	-0.102671	0.547795
HMGCS1	26.6126	4	0.357079	2.38053e-05	9.49154	1	1	0.00206421	4.15813	1	1	0.0414351	7.13917	1	1	0.00754179	5.82376	1	1	0.0158111	0.66765	0.51518	0.801006	0.71978
FRG1-DT	26.5681	4	0.364539	2.43026e-05	3.78755	1	1	0.0516351	3.39783	1	1	0.0652821	12.8356	1	1	0.000340084	6.54714	1	1	0.0105053	-0.596573	-0.666304	-1.98252	-1.30059
HIST1H2BH	26.5455	4	0.368402	2.45601e-05	16.7331	1	0.645371	4.30247e-05	9.03836	1	1	0.00264373	0.0238791	1	1	0.877193	0.750181	1	1	0.386419	-1.47411	-1.24065	-0.0648468	-0.383441
MT1E	26.5338	4	0.370411	2.4694e-05	0.607915	1	1	0.435574	0.267311	1	1	0.605141	24.1143	1	0.0136178	9.07854e-07	1.54429	1	1	0.21398	-0.520636	-0.336499	2.30394	-0.978716
AC013640.1	26.5324	4	0.370651	2.471e-05	16.3267	1	0.799594	5.33063e-05	1.91231	1	1	0.166707	3.08462	1	1	0.0790356	5.20871	1	1	0.022474	-1.81877	0.530721	-1.1677	1.12477
NRGN	26.4654	4	0.382375	2.54917e-05	9.52015	1	1	0.00203227	3.41834	1	1	0.0644757	7.45938	1	1	0.00631067	6.06752	1	1	0.013769	-1.30693	-0.675008	1.4091	1.27721
PEAK1	26.4561	4	0.384029	2.5602e-05	14.837	1	1	0.000117213	4.59511	1	1	0.0320634	0.46094	1	1	0.497185	6.56307	1	1	0.0104117	0.523707	0.31276	0.119405	0.482579
CITED4	26.4439	4	0.386215	2.57477e-05	25.6437	1	0.00615939	4.10626e-07	0.311269	1	1	0.576902	0.47009	1	1	0.492946	0.0188105	1	1	0.890911	-2.33268	0.194232	0.3025	0.049433
AC012615.1	26.403	4	0.393623	2.62415e-05	23.5682	1	0.0180844	1.20562e-06	0.318799	1	1	0.57233	0.00509658	1	1	0.943087	2.51092	1	1	0.11306	-1.69886	0.206952	0.0278341	0.577417
AC116407.2	26.3141	4	0.410225	2.73484e-05	20.4638	1	0.0911544	6.07696e-06	0.980466	1	1	0.322084	4.86909	1	1	0.0273419	0.000770001	1	1	0.977862	-2.22166	-0.404777	-1.20313	0.0135721
ZNF280B	26.3098	4	0.41106	2.7404e-05	12.6994	1	1	0.000365768	1.61191	1	1	0.204223	4.94741	1	1	0.0261297	7.05102	1	1	0.00792203	-1.82671	0.727762	-1.88809	2.25921
CXCL12	26.2258	4	0.427407	2.84938e-05	6.54704	1	1	0.0105059	15.974	1	0.963258	6.42172e-05	2.64233	1	1	0.104051	1.06242	1	1	0.302664	-0.756729	-1.33352	-0.573122	0.403944
ACSL1	26.2128	4	0.43	2.86667e-05	0.00160655	1	1	0.968028	9.62312	1	1	0.00192144	9.66507	1	1	0.00187804	6.92301	1	1	0.00850935	0.00402763	0.336743	0.399531	0.363476
LINC02057	26.1737	4	0.43789	2.91927e-05	19.5181	1	0.149477	9.96511e-06	2.47283	1	1	0.115829	0.16636	1	1	0.683367	4.01638	1	1	0.0450604	-1.93792	-0.728886	-0.22417	-1.48292
QTRT1	26.1021	4	0.452687	3.01792e-05	24.2794	1	0.0124991	8.3327e-07	1.44102	1	1	0.229975	0.256107	1	1	0.612808	0.125626	1	1	0.723011	-1.3962	-0.370553	-0.155183	0.113739
CHMP1B	26.0526	4	0.463226	3.08817e-05	9.27934	1	1	0.00231753	1.10247	1	1	0.293725	9.55835	1	1	0.00199042	6.1124	1	1	0.0134237	-0.786388	-0.312859	0.983736	0.812743
MDC1-AS1	26.04	4	0.465937	3.10625e-05	23.9435	1	0.0148806	9.92041e-07	8.15579e-05	1	1	0.992794	0.792479	1	1	0.373351	1.30392	1	1	0.253499	-3.89065	0.00445791	-0.880576	0.976765
MTRNR2L8	26.0362	4	0.466761	3.11174e-05	3.82283	1	1	0.0505587	1.30495	1	1	0.253312	13.2432	1	1	0.000273564	7.66516	1	1	0.00562971	-0.491789	-0.301605	1.0392	0.923589
XRCC4	25.9998	4	0.474711	3.16474e-05	14.7979	1	1	0.000119666	0.0315026	1	1	0.859124	11.0906	1	1	0.00086768	0.0798052	1	1	0.777562	-0.685013	-0.0345961	-0.882557	-0.0731575
LPAR1	25.9743	4	0.480359	3.20239e-05	9.27306	1	1	0.00232549	13.5841	1	1	0.000228109	3.11147	1	1	0.0777429	0.00570941	1	1	0.939769	-0.565733	0.665647	-0.452054	0.0186783
NCBP2AS2	25.9629	4	0.482927	3.21951e-05	16.728	1	0.64711	4.31407e-05	4.97665	1	1	0.0256917	4.09851	1	1	0.0429209	0.159735	1	1	0.6894	-1.66565	-0.743743	-0.788812	0.143443
STPG2	25.9598	4	0.483607	3.22405e-05	13.3623	1	1	0.000256729	2.35559	1	1	0.124834	9.16212	1	1	0.00247076	1.07977	1	1	0.298749	0.981611	-0.466309	-1.20282	0.397001
AC073475.1	25.9565	4	0.484361	3.22907e-05	12.9785	1	1	0.000315082	6.75806	1	1	0.0093325	4.91119	1	1	0.0266832	1.30867	1	1	0.252636	-1.1706	-0.840123	-0.946738	0.551543
AC108718.1	25.924	4	0.491712	3.27808e-05	18.7073	1	0.228594	1.52396e-05	3.30275	1	1	0.0691641	3.43922	1	1	0.0636659	0.474725	1	1	0.490821	-3.28039	-1.22231	-1.94507	-0.584144
SPARCL1	25.8975	4	0.497804	3.3187e-05	9.69976	1	1	0.00184292	2.12274	1	1	0.145127	6.32689	1	1	0.0118921	7.74811	1	1	0.00537689	-0.827218	-0.376248	-0.737752	-0.990701
AC010378.2	25.8832	4	0.501123	3.34082e-05	11.9946	1	1	0.00053356	1.72958	1	1	0.188465	2.96561	1	1	0.0850522	9.19342	1	1	0.00242887	-1.06799	-0.450278	-0.80017	-1.57564
AC005632.3	25.8408	4	0.511071	3.40714e-05	11.7438	1	1	0.000610451	10.7974	1	1	0.0010164	3.20116	1	1	0.0735862	0.0983833	1	1	0.753778	-0.761102	-0.723171	-0.536533	0.0852322
B3GNT5	25.8363	4	0.512148	3.41432e-05	19.3993	1	0.159071	1.06048e-05	0.0348009	1	1	0.852014	1.41604	1	1	0.234055	4.98616	1	1	0.0255508	0.518566	-0.0238611	-0.180378	-0.382057
CFAP299	25.779	4	0.525936	3.50624e-05	6.81764	1	1	0.00902617	1.17319	1	1	0.278747	9.181	1	1	0.00244541	8.60721	1	1	0.00334836	-1.4629	-0.693898	-4.12458	-2.53095
SYN2	25.758	4	0.53109	3.5406e-05	20.7613	1	0.078035	5.20234e-06	1.19022	1	1	0.275285	3.39888	1	1	0.0652408	0.4076	1	1	0.52319	-1.80844	-0.525104	-1.17225	-0.339953
ZNF367	25.7206	4	0.540393	3.60262e-05	19.5617	1	0.1461	9.74001e-06	4.71075	1	1	0.0299746	1.44367	1	1	0.229547	0.00442489	1	1	0.946964	-1.66638	-1.01627	-0.862397	0.0378274
INHBA	25.6964	4	0.546487	3.64324e-05	0.0254867	1	1	0.87316	13.8667	1	1	0.00019625	11.7665	1	1	0.000603063	0.0377759	1	1	0.845894	0.102037	2.17592	2.88065	0.245242
IFIT3	25.6511	4	0.55809	3.7206e-05	20.1919	1	0.105076	7.00507e-06	0.161608	1	1	0.687681	0.160738	1	1	0.688478	5.13692	1	1	0.0234221	-2.65593	0.192577	0.240305	0.991224
AGMAT	25.638	4	0.561492	3.74328e-05	21.1222	1	0.0646351	4.30901e-06	1.01534	1	1	0.313628	3.45673	1	1	0.0629948	0.0437237	1	1	0.834369	-2.2831	-0.496279	-1.36501	0.123223
AC009951.5	25.6061	4	0.56987	3.79914e-05	22.5792	1	0.0302482	2.01654e-06	0.124509	1	1	0.724195	1.07371	1	1	0.300109	1.82865	1	1	0.176287	-2.98921	0.19474	-0.839492	0.916358
PIM2	25.5634	4	0.581254	3.87503e-05	1.3789	1	1	0.240289	0.471971	1	1	0.492082	15.1781	1	1	9.78303e-05	8.53444	1	1	0.00348488	0.79451	0.426357	3.52869	2.12523
CAMK2A	25.5432	4	0.586744	3.91163e-05	13.7805	1	1	0.000205456	8.09406	1	1	0.00444104	1.67542	1	1	0.195535	1.99316	1	1	0.158011	-1.60702	-1.56354	-0.897056	-0.781159
CPNE4	25.5033	4	0.597698	3.98466e-05	21.8205	1	0.0449073	2.99382e-06	0.0394089	1	1	0.842641	3.49855	1	1	0.0614227	0.144796	1	1	0.703559	-1.28113	0.063054	-0.804813	-0.139891
LEKR1	25.4861	4	0.602471	4.01647e-05	22.7608	1	0.0275208	1.83472e-06	0.144543	1	1	0.703806	2.56133	1	1	0.109507	0.0194608	1	1	0.889054	-2.32329	0.177502	-0.955616	-0.0734893
DOCK8-AS1	25.4859	4	0.602521	4.01681e-05	17.1316	1	0.523169	3.48779e-05	0.608763	1	1	0.435254	7.55642	1	1	0.00597968	0.189194	1	1	0.663588	-1.60889	0.315387	-1.66623	0.219028
AL118511.1	25.4706	4	0.606832	4.04555e-05	21.4027	1	0.0558361	3.72241e-06	3.36488	1	1	0.0666006	0.00929741	1	1	0.923185	0.693649	1	1	0.404926	-1.48296	-0.544137	-0.0393215	-0.323476
AC016573.1	25.423	4	0.620343	4.13562e-05	19.9833	1	0.117182	7.8121e-06	2.23966	1	1	0.13451	3.1352	1	1	0.0766192	0.0648783	1	1	0.798945	-3.53708	-1.44774	-2.75521	0.228468
FAM72D	25.4083	4	0.624591	4.16394e-05	23.5692	1	0.0180754	1.20502e-06	0.147369	1	1	0.701063	1.66855	1	1	0.196453	0.0232294	1	1	0.878862	-2.87371	-0.220677	1.08156	0.09383
PTGIR	25.3412	4	0.64433	4.29553e-05	22.8639	1	0.0260828	1.73885e-06	0.0944088	1	1	0.758645	0.545393	1	1	0.460206	1.83747	1	1	0.175247	-2.45786	-0.152878	0.485142	0.92322
AC007262.2	25.3189	4	0.651029	4.34019e-05	2.69739	1	1	0.100513	8.98518	1	1	0.00272177	13.6167	1	1	0.000224182	0.019601	1	1	0.888657	0.296385	-0.623601	-1.05213	-0.0372772
RAPGEF5	25.3058	4	0.654995	4.36663e-05	14.3589	1	1	0.000151066	3.96062	1	1	0.0465765	0.849181	1	1	0.356784	6.13709	1	1	0.0132375	-0.884892	-0.588871	0.331982	-0.925578
AC022182.1	25.2737	4	0.664807	4.43205e-05	15.685	1	1	7.48146e-05	8.03362	1	1	0.00459169	1.55504	1	1	0.212393	1.31272e-07	1	1	0.999711	-1.3882	-1.11296	-0.603796	-0.00015965
LIPG	25.23	4	0.6784	4.52266e-05	10.2462	1	1	0.0013697	0.719531	1	1	0.396298	5.43589	1	1	0.019727	8.82841	1	1	0.00296576	-1.31489	-0.333869	-1.33021	-1.65931
AL360015.1	25.1586	4	0.701198	4.67466e-05	5.22666	1	1	0.0222432	8.95441	1	1	0.00276801	8.86348	1	1	0.00290932	2.11408	1	1	0.145949	-1.13961	-1.4778	-2.1928	-0.837627
KNOP1	25.1529	4	0.703052	4.68701e-05	12.8084	1	1	0.000345068	8.38735	1	1	0.00377841	3.6501	1	1	0.056066	0.307099	1	1	0.579466	-0.891123	-0.696931	-0.616181	-0.163148
MTFP1	25.1062	4	0.718422	4.78948e-05	0.0451337	1	1	0.831758	8.98771	1	1	0.00271801	3.78795	1	1	0.0516228	12.2854	1	1	0.000456504	-0.131453	2.49751	1.42127	2.88128
AL109811.2	25.0538	4	0.736081	4.90721e-05	24.2541	1	0.0126644	8.44293e-07	0.185606	1	1	0.666599	0.0842752	1	1	0.771585	0.529868	1	1	0.466662	-2.02974	-0.196195	-0.146539	0.358721
AL009177.1	25.0399	4	0.740823	4.93882e-05	4.68895	1	1	0.0303572	7.33224	1	1	0.00677284	11.5023	1	1	0.000695083	1.51639	1	1	0.218166	2.04574	1.92063	2.82004	2.09924
AC087627.1	25.0171	4	0.748687	4.99125e-05	23.2918	1	0.0208784	1.3919e-06	0.946984	1	1	0.330488	0.662865	1	1	0.41555	0.11544	1	1	0.734034	1.89398	0.441459	0.394572	-0.18271
CCDC30	24.9775	4	0.762538	5.08359e-05	13.9152	1	1	0.000191243	3.11177	1	1	0.0777285	7.14719	1	1	0.00750816	0.803346	1	1	0.370095	0.909558	-0.513591	-0.973984	-0.359121
PRDM11	24.9149	4	0.784981	5.23321e-05	0.0820975	1	1	0.774475	13.7084	1	1	0.000213501	10.3777	1	1	0.00127547	0.746714	1	1	0.387519	-0.0945897	-1.39466	-1.83638	-0.448058
XACT	24.8347	4	0.814654	5.43103e-05	21.8676	1	0.043818	2.9212e-06	0.917951	1	1	0.338014	0.237041	1	1	0.626351	1.81207	1	1	0.17826	-0.925859	0.187769	-0.116965	-0.346918
CCL4L2	24.7663	4	0.840832	5.60555e-05	2.51596	1	1	0.112699	10.3802	1	1	0.00127374	9.8116	1	1	0.00173414	2.05858	1	1	0.151352	4.3695	5.95068	7.25124	6.41905
STS	24.7288	4	0.855573	5.70382e-05	16.104	1	0.899346	5.99564e-05	1.22149	1	1	0.269068	4.03227	1	1	0.0446378	3.37097	1	1	0.0663545	-1.56326	-0.39029	-0.802052	0.767116
AL392086.3	24.6617	4	0.882535	5.88357e-05	18.7175	1	0.227374	1.51583e-05	2.00989	1	1	0.156276	3.67368	1	1	0.0552779	0.260583	1	1	0.60972	-1.57787	-0.607213	-1.07544	-0.225863
AC087071.2	24.66	4	0.883243	5.88829e-05	20.3591	1	0.0962823	6.41882e-06	0.772455	1	1	0.379459	0.453179	1	1	0.500829	3.07525	1	1	0.0794924	-2.90652	0.412235	0.513529	1.24959
EHHADH	24.6488	4	0.887812	5.91875e-05	21.5906	1	0.0506255	3.37503e-06	2.9306	1	1	0.086915	0.104952	1	1	0.745966	0.0226455	1	1	0.880383	-1.80511	0.679059	-0.166355	0.0668865
DUSP27	24.6284	4	0.896243	5.97496e-05	19.3069	1	0.166953	1.11302e-05	1.74287	1	1	0.186775	3.56989	1	1	0.0588364	0.00867918	1	1	0.925775	-3.67314	-0.869044	-1.73704	-0.0650359
STARD13	24.6077	4	0.904849	6.03233e-05	18.9808	1	0.198065	1.32043e-05	1.60144	1	1	0.205699	0.570107	1	1	0.450216	3.45538	1	1	0.0630461	0.660817	0.195501	-0.148517	0.36609
FILIP1L	24.5962	4	0.909667	6.06445e-05	14.2	1	1	0.000164373	5.49402	1	1	0.0190817	3.15906	1	1	0.0755065	1.74316	1	1	0.186739	-0.964128	-0.606428	-0.574624	-0.427278
AC002070.1	24.5718	4	0.920004	6.13336e-05	7.26097	1	1	0.00704693	3.59366	1	1	0.0580003	9.87598	1	1	0.00167451	3.84116	1	1	0.0500088	-0.968025	-0.708527	-1.56106	-0.948361
THOC6	24.5414	4	0.933006	6.22004e-05	16.7192	1	0.65011	4.33407e-05	0.285291	1	1	0.593254	0.0258566	1	1	0.872251	7.51109	1	1	0.00613202	-1.31493	-0.158664	-0.0596755	1.00648
ZNF662	24.4559	4	0.970627	6.47085e-05	15.7881	1	1	7.08459e-05	1.78138	1	1	0.18198	6.28292	1	1	0.0121907	0.60348	1	1	0.437253	-2.28886	0.797582	-2.31343	0.402882
KIAA0825	24.4375	4	0.978933	6.52622e-05	7.82706	1	1	0.00514698	5.76743	1	1	0.0163259	10.7226	1	1	0.00105832	0.120333	1	1	0.728673	-0.768507	-0.673962	-1.34757	-0.140817
EGR3	24.3954	4	0.998145	6.6543e-05	1.10325	1	1	0.293554	14.7767	1	1	0.000121021	8.43149	1	1	0.00368777	0.0839562	1	1	0.772006	1.9746	3.48524	1.96462	0.358352
FCGBP	24.3571	4	1	6.77315e-05	4.36916	1	1	0.036595	5.10068	1	1	0.0239165	6.31617	1	1	0.0119642	8.5711	1	1	0.00341542	-0.423057	-0.500503	-0.689974	-0.848269
AL442067.3	24.3393	4	1	6.82898e-05	21.3018	1	0.0588545	3.92363e-06	0.160387	1	1	0.6888	2.61651	1	1	0.105757	0.260642	1	1	0.60968	-2.09533	0.195002	-1.12431	-0.260264
BMP6	24.3151	4	1	6.90579e-05	8.0007	1	1	0.00467593	6.73677	1	1	0.00944456	8.95633	1	1	0.00276511	0.621334	1	1	0.430552	4.55257	1.73476	3.63352	2.62941
MGLL	24.3022	4	1	6.94706e-05	17.9772	1	0.335346	2.23564e-05	0.740921	1	1	0.389366	0.958699	1	1	0.327515	4.62538	1	1	0.0315023	-0.949561	0.174125	0.259512	0.572297
FAM149A	24.2589	4	1	7.08737e-05	24.1838	1	0.0131352	8.7568e-07	0.00401495	1	1	0.949477	0.0111147	1	1	0.916038	0.0600604	1	1	0.806401	0.608045	0.00839278	0.0161173	-0.0434942
PYCARD-AS1	24.2205	4	1	7.21424e-05	14.1183	1	1	0.000171667	1.22528	1	1	0.268328	0.0678446	1	1	0.794501	8.80913	1	1	0.00299727	-2.56893	-0.821471	-0.164298	2.73205
ARL4A	24.2047	4	1	7.26712e-05	7.75812	1	1	0.00534716	0.123478	1	1	0.725292	11.6177	1	1	0.000653268	4.70541	1	1	0.0300679	-0.821808	0.101229	1.01451	0.746099
SNX22	24.1806	4	1	7.34863e-05	4.33765	1	1	0.0372783	12.3636	1	1	0.000437785	1.03583	1	1	0.308794	6.44348	1	1	0.011136	-0.982128	-2.68098	-0.712082	-1.66849
AC006230.1	24.1661	4	1	7.39791e-05	0.0291331	1	1	0.864472	8.6374	1	1	0.00329331	14.9493	1	1	0.000110438	0.550232	1	1	0.458223	0.0322263	-0.598563	-1.22589	-0.207549
AC068888.1	24.1652	4	1	7.40103e-05	18.2885	1	0.284771	1.89847e-05	0.356881	1	1	0.550243	0.157767	1	1	0.691221	5.362	1	1	0.0205801	-1.23045	-0.162246	-0.133208	0.815212
ZNF407	24.1154	4	1	7.5732e-05	4.06288	1	1	0.0438357	0.21084	1	1	0.64611	16.9141	1	0.586636	3.91091e-05	2.92751	1	1	0.0870816	-0.328419	-0.0743164	-0.895286	-0.39885
BICC1	24.1054	4	1	7.60828e-05	10.2873	1	1	0.00133946	5.18565	1	1	0.0227742	6.75022	1	1	0.0093736	1.88215	1	1	0.17009	-1.24918	-1.01515	-1.80572	-0.690392
HLCS	23.9811	4	1	8.05747e-05	2.27666	1	1	0.131334	0.71214	1	1	0.398734	18.0526	1	0.322335	2.1489e-05	2.93974	1	1	0.0864245	-0.341475	-0.193036	-1.38621	-0.525126
LINC00676	23.9445	4	1	8.19483e-05	18.712	1	0.228038	1.52026e-05	0.709263	1	1	0.399689	2.43147	1	1	0.118921	2.09177	1	1	0.148094	-1.72485	0.440524	-1.15762	-0.706123
AP002784.1	23.9403	4	1	8.21042e-05	7.16512	1	1	0.00743347	14.5994	1	1	0.000132954	2.17522	1	1	0.14025	0.000561967	1	1	0.981087	-1.56844	2.05563	-1.35102	-0.0133026
RGP1	23.8924	4	1	8.39413e-05	23.7095	1	0.0168039	1.12026e-06	0.00108112	1	1	0.97377	0.0195904	1	1	0.888687	0.162183	1	1	0.687155	-1.4244	-0.00868638	0.0533564	0.125172
AL139384.1	23.8871	4	1	8.41472e-05	16.6573	1	0.671653	4.47769e-05	0.499828	1	1	0.479575	0.410674	1	1	0.521627	6.31924	1	1	0.0119435	-2.68944	0.442406	-0.376891	1.69673
LINC01500	23.8595	4	1	8.5224e-05	9.71825	1	1	0.00182447	4.89565	1	1	0.0269244	2.69795	1	1	0.100478	6.54767	1	1	0.0105022	-1.33746	-1.03647	-0.882198	1.24556
B3GAT2	23.843	4	1	8.58772e-05	23.6104	1	0.0176925	1.1795e-06	0.169094	1	1	0.680918	0.00921688	1	1	0.923517	0.0542863	1	1	0.815766	-1.33787	0.134509	0.0314554	-0.083215
CES1	23.8347	4	1	8.62045e-05	21.5308	1	0.0522296	3.48198e-06	0.514836	1	1	0.473053	0.745208	1	1	0.387998	1.04391	1	1	0.306913	-2.57157	-0.439785	-0.838785	-0.977818
MXD1	23.8282	4	1	8.64639e-05	10.9471	1	1	0.000937511	2.67171	1	1	0.102146	7.44952	1	1	0.00634533	2.75989	1	1	0.0966547	0.919648	0.507204	0.879301	0.68956
LY6H	23.8275	4	1	8.64914e-05	15.3731	1	1	8.82343e-05	0.375729	1	1	0.539898	1.63475	1	1	0.201047	6.44391	1	1	0.0111333	-2.72819	-0.388577	0.864252	2.62434
CITED2	23.801	4	1	8.75563e-05	1.75035	1	1	0.185832	0.0817486	1	1	0.774942	21.481	1	0.0536018	3.57345e-06	0.48785	1	1	0.484888	-0.437977	0.110815	1.97065	0.297147
DNAAF1	23.7275	4	1	9.05735e-05	8.83027	1	1	0.00296274	0.41349	1	1	0.520203	10.7861	1	1	0.00102267	3.6977	1	1	0.0544874	-2.24668	-0.52316	2.27888	-2.0143
LINC01011	23.6765	4	1	9.27314e-05	18.2511	1	0.290426	1.93618e-05	0.00571974	1	1	0.939714	1.57783	1	1	0.209074	3.84185	1	1	0.0499883	-2.11298	-0.0334102	-0.7663	1.09317
SLC25A45	23.5896	4	1	9.652e-05	21.5543	1	0.0515913	3.43942e-06	0.469551	1	1	0.493194	1.36001	1	1	0.243535	0.205683	1	1	0.650172	-1.74076	-0.233449	-0.481945	0.171877
SUCLG2-AS1	23.58	4	1	9.69465e-05	5.99268	1	1	0.0143654	6.30444	1	1	0.0120436	9.85762	1	1	0.00169129	1.42529	1	1	0.232534	0.737643	-0.858752	-1.2853	-0.473689
MCF2L2	23.576	4	1	9.71264e-05	6.56108	1	1	0.0104233	8.30988	1	1	0.00394301	0.648338	1	1	0.420707	8.05671	1	1	0.00453354	-0.367396	-0.429247	0.13983	-0.55032
SHC3	23.4883	4	1	0.000101135	0.406192	1	1	0.523909	17.5487	1	0.420053	2.80035e-05	5.12777	1	1	0.023546	0.405549	1	1	0.524238	-0.257082	1.6942	1.10302	-0.383624
GALNTL6	23.485	4	1	0.000101284	2.66787	1	1	0.102393	0.0888488	1	1	0.765646	2.64863	1	1	0.103639	18.0797	1	0.317772	2.11848e-05	-0.844098	-0.222321	-1.2685	3.30265
IRAK2	23.4751	4	1	0.000101748	5.03441	1	1	0.0248486	9.41812	1	1	0.00214852	7.32589	1	1	0.00679683	1.69672	1	1	0.192717	0.65479	0.810089	0.931383	-0.621482
AC066613.1	23.4415	4	1	0.000103339	0.0555565	1	1	0.813662	23.3071	1	0.020713	1.38086e-06	0.0221651	1	1	0.881649	0.056593	1	1	0.811964	0.0888435	1.4197	-0.0627672	-0.10919
DUSP16	23.4247	4	1	0.000104138	7.57834	1	1	0.00590737	0.114227	1	1	0.735383	2.01215	1	1	0.156045	13.72	1	1	0.000212181	0.55221	-0.0812871	0.389013	1.14475
NSUN5	23.365	4	1	0.000107041	15.5603	1	1	7.99134e-05	3.62803	1	1	0.0568141	3.16855	1	1	0.075069	1.00812	1	1	0.315353	-0.910463	-0.415386	-0.455745	0.260962
SEMA5A	23.3195	4	1	0.000109311	1.23517	1	1	0.266405	8.71022	1	1	0.00316431	7.9273	1	1	0.00486945	5.4468	1	1	0.0196042	0.710719	2.12823	1.557	2.48502
IKBKE	23.2955	4	1	0.000110526	17.4527	1	0.441811	2.9454e-05	2.01099	1	1	0.156163	2.33056	1	1	0.126857	1.5012	1	1	0.220487	-1.06105	-0.315544	-0.46639	-0.384438
CLSTN2	23.284	4	1	0.000111114	11.7966	1	1	0.000593402	3.77122	1	1	0.0521416	4.55671	1	1	0.0327899	3.15946	1	1	0.0754879	-1.92871	-1.08877	-1.77854	-1.33547
GCNT2	23.2688	4	1	0.00011189	5.96765	1	1	0.0145707	0.274951	1	1	0.60003	15.8544	1	1	6.84068e-05	1.17183	1	1	0.279025	-0.448655	0.0957667	-1.0301	-0.279314
AC021594.2	23.2634	4	1	0.000112171	7.58386	1	1	0.00588931	11.2511	1	1	0.000795755	0.227897	1	1	0.633088	4.20053	1	1	0.0404114	-1.34605	-2.87912	0.312221	-1.57121
CRIP1	23.2441	4	1	0.000113171	1.89682	1	1	0.168434	3.33152	1	1	0.0679638	17.287	1	0.482064	3.21376e-05	0.728759	1	1	0.393286	0.533716	0.807963	2.00509	0.411428
LYZ	23.1947	4	1	0.000115776	4.88999	1	1	0.0270128	0.972631	1	1	0.324025	3.78735	1	1	0.0516415	13.5447	1	1	0.000232948	0.765853	-0.35412	-0.882261	1.66175
AP001636.3	23.1888	4	1	0.00011609	0.00254952	1	1	0.95973	15.6685	1	1	7.54687e-05	4.22255	1	1	0.0398901	3.29514	1	1	0.0694851	-0.0185672	-1.99164	-1.74452	-1.08449
ARHGEF9	23.0719	4	1	0.000122508	15.5144	1	1	8.18775e-05	5.30153	1	1	0.0213067	2.24627	1	1	0.133937	0.00963754	1	1	0.921797	-0.959186	-0.545297	-0.487368	0.0296755
CMTR2	23.054	4	1	0.00012352	5.16241	1	1	0.0230809	4.77173	1	1	0.0289307	12.5652	1	1	0.000393007	0.554688	1	1	0.456409	-0.457245	-0.496587	-0.993291	-0.20453
HIST2H2AA4	23.0006	4	1	0.00012659	0.0235498	1	1	0.878036	0.105233	1	1	0.745638	5.64883	1	1	0.017467	17.223	1	0.498579	3.32386e-05	-0.0752505	0.155418	1.17663	2.26031
AC078845.1	22.9991	4	1	0.000126679	7.22416	1	1	0.00719288	13.6893	1	1	0.000215679	2.05813	1	1	0.151396	0.0274945	1	1	0.868303	1.118	-2.00615	-1.11284	-0.0936164
PDGFB	22.9626	4	1	0.000128822	5.69608	1	1	0.0170028	16.9611	1	0.572297	3.81532e-05	0.0217049	1	1	0.882875	0.283711	1	1	0.594279	-0.452535	0.764119	0.0325446	-0.134725
KCNE1	22.936	4	1	0.00013041	2.11929	1	1	0.145454	12.5806	1	1	0.000389779	3.92093	1	1	0.0476886	4.3152	1	1	0.0377733	1.08391	3.78755	1.91338	2.97523
C9orf72	22.927	4	1	0.000130949	0.683716	1	1	0.40831	8.64209	1	1	0.00328485	7.06298	1	1	0.00786928	6.53823	1	1	0.010558	-0.142224	-0.500556	0.474761	0.508732
ICA1L	22.9176	4	1	0.000131519	18.2345	1	0.292959	1.95306e-05	0.787629	1	1	0.374818	2.12083	1	1	0.145307	1.77458	1	1	0.182817	-1.81408	-0.366837	-0.824455	-0.600723
LINC02391	22.872	4	1	0.000134302	0.0779412	1	1	0.780107	7.16697	1	1	0.0074258	14.0528	1	1	0.000177748	1.5743	1	1	0.209583	-0.0625618	-0.601544	-1.10125	-0.37254
C1orf112	22.8326	4	1	0.000136758	11.9636	1	1	0.000542507	4.35422	1	1	0.0369175	6.5148	1	1	0.010698	2.43323e-05	1	1	0.996064	-0.9502	-0.63606	-0.990977	0.00179874
PCLO	22.822	4	1	0.000137427	1.06899	1	1	0.301173	18.4746	1	0.258273	1.72182e-05	3.20453	1	1	0.0734344	0.073861	1	1	0.785796	0.290329	1.07539	-0.682634	-0.10503
PDE1A	22.716	4	1	0.000144286	1.35261	1	1	0.244822	12.0053	1	1	0.000530503	5.19579	1	1	0.0226417	4.16236	1	1	0.0413319	-0.403455	-1.3739	-1.34606	-1.32813
GOT1	22.7019	4	1	0.000145224	11.4481	1	1	0.000715683	0.338709	1	1	0.560575	3.33068	1	1	0.0679989	7.58448	1	1	0.0058873	-1.15708	-0.172149	0.579202	1.00094
AC023790.2	22.6895	4	1	0.000146059	15.4644	1	1	8.40747e-05	5.51451	1	1	0.0188594	1.68905	1	1	0.193726	0.0215095	1	1	0.8834	-1.94738	-1.25271	-0.913319	-0.0835461
LNCTAM34A	22.6636	4	1	0.000147807	18.2412	1	0.291941	1.94627e-05	0.814639	1	1	0.366752	0.453784	1	1	0.500543	3.15399	1	1	0.0757418	-2.21447	0.422413	-0.402524	0.94001
AL049828.1	22.6565	4	1	0.00014829	11.554	1	1	0.000676039	0.0566402	1	1	0.811887	5.69902	1	1	0.0169743	5.3468	1	1	0.0207603	-0.711197	-0.0531482	-0.660211	-0.619818
AFF3	22.5523	4	1	0.000155561	1.61026	1	1	0.204456	11.7094	1	1	0.000621839	4.38159	1	1	0.0363291	4.85097	1	1	0.0276306	-0.493391	-1.64585	-1.46114	-1.31014
ZNF425	22.5003	4	1	0.000159315	9.92187	1	1	0.00163326	10.4194	1	1	0.00124699	2.13282	1	1	0.144175	0.0262505	1	1	0.87129	-1.32861	-1.36044	-0.858637	-0.0782892
AC110620.2	22.4683	4	1	0.000161675	19.388	1	0.160013	1.06675e-05	1.75833	1	1	0.184833	0.34927	1	1	0.554527	0.972714	1	1	0.324004	-2.48659	-0.777974	-0.540133	0.650472
NRG1	22.4347	4	1	0.000164185	5.82685	1	1	0.0157833	12.1619	1	1	0.000487754	2.04399	1	1	0.152808	2.40199	1	1	0.121181	-0.899898	-1.64959	-0.782659	-0.739256
LINC01374	22.4095	4	1	0.000166096	9.76235	1	1	0.00178122	0.664873	1	1	0.414845	10.0116	1	1	0.00155554	1.97069	1	1	0.160375	-0.376904	-0.100695	-0.500008	0.22216
HPGDS	22.4036	4	1	0.000166552	1.03222	1	1	0.309638	10.2264	1	1	0.00138445	11.1396	1	1	0.000845027	0.00533169	1	1	0.941791	0.152315	-0.530298	-0.69048	0.0156846
CEP128	22.3444	4	1	0.00017114	2.93131	1	1	0.0868768	15.1628	1	1	9.86298e-05	2.23837	1	1	0.134623	2.01193	1	1	0.156067	-0.362306	-0.842622	-0.418575	-0.4167
AC113133.1	22.3302	4	1	0.000172259	19.1512	1	0.181138	1.20759e-05	0.413063	1	1	0.520419	1.52977	1	1	0.216147	1.23608	1	1	0.266227	-1.83939	0.245648	0.616923	0.500819
C15orf48	22.3016	4	1	0.000174533	0.664444	1	1	0.414995	11.9895	1	1	0.000535017	6.27083	1	1	0.0122741	3.37682	1	1	0.0661194	0.746973	6.10688	4.29037	6.26496
AL662844.4	22.2918	4	1	0.000175318	21.1828	1	0.0626248	4.17499e-06	0.0585852	1	1	0.808746	0.190403	1	1	0.662582	0.86004	1	1	0.353727	-1.85342	-0.117377	0.242369	0.448298
ERP27	22.2699	4	1	0.00017709	17.8559	1	0.357423	2.38282e-05	4.24847	1	1	0.0392858	0.163186	1	1	0.68624	0.00234829	1	1	0.96135	-2.34171	-1.20587	-0.322356	0.0300479
PPP1R3C	22.2136	4	1	0.000181723	4.16876	1	1	0.041176	6.61367	1	1	0.0101199	10.7981	1	1	0.00101607	0.633104	1	1	0.426219	0.981455	1.38228	1.70395	0.604279
AC079922.2	22.1484	4	1	0.000187241	8.36092	1	1	0.00383376	11.8871	1	1	0.000565246	1.22376	1	1	0.268624	0.676601	1	1	0.41076	-1.84869	-1.89163	-0.811181	-0.51262
EGR1	22.1465	4	1	0.0001874	0.391912	1	1	0.531296	11.9557	1	1	0.000544815	9.60551	1	1	0.00193994	0.193433	1	1	0.660075	0.410555	1.81984	1.88024	-0.294754
CR786580.1	22.1448	4	1	0.000187551	17.6397	1	0.400443	2.66962e-05	0.0266658	1	1	0.870285	3.53246	1	1	0.0601786	0.94597	1	1	0.330747	-2.21486	0.088389	-1.66797	-0.508956
ANKRD55	22.1376	4	1	0.000188166	20.2007	1	0.104592	6.97282e-06	1.09563	1	1	0.295227	0.137106	1	1	0.711175	0.704203	1	1	0.401375	-2.16291	-0.550509	-0.197463	-0.467366
AL138762.1	22.1193	4	1	0.000189757	21.9873	1	0.0411694	2.74463e-06	0.0209661	1	1	0.884871	0.0262366	1	1	0.871324	0.0847781	1	1	0.770924	-3.30356	0.0962837	-0.128615	0.22433
AL450998.2	22.0921	4	1	0.000192134	12.8147	1	1	0.000343914	5.08973	1	1	0.024068	4.00232	1	1	0.0454377	0.185406	1	1	0.666768	-1.18441	-0.823985	-0.889533	0.223552
PRKG1	22.0515	4	1	0.000195744	4.29245	1	1	0.038282	12.7053	1	1	0.000364629	1.43589	1	1	0.230806	3.61791	1	1	0.0571606	1.18316	-1.56704	-0.617509	-1.28072
STMN2	22.0308	4	1	0.000197609	15.786	1	1	7.09247e-05	2.02104	1	1	0.155133	0.219474	1	1	0.639441	4.00429	1	1	0.0453847	-1.56013	0.649395	-0.253597	-1.11958
SMYD3	21.9289	4	1	0.00020706	10.597	1	1	0.00113274	1.32443	1	1	0.249798	9.90532	1	1	0.00164801	0.102175	1	1	0.749235	-0.407753	-0.150707	-0.509762	0.0532381
MIR181A2HG	21.85	4	1	0.000214679	18.9372	1	0.202644	1.35096e-05	0.730726	1	1	0.392648	1.67169	1	1	0.196032	0.510435	1	1	0.474951	-1.10543	-0.214154	-0.435256	-0.224574
RAB7B	21.8477	4	1	0.000214911	0.113262	1	1	0.73646	5.67648	1	1	0.0171938	10.5504	1	1	0.0011616	5.50746	1	1	0.0189355	0.713509	2.35285	6.13868	6.18977
TOX	21.8385	4	1	0.000215811	1.48488	1	1	0.223013	1.34091	1	1	0.246873	5.73104	1	1	0.0166676	13.2817	1	1	0.000268011	-0.638735	-0.559028	-1.47458	-2.33698
LINC00960	21.7843	4	1	0.000221234	13.821	1	1	0.000201075	5.30458	1	1	0.0212694	1.15163	1	1	0.283209	1.50711	1	1	0.21958	-1.35914	-0.774188	-0.470808	0.605212
SAMD12	21.7784	4	1	0.000221833	0.00788519	1	1	0.929242	19.2421	1	0.172722	1.15148e-05	2.52818	1	1	0.111829	0.000298989	1	1	0.986204	0.0157713	-0.903832	-0.411718	0.00445475
KLF12	21.7736	4	1	0.000222327	10.6226	1	1	0.00111713	6.40053e-05	1	1	0.993617	8.39406	1	1	0.00376448	2.75683	1	1	0.09684	0.734452	-0.00202677	-0.999856	-0.64061
ADGRG6	21.7621	4	1	0.0002235	16.8858	1	0.59547	3.9698e-05	4.03658	1	1	0.044524	0.239013	1	1	0.62492	0.60072	1	1	0.438303	2.53843	-1.3903	-0.301106	-0.638302
AL139351.2	21.7175	4	1	0.000228115	15.0849	1	1	0.000102781	2.44341	1	1	0.118019	1.84502	1	1	0.174363	2.34408	1	1	0.12576	-2.61176	-0.920132	-1.24466	-1.54384
DCP1B	21.6774	4	1	0.000232341	13.6183	1	1	0.000223995	2.07358	1	1	0.14987	5.97366	1	1	0.0145211	0.011843	1	1	0.913341	-0.987262	-0.428079	-0.977042	-0.0374075
MAPRE2	21.6638	4	1	0.00023379	17.7688	1	0.374161	2.49441e-05	0.0301401	1	1	0.862173	0.873379	1	1	0.350021	2.99146	1	1	0.0837048	0.711697	-0.0287367	-0.183328	0.363212
SLC2A3	21.6118	4	1	0.000239414	15.4224	1	1	8.59624e-05	0.0187423	1	1	0.891108	6.15739	1	1	0.0130864	0.0132877	1	1	0.908229	-0.665894	-0.0230536	0.509423	0.026025
PBX1	21.5742	4	1	0.000243577	7.22755	1	1	0.0071793	12.1911	1	1	0.000480189	1.54713	1	1	0.21356	0.608415	1	1	0.435385	-0.786659	-1.12588	-0.455904	-0.288258
AC007952.4	21.5467	4	1	0.000246655	1.99703	1	1	0.157607	0.0489502	1	1	0.8249	12.0282	1	1	0.000524017	7.47253	1	1	0.00626473	0.659334	0.107106	1.65397	1.62495
ASTN1	21.4839	4	1	0.000253844	10.1472	1	1	0.00144517	5.48339	1	1	0.019198	3.86489	1	1	0.0493064	1.9884	1	1	0.158508	-1.14567	-0.841283	-1.00598	0.686275
AC027644.3	21.4696	4	1	0.000255508	15.2658	1	1	9.33946e-05	2.52821	1	1	0.111827	0.449752	1	1	0.502453	3.22592	1	1	0.072481	-1.58711	0.772555	-0.332694	0.896248
STRBP	21.4027	4	1	0.000263449	4.57384	1	1	0.0324637	13.5341	1	1	0.000234265	0.627158	1	1	0.4284	2.6676	1	1	0.102411	0.327664	0.570463	0.143466	-0.351292
WDPCP	21.3981	4	1	0.000264007	0.158041	1	1	0.690967	16.7984	1	0.623511	4.15674e-05	4.30539	1	1	0.0379917	0.136208	1	1	0.71208	-0.0721552	-0.743977	-0.536409	-0.0907997
AC126177.3	21.3958	4	1	0.000264285	1.88324	1	1	0.169967	14.9684	1	1	0.000109326	4.28191	1	1	0.0385201	0.262223	1	1	0.608597	-0.479812	-1.26408	-0.908159	-0.187833
AC011139.1	21.3875	4	1	0.00026529	5.3532	1	1	0.0206842	5.44455	1	1	0.0196295	7.07525	1	1	0.00781558	3.51447	1	1	0.0608351	-1.25961	-1.7807	-4.10702	-2.02087
GLCCI1	21.3545	4	1	0.000269325	2.29331	1	1	0.129933	0.418212	1	1	0.51783	10.74	1	1	0.00104846	7.90298	1	1	0.00493535	-0.255199	0.11633	-0.772826	-0.717273
DNAH11	21.3304	4	1	0.00027231	9.94702	1	1	0.0016111	0.358219	1	1	0.549497	6.61596	1	1	0.0101069	4.40916	1	1	0.0357465	-2.11453	-0.442633	-3.01749	-2.63263
SELENOP	21.2122	4	1	0.000287421	4.15767	1	1	0.0414465	0.991964	1	1	0.319263	0.560818	1	1	0.453931	15.5017	1	1	8.24295e-05	-0.511566	-0.342734	-0.371996	1.59467
DNAJC3-DT	21.1548	4	1	0.000295052	17.5648	1	0.416532	2.77688e-05	1.59721	1	1	0.206298	0.818961	1	1	0.365484	1.1739	1	1	0.278601	-1.94204	-0.490447	-0.477117	0.524022
IER3	21.1235	4	1	0.000299309	13.1901	1	1	0.000281438	1.62717	1	1	0.202094	1.29722	1	1	0.254722	5.00902	1	1	0.0252155	-0.792124	-0.304563	0.27529	0.590584
INPP4B	21.1112	4	1	0.000300991	0.143193	1	1	0.705127	5.81981	1	1	0.0158466	13.3343	1	1	0.000260594	1.81389	1	1	0.178042	-0.113789	-0.785614	-1.79004	-0.571209
AC016745.2	21.0976	4	1	0.000302865	15.1318	1	1	0.000100262	0.892515	1	1	0.344797	4.05251	1	1	0.0441056	1.02082	1	1	0.312325	-1.25807	-0.270474	-0.874901	-0.403058
CDK6	21.0829	4	1	0.000304905	0.146757	1	1	0.701654	2.87898	1	1	0.0897428	16.4836	1	0.7361	4.90733e-05	1.57359	1	1	0.209686	0.0572287	0.247399	-0.85653	-0.266797
IGHG1	21.0534	4	1	0.000309046	0.000242072	1	1	0.987586	0.56365	1	1	0.452793	18.8975	1	0.2069	1.37933e-05	1.59198	1	1	0.207044	-0.011428	1.16757	4.95418	-2.14982
AC018682.1	21.0332	4	1	0.000311909	8.02068	1	1	0.00462463	0.4996	1	1	0.479676	0.710631	1	1	0.399234	11.8023	1	1	0.000591587	-0.584682	0.145122	-0.203305	0.872173
ARHGEF38	21.0315	4	1	0.000312146	18.3996	1	0.268648	1.79099e-05	0.144259	1	1	0.704083	1.89362	1	1	0.168795	0.594073	1	1	0.440848	-2.24643	0.176336	-1.02149	0.449143
GPAT3	20.9959	4	1	0.00031726	3.13056	1	1	0.0768376	0.0661059	1	1	0.797093	16.7741	1	0.631571	4.21048e-05	1.02519	1	1	0.311292	0.66337	0.098891	1.5528	-0.501546
AC113370.1	20.9952	4	1	0.000317364	13.1855	1	1	0.000282117	0.315854	1	1	0.57411	7.49373	1	1	0.00619142	7.16776e-05	1	1	0.993245	-2.40827	-0.498903	-5.95907	0.0057376
GABRA3	20.9518	4	1	0.00032372	11.2173	1	1	0.000810363	5.8946	1	1	0.0151874	2.00287	1	1	0.157002	1.83694	1	1	0.17531	-1.5235	1.4855	1.20591	-1.03171
SDK1	20.9122	4	1	0.000329619	2.47598	1	1	0.115597	12.1897	1	1	0.000480531	5.2537	1	1	0.0219001	0.992767	1	1	0.319067	-0.196745	0.441939	0.335951	-0.173043
AL356805.1	20.8888	4	1	0.000333156	19.2928	1	0.168189	1.12126e-05	0.132343	1	1	0.716015	0.945038	1	1	0.330985	0.518572	1	1	0.471452	-1.41867	-0.12803	-0.429929	-0.3336
DACT3	20.849	4	1	0.000339256	0.74835	1	1	0.386999	13.7063	1	1	0.000213734	5.82445	1	1	0.0158049	0.56991	1	1	0.450295	0.355777	1.88652	1.30001	-0.707309
LINC00653	20.7998	4	1	0.000346966	19.835	1	0.126632	8.44215e-06	0.6345	1	1	0.42571	0.327558	1	1	0.567101	0.00269424	1	1	0.958604	-2.7925	-0.472502	-0.422001	0.0357082
RTN1	20.7465	4	1	0.000355499	4.35666	1	1	0.0368646	0.710394	1	1	0.399313	2.13754	1	1	0.143732	13.5419	1	1	0.000233295	0.460538	-0.212025	-0.44623	-1.47445
MYO1D	20.7332	4	1	0.000357668	0.963816	1	1	0.326227	2.62844	1	1	0.104965	1.17784e-05	1	1	0.997262	17.1409	1	0.520603	3.47069e-05	0.300642	0.44795	-0.00132357	1.56754
SWSAP1	20.7116	4	1	0.000361199	11.4769	1	1	0.000704652	4.84349	1	1	0.0277506	0.0672355	1	1	0.795405	4.32396	1	1	0.0375794	-1.3416	-0.820163	-0.157786	0.971217
MID1	20.6685	4	1	0.000368379	7.11446	1	1	0.00764647	7.69671	1	1	0.00553216	5.0889	1	1	0.0240794	0.768384	1	1	0.380717	-0.85637	-1.07015	-1.41052	-0.3965
LINC02158	20.625	4	1	0.000375741	18.2869	1	0.285017	1.90011e-05	0.603901	1	1	0.437093	0.366457	1	1	0.544942	1.36781	1	1	0.242189	-3.4906	-0.708593	-0.637145	1.29366
MIR762HG	20.6202	4	1	0.000376573	16.9112	1	0.587558	3.91705e-05	0.339427	1	1	0.56016	2.34514	1	1	0.125674	1.02446	1	1	0.311464	-1.36737	0.210029	-0.787816	0.449308
AC010883.2	20.5091	4	1	0.00039613	12.6821	1	1	0.000369174	5.31335	1	1	0.0211626	1.77078	1	1	0.183285	0.742853	1	1	0.388749	-2.16621	-1.27848	-0.985697	0.54932
RNF180	20.4644	4	1	0.000404266	6.18336	1	1	0.0128957	8.77705	1	1	0.00305045	4.98128	1	1	0.025623	0.522757	1	1	0.469668	-0.991474	-1.28832	-1.64462	-0.436016
PCDH9	20.455	4	1	0.000406003	1.164	1	1	0.280638	0.297813	1	1	0.585257	1.81002	1	1	0.178506	17.1832	1	0.509137	3.39425e-05	0.261355	-0.129518	-0.40922	-1.68638
OSM	20.4429	4	1	0.00040825	10.0685	1	1	0.00150826	2.37716	1	1	0.123121	6.9789	1	1	0.00824764	1.01836	1	1	0.312907	-1.92925	0.868923	5.21705	0.720048
AL353807.5	20.4129	4	1	0.000413877	15.3684	1	1	8.84541e-05	0.839155	1	1	0.359638	0.124554	1	1	0.724147	4.08072	1	1	0.0433751	-1.63257	-0.362852	-0.157517	0.888029
NKAIN3	20.3593	4	1	0.000424091	0.0332282	1	1	0.855358	14.8922	1	1	0.000113834	2.05333	1	1	0.151874	3.38058	1	1	0.0659689	-0.0809115	-2.34203	-0.930656	-1.0063
LINC01560	20.339	4	1	0.000428024	16.3431	1	0.792716	5.28477e-05	1.21027	1	1	0.271278	1.05595	1	1	0.304141	1.7297	1	1	0.188449	-1.98766	0.594655	0.695739	0.794084
AC025580.2	20.3227	4	1	0.000431227	0.989562	1	1	0.319849	15.04	1	1	0.000105257	3.54649	1	1	0.0596714	0.746612	1	1	0.387551	1.40255	3.10754	1.70782	1.01063
ASCL4	20.3196	4	1	0.000431829	14.5873	1	1	0.000133813	1.25995	1	1	0.261661	0.0112769	1	1	0.915429	4.46107	1	1	0.0346757	-3.61935	-1.0744	-0.118722	1.49001
CHN1	20.2988	4	1	0.000435935	5.20054	1	1	0.0225799	14.0296	1	1	0.000179957	0.553803	1	1	0.456768	0.514881	1	1	0.473033	-0.60599	-0.963976	0.222606	-0.247275
STMN1	20.2829	4	1	0.000439112	8.2824	1	1	0.00400312	2.76193	1	1	0.0965315	3.36213	1	1	0.0667119	5.87639	1	1	0.0153452	-0.773959	-0.414938	-0.477407	0.708556
TAGLN2	20.2827	4	1	0.000439149	2.92463	1	1	0.0872373	6.11154	1	1	0.0134302	2.11884	1	1	0.145496	9.12766	1	1	0.00251774	-0.503462	0.825408	0.564208	1.10681
NAV2	20.135	4	1	0.000469673	4.19828	1	1	0.0404649	10.1333	1	1	0.00145618	3.9432	1	1	0.0470611	1.86022	1	1	0.172599	-0.369416	-0.556511	-0.428563	0.292338
INSIG2	20.0816	4	1	0.000481219	0.262997	1	1	0.608069	7.76771	1	1	0.00531884	11.0574	1	1	0.00088334	0.993459	1	1	0.318898	-0.0980109	0.578248	0.769885	0.257762
TAB2-AS1	20.074	4	1	0.000482888	15.1237	1	1	0.000100693	3.02527	1	1	0.0819769	1.82359	1	1	0.176887	0.101429	1	1	0.750122	-1.71369	-0.881419	-0.9958	0.221461
NDRG4	20.0405	4	1	0.000490284	13.017	1	1	0.000308679	0.0606749	1	1	0.805432	6.9565	1	1	0.00835152	0.00636951	1	1	0.936389	-1.33388	-0.0985536	1.16578	0.0375151
AC090825.1	20.008	4	1	0.000497579	10.6346	1	1	0.00110993	2.60502	1	1	0.106526	5.2287	1	1	0.0222171	1.53975	1	1	0.214656	-0.970045	-0.513647	-0.818061	0.468087
ZNF461	20.0054	4	1	0.000498185	18.2714	1	0.287346	1.91564e-05	1.63806	1	1	0.200592	0.0959061	1	1	0.756799	9.21728e-06	1	1	0.997578	-1.91026	-0.512568	0.167262	0.00161805
EFNB2	19.9617	4	1	0.000508161	13.108	1	1	0.000294035	5.66032	1	1	0.0173529	0.801615	1	1	0.370611	0.391781	1	1	0.531365	-1.61375	-1.59642	0.547388	0.469666
AC099524.1	19.9558	4	1	0.000509527	10.9511	1	1	0.000935476	4.85996	1	1	0.027487	4.14395	1	1	0.0417834	0.000798816	1	1	0.977452	-1.35758	-0.887488	-1.10027	-0.0111755
INSIG1	19.9547	4	1	0.000509797	8.12316	1	1	0.00437033	4.65249	1	1	0.0310085	5.4345	1	1	0.0197427	1.74451	1	1	0.186569	1.56301	0.877618	1.23916	0.696849
CADM2	19.9218	4	1	0.000517456	2.85843	1	1	0.0908961	1.43427	1	1	0.231069	2.23702	1	1	0.134741	13.3921	1	1	0.000252682	0.393148	-0.338907	-0.489367	-1.77752
MAMDC2	19.9047	4	1	0.000521499	10.8579	1	1	0.000983729	4.95841	1	1	0.0259641	3.16043	1	1	0.0754432	0.927931	1	1	0.335401	1.11593	-0.88649	-0.980018	-0.564052
EPHA4	19.8838	4	1	0.000526476	8.19991	1	1	0.00418924	9.98509	1	1	0.00157813	0.329353	1	1	0.566041	1.36945	1	1	0.241906	-1.70762	-2.88408	-0.477851	0.949413
AC093298.2	19.8792	4	1	0.000527582	17.2741	1	0.485345	3.23564e-05	1.20001	1	1	0.273319	0.759345	1	1	0.383534	0.645711	1	1	0.42165	-1.76128	-0.440557	0.484341	-0.418966
TPH1	19.8504	4	1	0.000534518	17.3505	1	0.466237	3.10824e-05	0.192012	1	1	0.661247	1.44657	1	1	0.229079	0.861403	1	1	0.353346	-3.39752	0.30822	-1.10077	-0.768268
TNFRSF4	19.833	4	1	0.000538769	3.37245	1	1	0.066295	3.07427	1	1	0.0795401	11.411	1	1	0.000730107	1.97527	1	1	0.159889	-1.32415	1.59961	3.82347	1.17637
LINC01678	19.7541	4	1	0.000558411	15.21	1	1	9.61943e-05	3.41502	1	1	0.0646058	0.895325	1	1	0.344038	0.233836	1	1	0.628694	-1.02717	-0.422624	0.247336	0.129188
IGSF10	19.751	4	1	0.000559204	15.0958	1	1	0.000102188	2.27919	1	1	0.13112	0.0680211	1	1	0.79424	2.30797	1	1	0.128712	-1.5991	-0.678816	0.126032	-0.861823
SMIM15-AS1	19.7332	4	1	0.000563742	13.3499	1	1	0.000258443	0.00652572	1	1	0.935615	0.0689612	1	1	0.792855	6.30788	1	1	0.0120203	-1.90061	-0.0515519	0.186091	-1.68584
EGR2	19.7325	4	1	0.000563925	0.029904	1	1	0.862708	12.0676	1	1	0.000513065	6.31112	1	1	0.0119983	1.32391	1	1	0.249892	-0.163391	2.82405	2.14736	1.11642
LINC01409	19.725	4	1	0.000565857	7.28976	1	1	0.00693486	5.73294	1	1	0.0166496	2.87334	1	1	0.0900577	3.82892	1	1	0.0503752	-0.812281	-0.697888	-0.659322	-0.765452
SEMA4A	19.693	4	1	0.000574116	3.81437	1	1	0.0508148	0.203934	1	1	0.651564	8.28793	1	1	0.00399094	7.38681	1	1	0.00657038	-1.05158	-0.388702	1.93512	2.25639
AP003307.1	19.5796	4	1	0.000604437	12.7197	1	1	0.000361829	5.27468	1	1	0.0216377	0.0787957	1	1	0.778936	1.50648	1	1	0.219677	-2.49229	-2.44282	-0.215472	1.05102
CD3EAP	19.5763	4	1	0.000605344	14.3072	1	1	0.00015527	1.07214	1	1	0.300463	4.19339	1	1	0.0405819	0.00359916	1	1	0.952161	-2.3135	-0.458963	-1.26929	-0.0350394
AC008764.8	19.5554	4	1	0.000611113	15.8529	1	1	6.84611e-05	1.84112	1	1	0.17482	0.147788	1	1	0.700658	1.7136	1	1	0.19052	-1.27322	0.475157	0.204602	0.582189
PPP1R14A	19.5392	4	1	0.000615621	4.93246	1	1	0.0263567	1.58818	1	1	0.207586	3.98	1	1	0.0460435	9.03857	1	1	0.00264343	-0.748636	-0.48665	0.815216	-1.64847
MAN2A1	19.5374	4	1	0.00061612	4.01624	1	1	0.0450641	12.728	1	1	0.000360224	2.69453	1	1	0.100693	0.0986749	1	1	0.753426	0.279303	-0.542631	0.270766	0.0605424
CAHM	19.4049	4	1	0.000654278	15.6848	1	1	7.48215e-05	0.00102463	1	1	0.974464	0.524951	1	1	0.468737	3.19409	1	1	0.0739051	-1.36045	-0.0123037	-0.343109	0.802523
PAXIP1-AS1	19.3804	4	1	0.000661591	5.59868	1	1	0.017974	11.5191	1	1	0.000688849	1.28193	1	1	0.257541	0.980674	1	1	0.322032	-0.960445	-1.31667	-0.562826	-0.496103
AL050309.1	19.3523	4	1	0.000670053	8.82967	1	1	0.00296372	7.24834	1	1	0.00709666	2.91037	1	1	0.0880119	0.363961	1	1	0.546315	-1.17277	-0.879205	-0.80515	-0.264302
SEMA4C	19.3508	4	1	0.000670515	7.11885	1	1	0.00762776	5.60633	1	1	0.0178957	0.879402	1	1	0.348366	5.74623	1	1	0.0165241	-0.851782	-0.725954	-0.359836	0.822907
SREBF2	19.349	4	1	0.000671076	14.1843	1	1	0.000165746	1.22874	1	1	0.267652	0.121371	1	1	0.727553	3.81454	1	1	0.0508095	0.606089	-0.202604	0.0763588	-0.48309
FAM160B1	19.2567	4	1	0.000699728	17.4854	1	0.43429	2.89527e-05	1.46665	1	1	0.225875	0.119982	1	1	0.729054	0.184682	1	1	0.66738	-0.858928	-0.275745	-0.109148	0.123235
HOMER1	19.2364	4	1	0.000706191	0.146099	1	1	0.702292	8.27393	1	1	0.00402183	1.61588	1	1	0.203668	9.20048	1	1	0.00241952	0.108195	0.815665	0.388772	-1.29876
LDAH	19.2336	4	1	0.000707088	10.3262	1	1	0.00131158	2.43921	1	1	0.118336	4.46897	1	1	0.0345158	1.99924	1	1	0.157378	-0.820906	-0.399591	-0.718929	-0.518518
CAPS2	19.1445	4	1	0.000736195	0.287987	1	1	0.591513	8.8058	1	1	0.00300275	9.1673	1	1	0.00246377	0.883407	1	1	0.34727	-0.142919	-0.985992	-1.08005	0.329424
PDK1	19.1413	4	1	0.000737267	1.22042	1	1	0.269278	8.36275	1	1	0.00382991	8.88468	1	1	0.00287573	0.673436	1	1	0.411856	0.242659	0.717122	0.706663	0.256128
AC244131.2	18.9961	4	1	0.000787327	18.0086	1	0.329862	2.19908e-05	0.246542	1	1	0.619521	0.159066	1	1	0.690018	0.581897	1	1	0.44557	-1.56081	-0.169689	0.177557	-0.349264
AL157394.3	18.9954	4	1	0.000787596	13.5388	1	1	0.000233684	0.00407248	1	1	0.949117	0.603719	1	1	0.437162	4.84879	1	1	0.0276656	-2.70541	0.0465928	0.664371	1.58024
LINC01003	18.9633	4	1	0.000799116	8.22364	1	1	0.00413483	0.235578	1	1	0.627419	0.0878828	1	1	0.766886	10.4162	1	1	0.00124917	-1.73069	-0.219809	0.185701	2.06594
ARHGEF3	18.9506	4	1	0.000803699	13.7433	1	1	0.000209562	5.06645	1	1	0.0243934	0.140146	1	1	0.708136	0.000675404	1	1	0.979266	-1.01406	-0.640393	-0.148794	-0.0100274
AC114763.1	18.9257	4	1	0.000812797	0.277674	1	1	0.59823	2.70066	1	1	0.100307	14.1793	1	1	0.000166187	1.76807	1	1	0.183621	-0.127025	-0.468916	-1.62233	-0.460367
TNFRSF11B	18.906	4	1	0.000820079	6.87786	1	1	0.00872698	1.41171	1	1	0.234772	6.91147	1	1	0.00856444	3.70495	1	1	0.0542514	-0.952253	-0.441268	-1.11563	0.907106
HRH1	18.8286	4	1	0.000849263	4.35725	1	1	0.0368517	12.7385	1	1	0.000358202	0.487007	1	1	0.485266	1.24587	1	1	0.264342	0.866073	1.50689	-0.414889	-0.705142
FGL1	18.8254	4	1	0.000850514	9.55613	1	1	0.00199283	0.711442	1	1	0.398965	7.60284	1	1	0.00582766	0.954984	1	1	0.328454	-0.98225	-0.267235	-1.09604	-0.360505
ALKBH6	18.8204	4	1	0.000852444	10.9177	1	1	0.000952519	0.0848694	1	1	0.770804	1.40573	1	1	0.235767	6.41212	1	1	0.0113344	-1.39698	0.140978	0.583636	1.12017
AL162414.1	18.7943	4	1	0.000862535	1.56824	1	1	0.210462	15.1402	1	1	9.98128e-05	0.115885	1	1	0.733541	1.96997	1	1	0.160451	-0.419081	-1.3857	-0.132737	0.587602
AL160272.1	18.7152	4	1	0.000893921	14.6791	1	1	0.000127452	0.083327	1	1	0.772838	3.20944	1	1	0.0732145	0.743359	1	1	0.388587	1.39006	-0.106703	-0.862932	-0.394789
AC025539.1	18.7058	4	1	0.000897731	7.58562	1	1	0.00588356	1.45577	1	1	0.227604	1.01488	1	1	0.313738	8.64955	1	1	0.00327143	-1.46507	-0.710002	-0.73619	-2.14323
AC018754.1	18.6974	4	1	0.00090113	5.66958	1	1	0.0172616	1.18155	1	1	0.27704	11.1999	1	1	0.000818015	0.646415	1	1	0.421397	-1.35215	-0.613278	-2.77445	-0.538717
AC139530.1	18.6858	4	1	0.000905888	12.2614	1	1	0.000462434	0.117687	1	1	0.731556	3.83313	1	1	0.050249	2.47361	1	1	0.115772	-2.28112	0.183446	1.27589	1.05885
AC073840.1	18.6169	4	1	0.00093451	10.9168	1	1	0.000952979	4.5047	1	1	0.0338018	2.37877	1	1	0.122994	0.816669	1	1	0.366156	-2.29393	-3.87123	-4.13218	-0.750015
MAGI2	18.5982	4	1	0.000942416	0.0269926	1	1	0.8695	0.428542	1	1	0.512705	5.29124	1	1	0.0214329	12.8515	1	1	0.000337214	0.0423509	-0.173417	-0.798008	-1.42266
ROR2	18.5264	4	1	0.000973462	12.6024	1	1	0.000385248	0.369851	1	1	0.543085	1.71596	1	1	0.190214	3.83821	1	1	0.0500971	0.901327	0.156364	0.430636	0.635046
AL445928.2	18.4565	4	1	0.00100467	13.8231	1	1	0.000200855	1.00898	1	1	0.315148	2.80772	1	1	0.0938119	0.81674	1	1	0.366135	-2.00235	-0.504138	-1.62503	0.56786
LINC00987	18.4363	4	1	0.00101387	11.2788	1	1	0.000783977	0.744986	1	1	0.388068	4.30684	1	1	0.0379593	2.10567	1	1	0.146754	-1.52836	-0.325661	-0.929644	-0.660366
CST7	18.4177	4	1	0.00102242	0.146763	1	1	0.701648	7.9297	1	1	0.004863	9.77474	1	1	0.00176925	0.566461	1	1	0.451669	0.294706	2.50062	3.28096	0.588404
AC061958.1	18.408	4	1	0.00102689	10.9811	1	1	0.000920456	5.46552	1	1	0.0193953	1.57314	1	1	0.209751	0.388231	1	1	0.533231	-1.38246	-0.99512	0.874526	-0.429805
TMEM232	18.3939	4	1	0.00103342	6.15643	1	1	0.0130935	6.08893	1	1	0.0136031	5.57828	1	1	0.0181846	0.5703	1	1	0.45014	-0.815679	-0.881658	-1.15074	-0.29613
AC027031.2	18.3907	4	1	0.00103496	13.7334	1	1	0.000210678	0.636031	1	1	0.425152	3.96497	1	1	0.0464564	0.0562837	1	1	0.812469	-0.925128	-0.211735	-0.618657	-0.0774918
TMEM161B-AS1	18.3588	4	1	0.00104992	2.12814	1	1	0.144616	8.91077	1	1	0.00283493	6.73631	1	1	0.009447	0.583605	1	1	0.444903	-0.278401	-0.626866	-0.656681	-0.208805
CCDC60	18.3491	4	1	0.00105453	5.14693	1	1	0.0232876	0.64912	1	1	0.420427	12.3436	1	1	0.000442504	0.209475	1	1	0.647179	-0.95591	-0.361116	-2.33629	-0.214775
LINC02055	18.2912	4	1	0.00108244	9.51561	1	1	0.00203731	1.70393	1	1	0.191774	6.54565	1	1	0.0105141	0.525966	1	1	0.468308	-1.2651	-0.680487	-1.54204	-0.339166
CDK14	18.268	4	1	0.0010938	3.41346	1	1	0.0646667	6.32586	1	1	0.011899	0.0200193	1	1	0.887483	8.50865	1	1	0.00353463	0.500971	0.707343	0.051256	0.949587
HIST1H2AG	18.2024	4	1	0.00112658	2.17949	1	1	0.139861	0.545943	1	1	0.45998	3.4457	1	1	0.0634166	12.0313	1	1	0.00052314	1.21431	0.439665	1.47646	2.38802
ZNF260	18.1596	4	1	0.00114853	14.6986	1	1	0.000126138	0.628361	1	1	0.427957	1.6536	1	1	0.19847	1.17902	1	1	0.277555	-1.18169	0.252111	-0.483032	0.385617
LINC01023	18.1277	4	1	0.00116515	10.3088	1	1	0.001324	0.00350375	1	1	0.952799	0.145614	1	1	0.702763	7.66982	1	1	0.00561522	-1.30367	0.0256479	-0.202252	1.31202
AP004609.3	18.1169	4	1	0.00117082	9.32411	1	1	0.00226158	0.0862969	1	1	0.768939	3.24032	1	1	0.0718467	5.4662	1	1	0.0193877	-1.58505	0.17361	1.00585	1.25757
MELTF-AS1	18.1042	4	1	0.00117756	14.3527	1	1	0.000151563	0.624939	1	1	0.429218	1.91382	1	1	0.16654	1.21275	1	1	0.270788	-2.40623	-0.517007	-1.33369	0.835114
PLCXD3	18.0887	4	1	0.00118579	14.7811	1	1	0.000120738	0.175347	1	1	0.675403	2.59805	1	1	0.106995	0.534192	1	1	0.46485	-1.19797	0.131791	-0.599557	0.267728
MBNL3	18.0878	4	1	0.00118628	2.61887	1	1	0.1056	10.2515	1	1	0.00136574	5.21557	1	1	0.0223855	0.00186835	1	1	0.965523	-0.437149	-0.97393	-0.845118	0.0173638
NR3C2	18.0421	4	1	0.00121093	0.0135317	1	1	0.907394	3.46789	1	1	0.0625713	10.0302	1	1	0.00153998	4.53055	1	1	0.033295	-0.023611	-0.378869	-0.853666	0.575675
AC023983.1	18.0165	4	1	0.00122496	16.9182	1	0.58539	3.9026e-05	0.019999	1	1	0.88754	0.472541	1	1	0.49182	0.605792	1	1	0.436376	-1.91837	-0.0601271	-0.394529	-0.421334
KHDRBS2	18.012	4	1	0.00122747	0.932784	1	1	0.334141	10.2141	1	1	0.0013937	0.947978	1	1	0.330235	5.91708	1	1	0.0149948	-0.287777	-1.71697	-0.497054	-1.2979
AL512598.1	18.0029	4	1	0.00123251	12.4395	1	1	0.000420347	5.13333	1	1	0.0234706	0.344284	1	1	0.557367	0.0857488	1	1	0.769653	-2.61966	-1.58216	0.7984	0.292036
AP001160.1	17.9465	4	1	0.00126416	11.1575	1	1	0.000836936	1.70702	1	1	0.191372	4.1445	1	1	0.0417699	0.937513	1	1	0.332918	-1.481	-0.546326	-1.45994	0.547295
EXOC3-AS1	17.9344	4	1	0.00127109	7.34271	1	1	0.00673354	4.26199	1	1	0.0389741	2.86981	1	1	0.0902558	3.45986	1	1	0.0628757	-1.47837	-1.41544	-1.32426	1.4415
AC004241.1	17.9147	4	1	0.00128238	11.4092	1	1	0.000730812	0.815835	1	1	0.366401	0.225611	1	1	0.634798	5.46405	1	1	0.0194116	-1.10167	0.32399	0.220784	0.94494
ENC1	17.8865	4	1	0.00129873	13.8306	1	1	0.000200054	0.00227189	1	1	0.961984	4.00905	1	1	0.0452567	0.0446435	1	1	0.832661	-1.06482	0.0141645	0.735741	-0.0754405
PIGW	17.873	4	1	0.00130665	16.267	1	0.825222	5.50148e-05	0.0342184	1	1	0.853243	0.350011	1	1	0.554107	1.22181	1	1	0.269006	-3.08902	0.100157	0.396069	0.571927
SUCNR1	17.8624	4	1	0.00131287	12.4637	1	1	0.000414938	0.122043	1	1	0.72683	0.779325	1	1	0.377348	4.49738	1	1	0.0339469	-2.4929	0.195503	-0.928652	-2.00251
SELENBP1	17.852	4	1	0.00131907	12.2409	1	1	0.000467537	2.48798	1	1	0.114719	2.45578	1	1	0.117093	0.667335	1	1	0.413982	-1.95615	-0.846976	-0.907757	-0.558117
INA	17.8323	4	1	0.0013308	11.2898	1	1	0.00077936	2.40818	1	1	0.120703	1.88692	1	1	0.16955	2.24742	1	1	0.133837	-2.00361	-0.993938	-1.10504	-1.0928
MANEA-DT	17.8282	4	1	0.00133324	14.2248	1	1	0.000162221	0.696249	1	1	0.404047	0.575449	1	1	0.448102	2.33174	1	1	0.12676	-1.63979	-0.385853	-0.514667	0.802117
AC068389.3	17.7314	4	1	0.00139253	12.5802	1	1	0.000389848	1.69498	1	1	0.192946	0.379579	1	1	0.537829	3.07661	1	1	0.0794259	-1.53157	0.652969	-0.485258	1.07265
AC097460.1	17.7294	4	1	0.0013938	6.40498	1	1	0.01138	9.3435	1	1	0.00223777	0.0491684	1	1	0.824517	1.93171	1	1	0.164572	-1.29386	-2.08856	-0.177455	-0.949441
PAPOLG	17.6994	4	1	0.0014127	0.247482	1	1	0.618854	3.24142	1	1	0.0717983	11.5668	1	1	0.000671411	2.64371	1	1	0.10396	-0.087341	0.336572	0.730637	0.362855
UGCG	17.6962	4	1	0.00141475	1.31886	1	1	0.250798	2.70772	1	1	0.0998635	4.96527	1	1	0.0258613	8.7043	1	1	0.0031746	-0.160255	0.229927	0.391692	0.524685
AP001924.1	17.6899	4	1	0.00141874	8.54658	1	1	0.00346172	7.26457	1	1	0.0070328	0.378275	1	1	0.538528	1.50045	1	1	0.220602	-1.3035	-1.31307	-0.357174	-0.675174
VSIG8	17.688	4	1	0.00141996	15.0065	1	1	0.000107141	0.0369395	1	1	0.847588	0.748862	1	1	0.386837	1.89567	1	1	0.168564	-3.67913	-0.156569	0.971608	1.4779
MTERF1	17.6844	4	1	0.00142226	9.85087	1	1	0.00169751	2.22401	1	1	0.13588	5.45582	1	1	0.0195033	0.153668	1	1	0.695054	-0.741038	-0.364305	-0.720769	0.12368
RELL2	17.6293	4	1	0.0014579	11.8282	1	1	0.000583412	1.14621	1	1	0.284344	0.024382	1	1	0.875917	4.63051	1	1	0.0314083	-1.16756	0.465969	0.0821084	0.906394
WBP2NL	17.5933	4	1	0.00148161	8.77033	1	1	0.00306169	3.75498	1	1	0.0526505	4.63938	1	1	0.0312463	0.428644	1	1	0.512655	-0.679391	-0.487158	-0.715841	-0.198299
TULP2	17.564	4	1	0.00150128	14.1512	1	1	0.000168688	2.59464	1	1	0.107226	0.797015	1	1	0.371987	0.0211007	1	1	0.884505	3.14168	2.19315	-1.46722	-0.198391
SYCE1L	17.5303	4	1	0.00152411	2.08489	1	1	0.148763	1.09688	1	1	0.294951	10.1154	1	1	0.00147033	4.23314	1	1	0.039642	-0.708727	0.547739	1.9992	1.50503
HUNK	17.4449	4	1	0.00158369	11.2779	1	1	0.000784333	4.63501	1	1	0.0313259	1.50437	1	1	0.22	0.0275327	1	1	0.868212	2.56737	3.69527	1.11409	-0.349386
AC124016.1	17.4204	4	1	0.00160114	13.741	1	1	0.000209823	0.0239896	1	1	0.876911	2.18405	1	1	0.139447	1.47139	1	1	0.225127	-1.63054	0.0930866	-1.04813	-0.691739
AC084064.1	17.4162	4	1	0.00160415	8.05224	1	1	0.00454476	6.57374	1	1	0.0103494	2.21067	1	1	0.137059	0.579603	1	1	0.446468	-2.50372	-2.06869	-3.53767	-0.771086
NPY1R	17.4141	4	1	0.00160566	15.012	1	1	0.000106831	0.0137459	1	1	0.906668	1.2834	1	1	0.257267	1.10503	1	1	0.293165	-1.60191	0.0538853	-0.636051	-0.561557
ARL5C	17.4002	4	1	0.00161574	6.85014	1	1	0.00886345	4.95429	1	1	0.026026	2.90784	1	1	0.0881501	2.68794	1	1	0.10111	-1.71256	-1.74739	-1.76462	-1.17932
SPDYE3	17.3666	4	1	0.0016403	14.0532	1	1	0.000177707	2.36305	1	1	0.124239	0.759754	1	1	0.383406	0.190503	1	1	0.662499	-1.42207	-0.63888	-0.570358	-0.200965
AL359643.2	17.3618	4	1	0.00164378	3.6214	1	1	0.0570407	0.452555	1	1	0.501124	7.56508	1	1	0.00595099	5.72278	1	1	0.0167462	-1.38691	0.705083	-4.04433	2.03424
AC109927.1	17.3483	4	1	0.00165377	10.345	1	1	0.00129828	0.98973	1	1	0.319808	5.04505	1	1	0.0246964	0.968574	1	1	0.325036	-1.24397	0.417077	-1.24775	-0.511106
SPDYE21P	17.2976	4	1	0.00169176	11.0241	1	1	0.000899333	0.0414553	1	1	0.838662	5.32358	1	1	0.0210388	0.90848	1	1	0.340518	-1.21444	-0.0679407	-1.29364	0.399762
LINC01597	17.2899	4	1	0.00169764	12.1951	1	1	0.000479139	3.85957	1	1	0.0494629	0.409254	1	1	0.522348	0.82593	1	1	0.363452	-1.6661	-0.845366	-0.338505	0.423287
AL080250.1	17.2789	4	1	0.00170606	13.9579	1	1	0.000186954	0.341961	1	1	0.558699	1.71087	1	1	0.190872	1.26816	1	1	0.260111	-1.57236	-0.231811	-0.690918	0.478348
BX284668.6	17.2632	4	1	0.00171805	10.8864	1	1	0.000968708	0.771084	1	1	0.379882	5.01362	1	1	0.0251487	0.592087	1	1	0.441613	-1.44291	-0.600864	-2.2488	-0.633036
SLC17A7	17.1903	4	1	0.00177513	11.5899	1	1	0.000663124	3.03496	1	1	0.0814887	1.94816	1	1	0.162785	0.617293	1	1	0.432055	-1.22592	-0.673635	0.597195	-0.357791
LINC01572	17.1665	4	1	0.0017941	16.5353	1	0.716301	4.77534e-05	0.158889	1	1	0.690181	0.470139	1	1	0.492923	0.00224165	1	1	0.962237	-1.2404	-0.129529	-0.283076	0.0178681
NEK5	17.1535	4	1	0.00180459	15.9785	1	0.96099	6.4066e-05	0.0792227	1	1	0.778354	0.53048	1	1	0.466405	0.565323	1	1	0.452123	-1.67679	-0.0989806	-0.34797	-0.35488
PCLAF	17.1446	4	1	0.00181181	0.10971	1	1	0.740475	6.19736	1	1	0.0127941	7.64343	1	1	0.00569794	3.1941	1	1	0.0739043	-0.198548	1.75464	2.3491	1.22634
AC011498.1	17.0887	4	1	0.00185775	14.8517	1	1	0.000116305	0.216738	1	1	0.641536	0.0501953	1	1	0.822724	1.97008	1	1	0.16044	-2.59266	0.345994	-0.292741	-1.26142
AHNAK	17.0759	4	1	0.00186839	5.0401	1	1	0.0247671	0.0340512	1	1	0.853598	2.31761	1	1	0.127916	9.68415	1	1	0.00185864	0.936358	-0.0776446	0.701839	1.64855
UBE3D	17.0744	4	1	0.00186966	0.428316	1	1	0.512817	10.7493	1	1	0.00104318	5.75392	1	1	0.0164519	0.142847	1	1	0.705467	0.145651	-0.794917	-0.720378	-0.118274
ANK3	17.0674	4	1	0.0018755	1.31114	1	1	0.252188	10.603	1	1	0.00112906	1.24819	1	1	0.263899	3.90512	1	1	0.0481392	-0.318178	-1.02619	-0.411868	-0.947046
ZBTB20-AS5	17.0436	4	1	0.00189563	15.3583	1	1	8.89313e-05	0.0806715	1	1	0.77639	0.160041	1	1	0.689119	1.44461	1	1	0.229395	-1.11763	0.08414	0.144846	-0.444196
MAPK10	17.0427	4	1	0.00189636	2.27188	1	1	0.13174	3.54473	1	1	0.0597349	0.0154113	1	1	0.901203	11.2107	1	1	0.000813272	-0.369587	-0.439422	0.0303211	-1.2501
FSIP2-AS1	17.0052	4	1	0.00192843	3.52314	1	1	0.0605179	8.43682	1	1	0.00367698	0.593642	1	1	0.441014	4.45164	1	1	0.0348678	-0.923391	-1.54621	-0.468041	-1.11736
AZIN1-AS1	16.9736	4	1	0.00195592	6.13266	1	1	0.0132707	9.23197	1	1	0.00237826	0.123904	1	1	0.724838	1.48506	1	1	0.222985	0.589193	-0.691532	0.0993258	-0.395511
HIST1H1B	16.9634	4	1	0.00196489	1.3505	1	1	0.245191	5.23034	1	1	0.0221963	0.485979	1	1	0.485726	9.89655	1	1	0.00165589	2.59568	4.87999	1.0005	6.24347
AL627171.1	16.9616	4	1	0.00196648	9.20973	1	1	0.00240732	0.376184	1	1	0.539652	4.22253	1	1	0.0398906	3.15311	1	1	0.0757824	-1.22429	-0.300338	-1.28297	-0.932618
LINC02256	16.958	4	1	0.00196964	10.5127	1	1	0.0011856	5.80337	1	1	0.0159955	0.102573	1	1	0.748763	0.539368	1	1	0.462695	-0.674879	-0.512935	0.0788874	0.185453
RNF139-AS1	16.9362	4	1	0.00198893	15.8417	1	1	6.88665e-05	1.43285e-05	1	1	0.99698	0.704442	1	1	0.401295	0.389978	1	1	0.532311	-1.82757	0.00236289	-0.564168	-0.347565
LMCD1-AS1	16.9179	4	1	0.00200521	6.95505	1	1	0.0083583	0.0211008	1	1	0.884505	3.45198	1	1	0.0631762	6.48982	1	1	0.0108494	-0.774115	-0.0428691	-0.720036	-1.02652
NRIR	16.9143	4	1	0.00200847	8.72855	1	1	0.00313266	2.85909	1	1	0.0908591	4.09659	1	1	0.0429697	1.23009	1	1	0.26739	-1.24812	-0.638253	-1.02432	-0.548
AL353801.3	16.8736	4	1	0.00204534	11.8577	1	1	0.000574246	3.00245	1	1	0.0831387	1.00871	1	1	0.315212	1.00479	1	1	0.316153	-2.61967	-0.849004	-0.610268	0.508831
AL445685.1	16.8703	4	1	0.0020484	7.7327	1	1	0.00542295	4.27318	1	1	0.0387185	4.81163	1	1	0.0282684	0.0527682	1	1	0.818315	-1.61773	-1.4315	-2.36104	-0.181338
HIVEP2	16.869	4	1	0.00204954	11.4089	1	1	0.000730912	0.0458679	1	1	0.830416	2.23307	1	1	0.135085	3.18115	1	1	0.0744924	-0.605498	-0.0398091	0.335052	-0.457489
CPAMD8	16.8626	4	1	0.00205543	15.3817	1	1	8.7833e-05	0.117927	1	1	0.731294	0.527776	1	1	0.467543	0.83517	1	1	0.360782	1.84607	0.260006	-0.54254	0.905012
RB1-DT	16.8583	4	1	0.00205941	10.9341	1	1	0.000944128	0.0282889	1	1	0.866431	1.34616	1	1	0.24595	4.54977	1	1	0.0329231	-3.29415	-0.143156	-1.66658	2.21629
EXPH5	16.8467	4	1	0.00207006	5.96928	1	1	0.0145572	2.65025	1	1	0.103534	5.18204	1	1	0.0228215	3.04516	1	1	0.080978	-1.0378	-0.842687	-1.51893	-1.34595
WARS2-AS1	16.7775	4	1	0.00213515	1.77101	1	1	0.183258	0.194241	1	1	0.65941	14.3905	1	1	0.000148549	0.421696	1	1	0.516092	-0.346279	-0.129161	-1.6759	-0.220283
HDX	16.685	4	1	0.00222519	12.6033	1	1	0.00038507	0.156154	1	1	0.692722	2.14547	1	1	0.142991	1.78006	1	1	0.182141	1.04182	-0.111983	-0.560478	-0.57113
TMEM220-AS1	16.6591	4	1	0.00225108	12.3288	1	1	0.000446027	3.10047	1	1	0.0782697	0.0844116	1	1	0.771406	1.14539	1	1	0.284516	-1.49973	0.948276	-0.190122	0.752253
AL512625.1	16.6526	4	1	0.00225755	4.89627	1	1	0.0269148	3.06277	1	1	0.0801049	0.283535	1	1	0.594394	8.41006	1	1	0.00373151	-1.11678	0.961189	-0.360917	2.39619
SLC7A14-AS1	16.5841	4	1	0.00232769	0.222255	1	1	0.637327	9.52912	1	1	0.00202237	2.50031	1	1	0.113824	4.33239	1	1	0.0373938	-0.158004	-1.11894	-0.791833	-0.955488
SPACA6	16.583	4	1	0.00232879	14.1851	1	1	0.000165675	1.10604	1	1	0.292944	1.0892	1	1	0.296648	0.202641	1	1	0.652597	-1.17362	-0.338922	-0.394655	0.175844
LINC01266	16.5338	4	1	0.00238047	3.51774	1	1	0.0607151	6.16184	1	1	0.0130535	6.54929	1	1	0.0104926	0.304944	1	1	0.5808	-0.777245	-1.03187	-1.68559	-0.340871
PRR16	16.5069	4	1	0.00240919	11.1167	1	1	0.000855517	2.80079	1	1	0.0942178	0.00786247	1	1	0.929344	2.58152	1	1	0.108118	-1.41086	-1.03886	0.068817	-0.999275
ZMYM4-AS1	16.486	4	1	0.0024318	15.1195	1	1	0.000100913	0.0238591	1	1	0.877244	0.404449	1	1	0.5248	0.93813	1	1	0.332759	-1.27381	-0.0533898	-0.320048	-0.420156
AC008629.1	16.4688	4	1	0.00245052	14.5109	1	1	0.000139349	0.0673389	1	1	0.795252	0.0407445	1	1	0.840032	1.84977	1	1	0.17381	-1.37177	0.108996	-0.117989	0.693788
AL359644.1	16.4584	4	1	0.00246193	1.83807	1	1	0.175177	3.60666	1	1	0.0575486	10.8578	1	1	0.000983799	0.155817	1	1	0.693037	-0.490367	-0.65756	-1.94468	-0.181596
SERPINE1	16.4526	4	1	0.00246825	8.8181	1	1	0.00298257	5.47805	1	1	0.0192567	1.74541	1	1	0.186454	0.411044	1	1	0.52144	0.730659	0.598409	0.389496	0.202763
PLCL1	16.4377	4	1	0.00248468	7.96686	1	1	0.00476416	0.379793	1	1	0.537714	0.000787716	1	1	0.977609	8.09029	1	1	0.0044503	-0.527491	-0.126259	-0.00717398	0.707192
AC069185.1	16.428	4	1	0.00249545	4.23287	1	1	0.0396484	7.01736	1	1	0.00807233	2.70936	1	1	0.0997612	2.46844	1	1	0.116153	-1.41546	-1.92769	-2.07163	-1.3064
ABCB4	16.4238	4	1	0.00250018	14.5938	1	1	0.000133355	1.20823	1	1	0.271683	0.0262893	1	1	0.871196	0.595493	1	1	0.440303	-1.82329	0.438287	-0.0912223	-0.419458
SCAMP1-AS1	16.4235	4	1	0.00250048	13.2231	1	1	0.000276526	3.06079	1	1	0.0802026	0.0173963	1	1	0.895067	0.122261	1	1	0.726595	-2.4931	-1.02624	-0.099616	-0.207976
MYO16	16.4157	4	1	0.00250919	12.5991	1	1	0.000385931	0.491458	1	1	0.483277	2.85	1	1	0.0913741	0.475137	1	1	0.490634	-1.35571	-0.287349	-0.850815	0.344873
MLLT3	16.3856	4	1	0.0025431	11.9042	1	1	0.000560075	2.42716	1	1	0.119248	0.173721	1	1	0.676826	1.8805	1	1	0.170278	1.51443	0.808379	-0.287455	-0.803014
AC016152.1	16.3603	4	1	0.00257192	4.4349	1	1	0.0352114	5.11938	1	1	0.0236601	6.78339	1	1	0.00920099	0.0226222	1	1	0.880444	-1.09647	-1.74062	-3.22108	0.099154
TOB1-AS1	16.3462	4	1	0.00258814	10.5805	1	1	0.00114285	0.0225482	1	1	0.880638	0.26023	1	1	0.609962	5.48288	1	1	0.0192036	-1.26504	-0.0646766	0.339409	1.21626
PCSK5	16.3419	4	1	0.00259303	2.53067	1	1	0.111653	1.31753	1	1	0.251035	6.15673	1	1	0.0130913	6.33701	1	1	0.0118244	0.337434	0.262651	0.591288	0.679076
LINC00920	16.3361	4	1	0.00259976	7.95579	1	1	0.00479338	2.01766	1	1	0.155478	1.0965	1	1	0.295036	5.26617	1	1	0.0217438	-2.27227	-1.0246	0.895081	2.16964
C5AR2	16.3165	4	1	0.00262253	12.371	1	1	0.000436065	0.481723	1	1	0.487643	0.193019	1	1	0.660416	3.27085	1	1	0.0705209	-1.16457	-0.209494	-0.169265	0.827158
CEBPA-DT	16.2568	4	1	0.00269327	5.82185	1	1	0.0158283	4.41854	1	1	0.0355503	2.39196	1	1	0.121961	3.62443	1	1	0.0569372	-1.77493	-1.548	1.74391	1.51514
C11orf71	16.2534	4	1	0.00269732	15.5179	1	1	8.17273e-05	0.700512	1	1	0.402612	0.034943	1	1	0.851715	3.68035e-05	1	1	0.99516	-1.73595	-0.333669	0.0936493	-0.00269677
AC093627.3	16.2076	4	1	0.00275292	11.7309	1	1	0.000614701	0.776158	1	1	0.378319	1.06287	1	1	0.302562	2.63762	1	1	0.10436	-1.53136	0.408677	-0.736358	0.850016
OR52K1	16.1558	4	1	0.00281703	5.17597	1	1	0.0229014	5.44915	1	1	0.0195778	0.0685031	1	1	0.793529	5.46221	1	1	0.0194321	-3.3516	-2.92902	0.254255	-4.68972
PMEL	16.131	4	1	0.00284829	7.73174	1	1	0.00542585	5.13657	1	1	0.0234269	0.77714	1	1	0.378017	2.48558	1	1	0.114894	-2.12303	2.49215	-0.980371	3.20772
SFXN1	16.1224	4	1	0.00285921	9.736	1	1	0.00180694	1.63501	1	1	0.201012	0.0555716	1	1	0.813637	4.69585	1	1	0.0302356	-0.690875	-0.283582	0.0597136	-0.674771
HIST1H2BJ	16.1181	4	1	0.00286471	11.6477	1	1	0.000642822	3.5584	1	1	0.0592447	0.515348	1	1	0.472833	0.396661	1	1	0.528819	-1.07202	-0.77277	-0.33088	0.317649
AL078604.4	16.1112	4	1	0.00287348	11.1762	1	1	0.000828515	0.658275	1	1	0.41717	4.18981	1	1	0.0406677	0.0869125	1	1	0.76814	0.900663	-0.229704	-0.8338	0.144043
HCG25	16.0863	4	1	0.00290556	13.1339	1	1	0.000290002	0.107172	1	1	0.743387	0.112139	1	1	0.737722	2.73307	1	1	0.09829	-1.69224	0.133056	-0.199249	-0.919541
DPP6	16.0307	4	1	0.00297821	0.644126	1	1	0.422221	4.71761	1	1	0.0298552	7.64521	1	1	0.00569232	3.02377	1	1	0.0820523	-0.294026	-0.919916	-1.60327	-1.14878
OR3A2	15.9908	4	1	0.00303147	0.000274851	1	1	0.986773	5.54819	1	1	0.0184998	4.76051	1	1	0.02912	5.68187	1	1	0.0171411	-0.00671086	-0.949262	-1.27465	-1.47591
AC072054.1	15.9798	4	1	0.00304638	11.0182	1	1	0.000902233	0.105865	1	1	0.744902	3.83483	1	1	0.0501979	1.02094	1	1	0.312297	-3.98739	-0.215531	-2.61963	0.920058
MIR4458HG	15.9626	4	1	0.0030698	12.7626	1	1	0.00035362	2.25358	1	1	0.133305	0.0215665	1	1	0.883246	0.924827	1	1	0.336211	-1.36754	-0.608506	0.0585804	-0.39582
TNFSF18	15.9392	4	1	0.00310188	1.53143	1	1	0.215898	3.46401	1	1	0.0627179	6.31006	1	1	0.0120055	4.63367	1	1	0.0313505	-1.90724	4.10855	3.59282	3.49848
MT-ND6	15.9346	4	1	0.00310823	8.42672	1	1	0.00369747	2.32898	1	1	0.126985	5.17809	1	1	0.0228735	0.000784042	1	1	0.977662	-1.16978	-0.595641	0.807179	0.0128616
MOV10L1	15.8988	4	1	0.00315801	10.2998	1	1	0.00133047	0.0632618	1	1	0.801413	3.81666	1	1	0.0507452	1.71911	1	1	0.189808	-1.30861	-0.109956	-1.15441	-0.754488
HIST1H4E	15.8891	4	1	0.00317164	6.48425	1	1	0.0108835	5.7004	1	1	0.0169611	3.66915	1	1	0.0554285	0.0353084	1	1	0.850951	-1.04592	-1.25649	-1.05677	-0.108766
HBA2	15.8776	4	1	0.0031879	13.115	1	1	0.000292939	1.26496	1	1	0.260715	1.21846	1	1	0.269664	0.279161	1	1	0.597252	3.10365	-1.21538	-1.48332	0.640481
AL162390.1	15.8755	4	1	0.0031909	12.5912	1	1	0.000387562	1.89798	1	1	0.168305	0.0419785	1	1	0.837661	1.34428	1	1	0.24628	-1.33647	0.61907	-0.106237	0.570691
GALT	15.8707	4	1	0.00319769	10.1458	1	1	0.00144631	3.42752	1	1	0.0641184	1.70663	1	1	0.191423	0.590744	1	1	0.442132	-0.952911	-0.583236	0.442609	0.280562
NCAM1	15.8664	4	1	0.00320382	0.744521	1	1	0.388217	8.60282	1	1	0.00335643	0.621229	1	1	0.430591	5.8978	1	1	0.0151599	0.270844	0.927017	-0.292426	-1.35579
RASL11A	15.8606	4	1	0.00321204	12.6454	1	1	0.000376482	1.25244	1	1	0.263087	0.979922	1	1	0.322218	0.982787	1	1	0.321512	-3.02391	-0.7946	-0.970289	-1.14995
SULF2	15.8389	4	1	0.00324308	1.77203	1	1	0.183131	6.77721	1	1	0.00923292	3.19999	1	1	0.0736387	4.08971	1	1	0.0431451	1.11479	2.9426	1.04964	1.61719
DIO2	15.8259	4	1	0.00326189	8.60449	1	1	0.00335336	3.0985	1	1	0.0783643	0.000568123	1	1	0.980984	4.12235	1	1	0.0423203	-2.78368	-1.86826	0.0237996	2.92614
MEIS1	15.8182	4	1	0.00327314	4.39713	1	1	0.0359995	1.45026	1	1	0.228487	9.5691	1	1	0.0019788	0.401669	1	1	0.526228	-0.732813	-0.477482	-1.65402	-0.29053
AC021086.1	15.7209	4	1	0.00341755	13.0153	1	1	0.000308948	0.0844442	1	1	0.771363	1.95823	1	1	0.161703	0.662827	1	1	0.415564	-1.99357	-0.164648	-1.2988	0.71764
CARD14	15.7002	4	1	0.00344895	9.52268	1	1	0.00202948	3.34504	1	1	0.0674078	2.47929	1	1	0.115355	0.353229	1	1	0.552291	-1.58232	-1.12617	-1.24434	0.450603
LINC01675	15.6804	4	1	0.00347944	11.6937	1	1	0.000627114	0.340249	1	1	0.559685	1.85517	1	1	0.173183	1.79124	1	1	0.180775	-2.57094	-0.793212	2.93257	1.58208
EPHB1	15.6652	4	1	0.00350297	7.06919	1	1	0.00784206	0.145113	1	1	0.70325	0.236332	1	1	0.626868	8.21455	1	1	0.00415558	-1.25244	-0.225481	0.342709	1.50834
ZNF674-AS1	15.6581	4	1	0.00351406	14.1859	1	1	0.000165608	0.578898	1	1	0.446744	0.86283	1	1	0.352948	0.0304454	1	1	0.861483	-2.35574	-0.399048	-0.694223	-0.110637
GLRA3	15.653	4	1	0.00352191	12.9994	1	1	0.000311597	0.661367	1	1	0.416078	0.0376287	1	1	0.846191	1.95467	1	1	0.162085	-2.07276	-0.456286	-0.125836	1.00587
BRINP3	15.6214	4	1	0.00357164	0.185438	1	1	0.666741	10.7754	1	1	0.00102861	4.29392	1	1	0.0382488	0.366679	1	1	0.54482	-0.261306	-2.31079	-2.76166	-0.611544
TOM1L1	15.6167	4	1	0.00357914	12.1588	1	1	0.000488569	0.000593562	1	1	0.980563	2.10373	1	1	0.14694	1.35354	1	1	0.24466	-1.69556	0.0122861	-0.761896	-0.559547
MUTYH	15.6022	4	1	0.00360212	5.26511	1	1	0.0217571	2.04885	1	1	0.152321	0.147987	1	1	0.700466	8.14027	1	1	0.00432927	-0.749038	-0.482865	-0.161509	1.18529
TIGD1	15.5942	4	1	0.003615	8.53	1	1	0.00349339	6.62933	1	1	0.0100313	0.0432537	1	1	0.835248	0.391579	1	1	0.531471	-1.46312	-1.0563	-0.140553	0.330873
PADI1	15.5477	4	1	0.00369014	6.80918	1	1	0.00906902	0.508397	1	1	0.475834	4.47719	1	1	0.0343501	3.75296	1	1	0.052714	-1.18932	0.333495	-2.36662	-1.23081
IL3RA	15.5454	4	1	0.00369393	14.6429	1	1	0.000129923	0.0141203	1	1	0.905411	0.760236	1	1	0.383255	0.128165	1	1	0.720342	-0.870912	0.0273494	-0.222996	-0.0998234
EHMT2-AS1	15.5371	4	1	0.00370765	9.2831	1	1	0.00231278	5.37256	1	1	0.0204559	0.032418	1	1	0.857113	0.848971	1	1	0.356844	-3.3478	3.91034	-0.230251	1.05964
COA6-AS1	15.499	4	1	0.0037706	10.3871	1	1	0.00126898	0.751523	1	1	0.385994	1.85263	1	1	0.173478	2.50778	1	1	0.113285	-1.62296	-0.410188	-0.953382	0.841131
APOLD1	15.4897	4	1	0.00378619	13.7193	1	1	0.000212267	0.706352	1	1	0.400658	0.95835	1	1	0.327603	0.105766	1	1	0.745017	1.63404	-0.316692	0.400967	-0.165795
AC068205.2	15.4342	4	1	0.00388048	11.722	1	1	0.000617658	3.07164	1	1	0.0796693	0.599706	1	1	0.43869	0.0408285	1	1	0.839869	-2.06796	-1.11333	-0.697568	0.145074
YY2	15.4297	4	1	0.00388819	14.8115	1	1	0.000118807	0.13637	1	1	0.711917	0.296889	1	1	0.585839	0.184895	1	1	0.6672	-1.81858	0.21584	-0.37329	0.33689
NEXMIF	15.4203	4	1	0.00390432	0.418832	1	1	0.517521	5.69051	1	1	0.0170568	0.633171	1	1	0.426194	8.6778	1	1	0.00322109	-0.167102	-0.826123	-0.299304	-1.2184
SNAI1	15.4135	4	1	0.00391608	2.91478	1	1	0.0877714	0.4739	1	1	0.491199	11.1692	1	1	0.000831667	0.855654	1	1	0.354958	1.63042	0.863806	8.12457	3.02263
AC005208.1	15.3742	4	1	0.00398491	7.0218	1	1	0.00805233	7.31221	1	1	0.00684877	0.262808	1	1	0.608197	0.777338	1	1	0.377957	-2.09455	-1.96352	-0.450084	-0.846975
PASK	15.3574	4	1	0.00401463	4.42128	1	1	0.0354935	3.57115	1	1	0.0587916	6.17073	1	1	0.0129881	1.1942	1	1	0.274484	-0.957736	-1.00488	1.59897	0.696464
CX3CL1	15.3504	4	1	0.0040271	9.10791	1	1	0.00254507	1.76918	1	1	0.183484	0.106874	1	1	0.743731	4.36639	1	1	0.0366545	-2.10582	-1.1544	-0.404448	-2.28172
ZNF230	15.3482	4	1	0.00403097	3.16568	1	1	0.075201	2.60705	1	1	0.10639	3.29589	1	1	0.0694535	6.27956	1	1	0.0122138	-0.908179	1.13581	1.1635	1.60647
AC244453.3	15.3438	4	1	0.00403878	3.84047	1	1	0.0500296	7.24064	1	1	0.00712714	2.00296	1	1	0.156992	2.25973	1	1	0.132778	-0.617794	-0.831539	-0.533984	-0.613077
LYG2	15.3429	4	1	0.00404031	8.84854	1	1	0.00293324	2.92039	1	1	0.0874669	3.56096	1	1	0.0591536	0.0130657	1	1	0.908996	-2.41746	1.45422	1.73701	-0.101013
AL050403.2	15.3223	4	1	0.00407739	10.9737	1	1	0.000924147	4.09709	1	1	0.042957	0.0272291	1	1	0.868934	0.224281	1	1	0.635797	-2.27897	-1.64097	0.216465	0.516005
AP001266.2	15.2879	4	1	0.00413996	11.0211	1	1	0.000900809	2.80216	1	1	0.0941372	1.42394	1	1	0.232756	0.0406574	1	1	0.840201	-1.54797	0.923931	-0.820822	0.116944
AC011933.4	15.2799	4	1	0.00415454	8.42523	1	1	0.00370049	0.151018	1	1	0.697564	4.1977	1	1	0.040479	2.50596	1	1	0.113417	-0.64919	-0.0839699	-0.538513	-0.440509
TBCCD1	15.2751	4	1	0.00416337	9.10702	1	1	0.0025463	3.37274	1	1	0.0662836	0.405829	1	1	0.524094	2.38951	1	1	0.122152	-0.873188	-0.5999	-0.275773	-0.636495
AL359979.1	15.2701	4	1	0.00417266	14.4276	1	1	0.000145648	0.508391	1	1	0.475836	0.00639551	1	1	0.93626	0.327623	1	1	0.567062	-2.9802	-0.527954	-0.0695914	-0.470327
PLPPR4	15.2616	4	1	0.00418825	8.86289	1	1	0.00291027	4.67584	1	1	0.0305898	1.71221	1	1	0.190699	0.0106874	1	1	0.917661	-2.05768	-1.93746	-1.08786	-0.087542
MS4A4E	15.2352	4	1	0.00423741	1.68425	1	1	0.194361	5.26196	1	1	0.0217965	6.36738	1	1	0.0116237	1.92164	1	1	0.165676	-0.53348	-1.47956	-1.82612	-0.8406
PARD3B	15.1725	4	1	0.00435651	7.34952	1	1	0.00670808	1.43223	1	1	0.231401	4.477	1	1	0.0343539	1.91375	1	1	0.166548	-0.679371	-0.324443	-0.689268	-0.452166
CCK	15.1564	4	1	0.00438766	7.29296	1	1	0.00692253	0.0328066	1	1	0.856269	6.30873	1	1	0.0120145	1.52186	1	1	0.217338	-1.6301	-0.0897746	1.25624	-0.700888
CDKN1C	15.1377	4	1	0.00442405	0.187303	1	1	0.665171	6.93852	1	1	0.0084359	4.48972	1	1	0.0340993	3.52213	1	1	0.0605547	-0.193473	-1.42178	0.892883	1.0973
ZNF845	15.0833	4	1	0.00453153	8.49693	1	1	0.00355746	2.99906	1	1	0.0833129	0.62056	1	1	0.430839	2.96675	1	1	0.0849926	-1.04864	0.58011	0.348808	0.72221
SLC7A5	15.0372	4	1	0.00462464	1.38605	1	1	0.239074	7.73886	1	1	0.00540448	5.5026	1	1	0.0189882	0.409712	1	1	0.522116	0.205191	0.56253	0.494215	-0.183771
PEBP4	15.0286	4	1	0.00464229	13.5853	1	1	0.000227962	0.025538	1	1	0.873034	0.0578486	1	1	0.809929	1.35989	1	1	0.243557	-1.45059	-0.0651467	-0.106965	0.515386
TUBA1A	15.0231	4	1	0.00465356	0.257446	1	1	0.61188	5.08399	1	1	0.0241478	9.5522	1	1	0.0019971	0.129459	1	1	0.718994	-0.119549	0.517354	0.830317	0.0948383
CABYR	15.0182	4	1	0.00466363	3.71854	1	1	0.0538115	8.64458	1	1	0.00328036	2.25293	1	1	0.133361	0.402147	1	1	0.525983	-0.826837	-1.41415	-0.995778	-0.319028
CR1	15.0005	4	1	0.00470022	8.54944	1	1	0.00345629	0.00402261	1	1	0.949429	0.368656	1	1	0.543738	6.07836	1	1	0.0136848	-1.92029	0.0678672	-0.775007	4.15504
AC023908.3	14.9941	4	1	0.00471349	11.8885	1	1	0.00056483	0.000285523	1	1	0.986518	1.76407	1	1	0.184118	1.34128	1	1	0.246808	-2.56246	-0.00947728	-1.52924	1.25093
TMEM117	14.9881	4	1	0.00472604	0.337004	1	1	0.561563	12.0067	1	1	0.000530088	2.45742	1	1	0.116971	0.18691	1	1	0.665501	-0.0891554	0.545252	-0.316711	0.0926918
SPDYE2	14.923	4	1	0.0048637	13.7435	1	1	0.000209547	0.221279	1	1	0.638067	0.603847	1	1	0.437114	0.354353	1	1	0.551659	-1.12096	-0.142185	-0.257322	0.200912
ABCB1	14.9016	4	1	0.00490966	8.39605	1	1	0.00376038	0.0571893	1	1	0.810995	2.30888	1	1	0.128636	4.1395	1	1	0.0418934	2.45663	-0.25303	-2.65412	-2.77024
BACH2	14.84	4	1	0.00504483	8.57331	1	1	0.00341127	0.572223	1	1	0.449377	2.69768	1	1	0.100494	2.99679	1	1	0.0834298	1.25201	-0.28988	0.763653	-1.22259
PAM	14.8399	4	1	0.00504495	10.3733	1	1	0.00127853	0.939879	1	1	0.332309	0.087488	1	1	0.767395	3.43932	1	1	0.0636621	-0.831974	-0.280013	0.0973369	-0.67084
AC019163.1	14.7821	4	1	0.00517511	3.5958	1	1	0.0579258	4.7337	1	1	0.0295772	6.45232	1	1	0.0110807	0.000303542	1	1	0.9861	-0.729441	-0.736314	-1.21484	-0.00671171
CSKMT	14.7624	4	1	0.00522034	11.9901	1	1	0.000534827	0.872298	1	1	0.35032	1.5139	1	1	0.218545	0.386022	1	1	0.534398	-1.13201	-0.300277	-0.602689	-0.235035
ITSN1	14.7571	4	1	0.0052324	0.900908	1	1	0.342538	4.48679	1	1	0.0341578	1.44238	1	1	0.229754	7.92704	1	1	0.00487014	0.177904	0.481337	0.290889	0.753222
AC093627.5	14.7124	4	1	0.00533639	13.6871	1	1	0.000215935	0.0301609	1	1	0.862126	0.374497	1	1	0.540563	0.620683	1	1	0.430793	-1.86674	-0.0791559	-0.408326	-0.530164
RASL10A	14.7034	4	1	0.0053576	8.91641	1	1	0.00282619	0.582266	1	1	0.445425	1.62341	1	1	0.202617	3.58132	1	1	0.0584327	-1.91379	-0.358586	-0.928045	1.32232
NTRK3	14.6974	4	1	0.00537191	5.75104	1	1	0.0164789	2.4155	1	1	0.120139	4.82244	1	1	0.0280916	1.70837	1	1	0.191197	-1.11842	-0.874103	-1.55835	-1.01131
AC005808.1	14.6908	4	1	0.00538735	5.03394	1	1	0.0248553	0.130637	1	1	0.717772	2.79469	1	1	0.0945772	6.73156	1	1	0.00947216	-2.5828	-0.41221	-8.60783	-3.1732
AC020661.2	14.6709	4	1	0.00543478	8.32433	1	1	0.00391176	0.0119997	1	1	0.912772	1.30765	1	1	0.252821	5.02693	1	1	0.024956	-1.32492	-0.0503263	-0.72937	1.29384
STAT4	14.6693	4	1	0.0054386	3.74834	1	1	0.05286	2.96919	1	1	0.0848642	7.81224	1	1	0.00518935	0.139538	1	1	0.708741	3.23957	2.16799	3.11066	0.405359
AC011287.1	14.6666	4	1	0.00544498	13.6488	1	1	0.000220381	0.0444995	1	1	0.832927	0.455553	1	1	0.49971	0.517783	1	1	0.471789	-1.2207	0.086394	-0.337871	-0.368179
NPTX1	14.6594	4	1	0.00546238	3.71021	1	1	0.0540806	9.06909	1	1	0.00259967	0.0127622	1	1	0.910055	1.86734	1	1	0.171781	-0.954579	-1.55046	0.0652514	-0.818916
NRARP	14.6249	4	1	0.00554601	0.718089	1	1	0.396771	2.56839	1	1	0.109019	8.87489	1	1	0.0028912	2.46349	1	1	0.116519	1.26946	3.79884	7.60355	3.61072
C5orf17	14.6142	4	1	0.0055721	8.48528	1	1	0.00358031	1.29626	1	1	0.254898	0.0827697	1	1	0.773579	4.74988	1	1	0.0293003	-0.828894	-0.319867	0.097769	-0.849818
AC097534.2	14.613	4	1	0.00557512	0.157377	1	1	0.691583	2.64305	1	1	0.104004	4.81207	1	1	0.0282611	7.00047	1	1	0.00814885	0.185473	0.742527	0.863279	1.3258
AL135960.1	14.6055	4	1	0.00559351	5.17475	1	1	0.0229175	1.25564	1	1	0.262478	6.60214	1	1	0.0101857	1.57294	1	1	0.209781	-1.57873	-1.08984	-4.08194	-1.43372
AL031602.2	14.6039	4	1	0.00559727	7.20194	1	1	0.00728247	0.529641	1	1	0.466758	6.80668	1	1	0.00908176	0.0656793	1	1	0.797735	-1.28099	-0.33541	-1.72113	0.12367
MPP6	14.5663	4	1	0.0056907	10.0057	1	1	0.00156057	4.46701	1	1	0.0345554	0.093431	1	1	0.75986	0.000156921	1	1	0.990005	-1.93411	1.50622	-0.245312	-0.0124454
TIGD4	14.5449	4	1	0.00574444	11.3906	1	1	0.000738158	2.99566	1	1	0.083488	0.026995	1	1	0.869494	0.131634	1	1	0.716744	-1.02959	0.546254	0.0729685	0.145363
MOS	14.5425	4	1	0.00575063	9.59858	1	1	0.00194728	0.654942	1	1	0.418351	1.67058	1	1	0.196181	2.61836	1	1	0.105634	-3.8572	-1.07402	2.78281	-3.10666
AP001412.1	14.5118	4	1	0.00582858	10.7838	1	1	0.00102391	1.15004	1	1	0.283541	0.990242	1	1	0.319683	1.58772	1	1	0.207652	-4.24437	-1.16957	-1.2514	1.44972
IL1RN	14.5071	4	1	0.00584079	0.00464156	1	1	0.945683	0.117778	1	1	0.731457	9.92351	1	1	0.00163181	4.46113	1	1	0.0346745	-0.102718	0.391978	2.7671	6.43132
MAP3K13	14.5066	4	1	0.00584201	11.4744	1	1	0.000705618	2.22206	1	1	0.136051	0.708399	1	1	0.399976	0.101732	1	1	0.749761	-0.739657	-0.331674	-0.244634	0.0950976
METTL25	14.4774	4	1	0.00591734	1.32328	1	1	0.250005	7.73101	1	1	0.00542803	3.90205	1	1	0.0482273	1.52109	1	1	0.217455	-0.247621	-0.690048	-0.62808	-0.405229
AL445426.1	14.4754	4	1	0.0059226	13.8945	1	1	0.000193363	0.4073	1	1	0.523343	0.00552493	1	1	0.940748	0.168075	1	1	0.681828	-2.62507	-0.485292	0.0708291	0.343848
LINC02724	14.4529	4	1	0.00598134	12.9041	1	1	0.000327859	0.516966	1	1	0.472139	0.245383	1	1	0.620345	0.786461	1	1	0.375172	-3.603	-0.447126	0.529889	0.612207
PPM1L	14.4266	4	1	0.00605097	11.8774	1	1	0.000568197	0.974323	1	1	0.323604	1.36306	1	1	0.243008	0.211814	1	1	0.645349	0.764321	0.224842	-0.321371	-0.13944
LYPLAL1-DT	14.3938	4	1	0.00613871	2.85663	1	1	0.090998	3.54818	1	1	0.0596108	7.78838	1	1	0.00525834	0.200604	1	1	0.654234	-0.804284	-1.5719	-3.25918	-0.345854
LGR4	14.3879	4	1	0.00615464	0.857672	1	1	0.354391	13.3006	1	1	0.000265328	0.109404	1	1	0.740824	0.120264	1	1	0.728749	0.251576	-1.16471	-0.14126	-0.171788
AL359636.2	14.3781	4	1	0.00618122	0.289699	1	1	0.590414	11.7286	1	1	0.000615472	2.34869	1	1	0.125388	0.0110879	1	1	0.916139	-0.216624	1.20854	0.732376	0.0525504
CPNE8	14.3685	4	1	0.00620734	0.0288644	1	1	0.865093	1.29061	1	1	0.255936	0.785648	1	1	0.375419	12.2633	1	1	0.000461943	-0.055772	-0.358903	-0.357859	1.56393
SNCB	14.3635	4	1	0.00622091	9.20556	1	1	0.00241281	0.856764	1	1	0.354646	3.69811	1	1	0.0544742	0.603054	1	1	0.437415	-1.40806	-0.435102	1.23782	0.421332
ADAM12	14.3566	4	1	0.00623978	0.0855447	1	1	0.769919	13.8911	1	1	0.00019371	0.236408	1	1	0.626812	0.143496	1	1	0.70483	0.226187	2.08353	0.49652	0.372399
AC096711.2	14.3367	4	1	0.00629442	8.08737	1	1	0.00445749	2.24477	1	1	0.134067	3.2157	1	1	0.0729351	0.788882	1	1	0.374438	-1.22085	-0.785141	-0.99275	-0.531535
SPATA6L	14.3142	4	1	0.00635689	7.6529	1	1	0.00566813	0.0456199	1	1	0.830868	4.34647	1	1	0.0370857	2.26922	1	1	0.131966	-1.06008	0.128738	-1.43174	0.88777
SPDYE1	14.2654	4	1	0.0064945	9.05419	1	1	0.00262094	0.403434	1	1	0.525321	0.129817	1	1	0.718622	4.67795	1	1	0.0305523	-1.25047	-0.248249	-0.205378	1.02559
GFAP	14.2416	4	1	0.00656251	0.0244336	1	1	0.875787	4.63603	1	1	0.0313074	0.695771	1	1	0.404209	8.88539	1	1	0.00287461	-0.0367929	-0.643422	-0.260897	-1.44136
MTRNR2L10	14.2316	4	1	0.00659128	12.723	1	1	0.000361188	0.897482	1	1	0.343458	0.563098	1	1	0.453015	0.0480786	1	1	0.826441	-0.991829	-0.261526	-0.254763	0.0697635
RBKS	14.2194	4	1	0.00662674	3.90147	1	1	0.0482439	1.33887	1	1	0.247234	7.8401	1	1	0.00510998	1.13898	1	1	0.285869	0.755732	0.373088	1.09218	-0.464301
CD2	14.1534	4	1	0.00682108	7.96721	1	1	0.00476324	2.90298	1	1	0.088416	3.26283	1	1	0.0708669	0.020436	1	1	0.886326	-1.76096	1.23208	1.57335	-0.144081
MIR181A1HG	14.129	4	1	0.00689452	5.96139	1	1	0.0146225	6.29124	1	1	0.0121336	0.504962	1	1	0.477328	1.37141	1	1	0.241569	-0.480913	-0.518043	-0.18167	0.305147
FAM180B	14.1059	4	1	0.00696451	10.355	1	1	0.00129123	1.05945	1	1	0.303341	0.385725	1	1	0.534555	2.30574	1	1	0.128897	-2.44386	-0.783465	0.660947	1.32658
CENPF	14.0687	4	1	0.00707896	8.98602	1	1	0.00272053	0.0871582	1	1	0.767821	0.577684	1	1	0.447221	4.41785	1	1	0.0355649	-1.62128	0.139006	0.569552	1.39449
TMTC2	14.0425	4	1	0.00716071	9.43816	1	1	0.00212516	0.485661	1	1	0.485869	4.11381	1	1	0.0425344	0.00484171	1	1	0.944526	0.777548	-0.184549	-0.644753	0.0256509
AC114760.2	14.0387	4	1	0.00717269	6.47844	1	1	0.0109191	3.75724	1	1	0.0525793	3.80259	1	1	0.0511733	0.000382016	1	1	0.984406	-1.00202	-0.754613	-0.883654	0.0091474
SMCR5	14.0349	4	1	0.00718461	6.36731	1	1	0.0116242	3.70211	1	1	0.0543436	0.376887	1	1	0.539274	3.58856	1	1	0.0581788	-0.898985	0.757811	0.363689	0.925617
SLC5A5	14.0149	4	1	0.00724778	4.25513	1	1	0.0391318	4.39314	1	1	0.0360838	2.34402	1	1	0.125765	3.02257	1	1	0.0821133	-1.54774	-1.82617	-3.67557	1.98079
LINC00996	14.0141	4	1	0.00725014	0.00140499	1	1	0.9701	9.38175	1	1	0.00219156	1.87053	1	1	0.171415	2.76043	1	1	0.0966221	-0.0250698	-3.73007	-2.73509	-1.94981
AC106818.2	14.0035	4	1	0.00728396	10.5415	1	1	0.00116721	1.10645	1	1	0.292855	2.27357	1	1	0.131597	0.0819268	1	1	0.774703	-1.41597	-0.445214	0.863295	-0.146794
SPIB	13.9731	4	1	0.00738145	4.10573	1	1	0.0427382	1.11938	1	1	0.290052	8.63081	1	1	0.00330524	0.117161	1	1	0.732134	-1.51181	1.33681	5.37166	0.311357
AC010175.1	13.9597	4	1	0.00742488	10.8799	1	1	0.000972114	0.245527	1	1	0.620242	2.80233	1	1	0.0941273	0.0318748	1	1	0.858303	-2.32009	-0.45325	-2.63244	-0.174597
ZNF830	13.9286	4	1	0.00752655	11.7937	1	1	0.000594307	0.471318	1	1	0.492381	0.744246	1	1	0.388304	0.919282	1	1	0.337663	-1.14488	-0.197447	-0.284012	0.335738
AL157395.1	13.8465	4	1	0.00780127	10.8145	1	1	0.00100709	0.87743	1	1	0.348907	0.459184	1	1	0.498006	1.69544	1	1	0.192885	-1.74501	0.590916	0.635267	1.17891
NCAM2	13.8253	4	1	0.00787401	1.65024	1	1	0.198927	5.06202	1	1	0.0244558	0.155642	1	1	0.693201	6.95741	1	1	0.0083473	-0.315788	-0.541283	-0.138197	-0.982577
AL355999.1	13.8146	4	1	0.00791104	5.29719	1	1	0.0213599	4.6257	1	1	0.0314964	1.67686	1	1	0.195343	2.21482	1	1	0.136691	-1.16016	1.21764	-1.12175	0.954916
NCKAP5-AS2	13.814	4	1	0.0079129	3.8704	1	1	0.0491448	0.946446	1	1	0.330625	8.32202	1	1	0.00391673	0.675154	1	1	0.41126	-0.838398	-0.349704	-1.55295	0.380198
ABCG2	13.8048	4	1	0.007945	7.14693	1	1	0.00750926	0.717416	1	1	0.396993	4.50414	1	1	0.0338129	1.43627	1	1	0.230744	-1.98645	-0.512583	-3.53098	-1.00282
ATP2B2	13.7876	4	1	0.00800462	1.15622	1	1	0.28225	11.0952	1	1	0.000865494	0.759879	1	1	0.383366	0.776286	1	1	0.37828	-0.895962	2.75455	-0.697604	0.932567
CGNL1	13.7694	4	1	0.00806848	0.110604	1	1	0.739458	0.134608	1	1	0.713701	10.4566	1	1	0.00122211	3.06761	1	1	0.0798671	0.0999402	0.123091	-1.49156	-0.777031
LINC02698	13.7629	4	1	0.00809135	1.3335	1	1	0.248183	1.62519	1	1	0.20237	1.75837	1	1	0.184828	9.04589	1	1	0.00263286	0.553414	0.579477	0.763661	1.69618
HIST1H2BG	13.7602	4	1	0.00810104	4.95758	1	1	0.0259765	3.79227	1	1	0.0514899	3.09978	1	1	0.0783027	1.91058	1	1	0.166899	-0.741926	-0.728336	-0.781179	-0.63555
RGS6	13.7435	4	1	0.00816045	7.51997	1	1	0.00610188	5.27232	1	1	0.0216671	0.134671	1	1	0.713637	0.816511	1	1	0.366202	-1.10123	-1.27348	0.208446	-0.656455
AC026471.2	13.7337	4	1	0.00819548	9.0844	1	1	0.002578	0.108599	1	1	0.741745	0.630424	1	1	0.4272	3.91023	1	1	0.0479929	-2.42024	-0.2804	-1.54102	2.58423
PTPN20	13.7326	4	1	0.00819914	11.278	1	1	0.000784313	0.649431	1	1	0.420316	1.2535	1	1	0.262885	0.551709	1	1	0.45762	-2.01839	-0.490283	-1.12958	0.478032
GPER1	13.7109	4	1	0.0082773	6.80924	1	1	0.00906876	6.27582	1	1	0.0122396	0.148078	1	1	0.700379	0.477756	1	1	0.489441	-3.23479	-2.06232	-0.395115	-1.13249
LINC02207	13.6999	4	1	0.00831698	9.47477	1	1	0.00208316	1.59504	1	1	0.206608	2.16097	1	1	0.141555	0.469145	1	1	0.493381	-1.98911	-1.0051	1.17156	0.575768
SMC1B	13.6921	4	1	0.00834531	11.3063	1	1	0.000772439	1.04158	1	1	0.307454	1.18585	1	1	0.276168	0.158392	1	1	0.690641	-2.00566	-0.891361	0.885443	0.37338
AC025569.1	13.6853	4	1	0.00837007	1.31175	1	1	0.252078	5.554	1	1	0.0184385	5.53468	1	1	0.0186431	1.28492	1	1	0.256987	0.242054	-0.481419	-0.732876	-0.305415
RGS7	13.6648	4	1	0.00844547	1.20634	1	1	0.272058	5.71721	1	1	0.0167994	0.531734	1	1	0.465879	6.2095	1	1	0.0127066	-0.571619	-1.1335	-0.456033	-1.89436
AC018541.1	13.6647	4	1	0.00844562	6.9232	1	1	0.00850848	1.0382	1	1	0.30824	4.81661	1	1	0.0281868	0.886742	1	1	0.346362	-1.04275	0.503408	-1.51269	-0.473706
HIST1H1C	13.6415	4	1	0.00853154	0.0709439	1	1	0.789967	0.00249581	1	1	0.960156	5.69215	1	1	0.017041	7.87595	1	1	0.00500965	-0.104138	-0.0168305	0.826854	1.03301
CLIC5	13.638	4	1	0.00854468	4.08965	1	1	0.0431466	2.54673	1	1	0.110523	2.17187	1	1	0.140555	4.82976	1	1	0.0279726	-1.03043	1.0218	1.07927	1.89284
PLCB1	13.6345	4	1	0.00855779	1.57165	1	1	0.209968	7.88691	1	1	0.00497938	1.09962	1	1	0.294349	3.07631	1	1	0.0794406	-0.41822	-1.3083	-0.449068	-1.27967
PLD1	13.6265	4	1	0.00858778	11.4893	1	1	0.000699976	0.869736	1	1	0.351028	1.24535	1	1	0.264442	0.0220675	1	1	0.881908	-0.581938	-0.164164	-0.244846	0.0353109
RAB3A	13.6184	4	1	0.00861795	3.88826	1	1	0.0486247	2.12198	1	1	0.145198	5.69131	1	1	0.0170491	1.91686	1	1	0.166203	-1.02	-0.76324	1.51659	0.922044
FMN2	13.6095	4	1	0.00865156	0.0615733	1	1	0.804026	2.73757	1	1	0.0980137	5.8261	1	1	0.0157901	4.98425	1	1	0.025579	-0.116109	-0.830678	-1.30915	-1.65083
PDE5A	13.6054	4	1	0.00866717	7.78562	1	1	0.00526638	4.65122	1	1	0.0310314	0.440953	1	1	0.506663	0.727568	1	1	0.393673	-0.82809	-0.638182	-0.247989	-0.31814
AC004803.1	13.5832	4	1	0.00875147	12.4777	1	1	0.000411849	0.740395	1	1	0.389535	0.223706	1	1	0.636231	0.1414	1	1	0.706893	-2.33202	-0.740514	0.494776	0.377926
HIPK1-AS1	13.5506	4	1	0.00887638	5.755	1	1	0.0164417	0.182778	1	1	0.668996	7.11054	1	1	0.00766321	0.502309	1	1	0.478487	-1.30797	0.307293	-2.77993	-0.585974
KCNG1	13.5449	4	1	0.00889841	1.26905	1	1	0.259944	6.93631	1	1	0.0084463	0.770796	1	1	0.379971	4.56878	1	1	0.0325598	-0.647724	2.81128	-1.05581	1.86295
IP6K2	13.5399	4	1	0.00891784	10.3362	1	1	0.00130443	2.81771	1	1	0.0932295	0.385833	1	1	0.534498	0.000146244	1	1	0.990351	-0.729731	-0.378584	0.167032	-0.00313144
AL391839.1	13.5061	4	1	0.00905025	9.67619	1	1	0.00186671	1.0539	1	1	0.30461	0.114664	1	1	0.734895	2.66134	1	1	0.102814	-0.96924	-0.318229	0.146695	0.732482
AC021851.2	13.5058	4	1	0.00905154	8.20262	1	1	0.004183	1.73171	1	1	0.188193	1.53095	1	1	0.21597	2.04049	1	1	0.15316	-1.24257	-0.605598	-0.713995	0.89286
AC112196.1	13.5008	4	1	0.00907109	7.55136	1	1	0.00599649	5.63022	1	1	0.0176534	0.0240809	1	1	0.876679	0.295158	1	1	0.586934	-2.48339	-1.70302	0.12243	-0.407818
AC007319.1	13.483	4	1	0.0091417	10.0137	1	1	0.00155379	0.204775	1	1	0.650894	0.619878	1	1	0.431093	2.64465	1	1	0.103899	-1.58791	0.244648	-0.4881	1.02078
HPS4	13.4822	4	1	0.00914493	5.94479	1	1	0.0147608	3.3068	1	1	0.0689936	4.19891	1	1	0.0404499	0.0316879	1	1	0.858714	-0.584214	-0.402352	-0.574198	-0.0492442
AL365226.1	13.4453	4	1	0.00929299	11.0989	1	1	0.000863766	0.20587	1	1	0.650024	0.0249777	1	1	0.874423	2.11551	1	1	0.145814	-2.30307	-0.347728	0.187046	1.45651
ZBTB16	13.423	4	1	0.00938358	0.761923	1	1	0.382727	0.433795	1	1	0.510133	11.8917	1	1	0.000563839	0.335575	1	1	0.562395	-0.149393	-0.11652	-0.776164	-0.133981
AL157886.1	13.4185	4	1	0.00940201	6.5958	1	1	0.0102219	0.494159	1	1	0.482078	2.04807	1	1	0.152399	4.28047	1	1	0.0385526	-1.78068	0.523399	1.30361	-1.86069
AP000282.1	13.4109	4	1	0.00943321	8.87494	1	1	0.00289112	4.03401	1	1	0.0445917	0.0470844	1	1	0.828217	0.454855	1	1	0.500038	7.52417	1.70879	-0.283106	0.796615
CEP131	13.4054	4	1	0.00945586	10.6672	1	1	0.00109055	0.716297	1	1	0.397361	0.378976	1	1	0.538152	1.64295	1	1	0.199921	-1.19301	-0.42681	-0.387765	0.774434
LINC02397	13.4003	4	1	0.00947697	7.0183	1	1	0.00806807	4.4525	1	1	0.0348501	1.09658	1	1	0.295017	0.832867	1	1	0.361445	0.869326	-0.800256	-0.435989	0.38165
ACKR2	13.393	4	1	0.0095068	7.12582	1	1	0.00759817	1.8663	1	1	0.171899	3.62415	1	1	0.0569466	0.776756	1	1	0.378135	-1.4998	0.787137	-2.12225	0.658191
PCDH12	13.3584	4	1	0.00965098	6.92705	1	1	0.00849016	1.97306	1	1	0.160123	1.65388	1	1	0.198432	2.80443	1	1	0.094004	-1.44226	-1.09087	-1.03658	-1.21115
AC020765.2	13.3335	4	1	0.00975598	7.6626	1	1	0.00563771	4.59947	1	1	0.0319819	0.7004	1	1	0.402649	0.37107	1	1	0.542421	-1.85675	-1.30353	0.70515	0.503755
IGHG4	13.3162	4	1	0.00982987	3.61278	1	1	0.0573373	0.824297	1	1	0.363927	8.11016	1	1	0.00440179	0.76895	1	1	0.380542	-2.10135	1.65089	22.8585	10.9206
EIF2AK3	13.313	4	1	0.00984359	3.33594	1	1	0.0677815	6.87107	1	1	0.00876021	2.61547	1	1	0.105826	0.490496	1	1	0.483706	-0.4235	0.666068	0.436338	-0.229818
AC092119.2	13.2991	4	1	0.00990304	3.87372	1	1	0.0490478	1.6661	1	1	0.196782	2.1763	1	1	0.140151	5.58301	1	1	0.0181356	-1.27716	0.738651	-1.40398	1.70596
HLX-AS1	13.2887	4	1	0.00994801	3.51944	1	1	0.0606529	7.04726	1	1	0.00793868	0.729767	1	1	0.392959	1.99223	1	1	0.158108	-1.08175	-1.51372	-0.581789	1.01593
ZDHHC19	13.2739	4	1	0.0100121	0.373656	1	1	0.541018	9.16833	1	1	0.0024624	0.148401	1	1	0.700068	3.58353	1	1	0.058355	-0.236361	-1.50397	-0.22108	0.875964
AC097500.1	13.2683	4	1	0.0100368	11.8742	1	1	0.000569166	0.959545	1	1	0.327302	0.28557	1	1	0.593074	0.148926	1	1	0.699563	-2.06598	-0.904611	-0.834372	-0.338454
ABHD12B	13.2618	4	1	0.0100648	11.3233	1	1	0.000765407	0.388873	1	1	0.532892	1.38141	1	1	0.23986	0.168254	1	1	0.681668	-2.25764	0.536098	-1.18829	0.278603
KCNH1	13.2569	4	1	0.0100865	2.28378	1	1	0.130733	8.13173	1	1	0.00434972	1.49834	1	1	0.220928	1.34304	1	1	0.246499	-0.713879	-1.08745	-0.770702	-0.781624
AL121917.1	13.2475	4	1	0.0101279	7.89495	1	1	0.00495731	3.10579	1	1	0.0780143	0.379082	1	1	0.538095	1.86764	1	1	0.171746	-2.48026	-1.44546	0.565031	1.36077
AC079760.2	13.236	4	1	0.0101785	4.78883	1	1	0.0286449	0.0476373	1	1	0.827227	0.000620682	1	1	0.980124	8.39889	1	1	0.0037545	-1.8204	0.202149	-0.0252637	2.97295
NKX3-1	13.2039	4	1	0.0103211	4.89773	1	1	0.0268921	6.85555	1	1	0.00883664	1.34208	1	1	0.246667	0.108583	1	1	0.741763	2.12276	-1.69963	-1.33209	0.303382
ARRDC3-AS1	13.1946	4	1	0.0103629	3.63287	1	1	0.0566492	3.15146	1	1	0.0758592	6.39568	1	1	0.0114399	0.0146354	1	1	0.903709	-0.565424	-0.54369	-1.0069	0.0460379
HMBS	13.1844	4	1	0.0104089	9.25967	1	1	0.00234255	2.81102	1	1	0.0936188	0.840581	1	1	0.359231	0.273154	1	1	0.601224	-1.32757	-0.692406	-0.522041	0.223263
CROCC	13.174	4	1	0.0104563	7.8727	1	1	0.00501866	0.280565	1	1	0.596331	2.24811	1	1	0.133777	2.7726	1	1	0.0958905	-0.556675	-0.115692	-0.409409	-0.460228
IL10	13.1574	4	1	0.0105317	9.69825	1	1	0.00184443	0.0112601	1	1	0.915492	0.610001	1	1	0.434787	2.8379	1	1	0.0920644	-1.75061	0.0532553	0.485071	0.982274
SYN1	13.1568	4	1	0.0105345	9.03377	1	1	0.00265038	0.0378598	1	1	0.845725	1.8371	1	1	0.175291	2.24807	1	1	0.133782	-1.2695	-0.0874803	0.725405	-0.970142
AC010331.1	13.1471	4	1	0.0105788	5.63251	1	1	0.0176303	1.04249	1	1	0.307244	4.98237	1	1	0.0256068	1.48976	1	1	0.222254	-2.03926	1.21878	2.48113	0.916551
LINC00685	13.1436	4	1	0.0105949	3.27965	1	1	0.0701438	0.0688763	1	1	0.79298	9.79467	1	1	0.00175018	0.000437891	1	1	0.983305	-0.519911	0.0823519	-1.29649	0.00772239
AADACL2-AS1	13.1043	4	1	0.0107773	5.77146	1	1	0.0162885	1.61509	1	1	0.203778	4.53114	1	1	0.0332834	1.1866	1	1	0.276017	-1.45241	-0.965665	-1.67837	-0.848618
ID3	13.0881	4	1	0.0108531	5.00706	1	1	0.0252442	1.09997	1	1	0.294273	4.63978	1	1	0.0312391	2.34134	1	1	0.125981	1.63517	0.886101	1.57509	1.25122
IGFBP7-AS1	13.0765	4	1	0.0109082	5.16228	1	1	0.0230826	6.22415	1	1	0.012602	1.3892	1	1	0.23854	0.300834	1	1	0.58336	-1.59954	-2.23571	-1.4455	-0.545503
CALCB	13.0763	4	1	0.0109088	2.07389	1	1	0.149838	9.96014	1	1	0.00159966	0.934997	1	1	0.333568	0.107295	1	1	0.743245	-0.664781	-1.54943	-0.570673	0.179388
EMILIN1	13.0533	4	1	0.0110181	7.38775	1	1	0.00656694	0.266771	1	1	0.605506	0.626752	1	1	0.428549	4.77207	1	1	0.0289251	-1.24613	-0.196316	0.60062	1.05916
IGLC1	13.0094	4	1	0.0112301	0.0885177	1	1	0.76607	0.00989659	1	1	0.920756	10.6975	1	1	0.00107282	2.21348	1	1	0.13681	-0.326205	0.104746	3.78156	2.38004
FAM110B	13.0027	4	1	0.0112628	1.25026	1	1	0.263503	0.239799	1	1	0.624351	11.4622	1	1	0.000710269	0.0504168	1	1	0.82234	0.215202	0.106472	0.79682	0.0585764
AL138963.4	12.9971	4	1	0.01129	0.260831	1	1	0.609549	1.47455	1	1	0.22463	10.9234	1	1	0.000949597	0.338359	1	1	0.560778	0.166539	-0.443567	1.47025	0.248498
AL353194.1	12.9771	4	1	0.0113882	9.18838	1	1	0.00243556	0.513352	1	1	0.473691	1.90452	1	1	0.167573	1.37084	1	1	0.241667	-1.24913	0.334682	-0.785675	0.531464
DISC1FP1	12.9606	4	1	0.01147	10.6777	1	1	0.00108435	1.05622	1	1	0.304079	1.13171	1	1	0.287412	0.0949681	1	1	0.757954	-1.87547	-0.49469	0.729692	-0.191725
AC130650.2	12.9456	4	1	0.0115445	5.42243	1	1	0.0198796	0.810252	1	1	0.368046	3.94483	1	1	0.0470156	2.76812	1	1	0.0961589	-2.0384	0.486148	2.68102	-1.4466
SGMS1-AS1	12.9449	4	1	0.011548	12.6122	1	1	0.000383245	0.116283	1	1	0.733101	0.21034	1	1	0.646501	0.00614574	1	1	0.937514	-1.44187	-0.14977	0.249093	0.0351251
AC012360.3	12.9438	4	1	0.0115538	3.69535	1	1	0.0545643	1.62902	1	1	0.201839	3.35655	1	1	0.0669383	4.26286	1	1	0.0389544	-0.96064	0.914593	-1.40897	1.72239
SSC5D	12.9411	4	1	0.0115673	0.117487	1	1	0.731776	10.386	1	1	0.00126975	0.146951	1	1	0.701466	2.29065	1	1	0.130156	-0.2644	2.23826	0.478878	2.21235
AL133415.1	12.9103	4	1	0.0117225	0.758858	1	1	0.383686	4.43123	1	1	0.035287	2.53518	1	1	0.111334	5.18503	1	1	0.0227823	-0.557341	2.96459	3.5494	2.79611
DPH6-DT	12.9032	4	1	0.0117586	5.24934	1	1	0.0219551	2.89158	1	1	0.0890434	4.67736	1	1	0.0305628	0.0849228	1	1	0.770734	0.606321	-0.50458	-0.897463	-0.10429
AC113414.1	12.872	4	1	0.0119187	6.95733	1	1	0.00834764	1.67181	1	1	0.196016	2.00144	1	1	0.15715	2.24137	1	1	0.134362	1.13232	-0.62514	-1.00272	-1.18839
MTRNR2L6	12.8662	4	1	0.0119484	1.7461	1	1	0.186367	0.626843	1	1	0.428516	1.13711	1	1	0.286263	9.35614	1	1	0.0022224	-0.633076	0.410569	0.641025	1.90487
SLC46A3	12.8581	4	1	0.0119903	0.555811	1	1	0.455953	5.0513	1	1	0.0246075	3.59549	1	1	0.0579364	3.6555	1	1	0.0558843	-0.21263	-0.665171	-0.59885	0.551208
C1orf131	12.8566	4	1	0.0119981	9.18408	1	1	0.00244129	0.474229	1	1	0.491048	1.11317	1	1	0.291393	2.08512	1	1	0.148741	-0.922327	-0.203572	0.408591	-0.527798
AC020661.3	12.8409	4	1	0.01208	8.25049	1	1	0.0040741	1.36496	1	1	0.24268	2.77582	1	1	0.0956974	0.449615	1	1	0.502518	-1.28283	-0.528392	-0.813824	0.446745
CCR3	12.8333	4	1	0.0121198	9.11731	1	1	0.00253202	2.52852	1	1	0.111805	0.942699	1	1	0.331585	0.244757	1	1	0.620791	-3.27533	-2.60356	-1.52102	-0.547652
C12orf42	12.8273	4	1	0.0121514	0.019263	1	1	0.889615	3.39524	1	1	0.0653847	3.02981	1	1	0.0817476	6.38295	1	1	0.0115222	-0.0628497	-1.57718	-1.36478	-2.45304
LTBP1	12.8244	4	1	0.0121664	2.6135	1	1	0.105957	1.91647	1	1	0.166246	2.25377	1	1	0.133289	6.04067	1	1	0.01398	-0.913208	-1.05918	-1.40039	-3.85347
PHYHIP	12.798	4	1	0.0123061	7.86456	1	1	0.00504131	2.29732	1	1	0.129597	0.0146381	1	1	0.9037	2.62148	1	1	0.105426	-1.4053	-0.701537	0.0643384	-0.961394
AL157931.1	12.7638	4	1	0.0124893	9.31025	1	1	0.00227875	2.02189	1	1	0.155046	1.23906	1	1	0.265651	0.192624	1	1	0.660741	-2.18161	-1.70146	-3.22771	0.488495
DSCAS	12.7624	4	1	0.0124968	7.87601	1	1	0.00500948	0.639191	1	1	0.424004	3.06041	1	1	0.0802213	1.18682	1	1	0.275972	-2.31136	0.820409	3.23531	0.984209
AC092821.3	12.7413	4	1	0.0126117	2.14778	1	1	0.142777	4.76104	1	1	0.0291109	3.41813	1	1	0.0644841	2.41432	1	1	0.12023	-0.305146	-0.478231	-0.524665	0.411876
AC005740.3	12.739	4	1	0.0126242	10.8293	1	1	0.000999083	0.289432	1	1	0.590584	0.458122	1	1	0.498503	1.16216	1	1	0.281019	-2.72793	0.496334	0.759743	1.26916
CATIP-AS1	12.7319	4	1	0.0126631	10.4147	1	1	0.00125019	1.9657	1	1	0.160905	0.0605643	1	1	0.805606	0.29093	1	1	0.589625	-2.34108	-0.867022	-0.268671	0.381009
AC009271.1	12.7295	4	1	0.0126762	11.4662	1	1	0.000708722	0.0281295	1	1	0.866805	0.360343	1	1	0.548316	0.874759	1	1	0.349641	-2.90149	0.160367	-0.527047	0.801696
IGHGP	12.7263	4	1	0.0126936	0.0512013	1	1	0.820986	1.04712	1	1	0.306171	10.8789	1	1	0.000972657	0.749067	1	1	0.386772	-0.164418	0.773551	2.53616	0.835966
URB1-AS1	12.7148	4	1	0.012757	11.4846	1	1	0.000701762	0.0273786	1	1	0.868578	0.172657	1	1	0.677761	1.03015	1	1	0.310123	-2.12597	-0.0966126	0.356078	0.831376
AC023424.3	12.6964	4	1	0.0128585	6.64463	1	1	0.0099455	0.945675	1	1	0.330823	5.05137	1	1	0.0246064	0.0547329	1	1	0.815023	-0.659444	-0.234819	-0.62116	-0.070816
PDGFC	12.6792	4	1	0.0129546	1.80599	1	1	0.17899	7.45455	1	1	0.00632764	1.20037	1	1	0.273247	2.21826	1	1	0.136386	-0.257396	0.618144	-0.32506	0.410875
HTR2C	12.6328	4	1	0.0132168	10.4888	1	1	0.00120098	0.91677	1	1	0.338324	0.534727	1	1	0.464626	0.692429	1	1	0.405339	3.15493	0.836275	-1.4586	-1.36341
KRBOX4	12.6224	4	1	0.0132763	2.67326	1	1	0.102047	8.02891	1	1	0.00460365	1.88144	1	1	0.17017	0.0387427	1	1	0.843959	-0.350541	-0.563452	-0.345768	0.049162
ZNF572	12.5688	4	1	0.013587	12.0263	1	1	0.00052456	0.0384826	1	1	0.844477	0.0133919	1	1	0.907872	0.490609	1	1	0.483656	-3.17766	0.225593	0.126378	0.592456
CCN1	12.5529	4	1	0.0136804	4.37756	1	1	0.036415	1.52308	1	1	0.217154	5.76669	1	1	0.0163328	0.885531	1	1	0.346691	3.97623	1.64948	2.81698	1.5614
PLAC8L1	12.542	4	1	0.0137446	11.453	1	1	0.000713777	0.0937117	1	1	0.759511	0.702663	1	1	0.40189	0.292599	1	1	0.58856	-2.51956	0.220461	-1.27009	-0.480085
SPINT1-AS1	12.537	4	1	0.0137744	10.1954	1	1	0.00140789	0.36184	1	1	0.547486	0.179283	1	1	0.67199	1.80042	1	1	0.179662	-3.53022	0.609483	0.615207	2.19641
S100A4	12.5106	4	1	0.0139321	0.137202	1	1	0.711079	1.35567	1	1	0.24429	0.413117	1	1	0.520392	10.6046	1	1	0.00112807	-0.107308	0.358446	-0.235264	1.19404
ADAMTS9-AS2	12.4986	4	1	0.0140043	1.6538	1	1	0.198443	8.93124	1	1	0.00280334	0.176359	1	1	0.674521	1.73719	1	1	0.187496	0.61783	-1.85159	-0.363721	-0.922729
IFIT2	12.4874	4	1	0.014072	5.43371	1	1	0.0197516	0.863151	1	1	0.352858	3.78869	1	1	0.0515999	2.40185	1	1	0.121192	-1.18538	0.456313	0.891737	0.621909
AC002460.2	12.4807	4	1	0.0141128	0.25202	1	1	0.615656	4.33757	1	1	0.03728	4.84315	1	1	0.0277562	3.04795	1	1	0.0808392	-0.289247	1.91136	-2.64778	1.27038
AC010997.3	12.4418	4	1	0.0143512	8.29619	1	1	0.00397283	3.77903	1	1	0.0518987	0.261888	1	1	0.608826	0.104687	1	1	0.746276	-2.02184	-1.57104	0.438406	0.304654
PRMT9	12.4361	4	1	0.0143864	8.19226	1	1	0.00420695	1.94023	1	1	0.163644	1.11663	1	1	0.290646	1.187	1	1	0.275935	-0.724726	-0.350745	-0.317917	0.381442
LRRC36	12.428	4	1	0.0144365	0.88409	1	1	0.347084	6.06481	1	1	0.0137902	3.01128	1	1	0.0826867	2.46787	1	1	0.116196	-0.793221	-1.69324	1.60675	1.44207
ANXA1	12.4212	4	1	0.0144789	4.73406	1	1	0.0295709	2.65848	1	1	0.102999	1.43958	1	1	0.230208	3.58912	1	1	0.0581592	0.91005	0.693163	-0.608834	0.971975
CD52	12.4032	4	1	0.0145916	0.660843	1	1	0.416262	0.375195	1	1	0.540186	10.6476	1	1	0.00110217	0.71964	1	1	0.396262	-0.492738	0.431698	2.59187	0.703818
ZSWIM5	12.3853	4	1	0.0147048	3.72078	1	1	0.0537391	3.25072	1	1	0.0713921	3.21636	1	1	0.0729054	2.19741	1	1	0.138243	-0.603606	0.740236	-0.955152	0.681597
AL161757.5	12.3635	4	1	0.0148435	10.2169	1	1	0.00139163	0.0172568	1	1	0.895486	1.35363	1	1	0.244645	0.775723	1	1	0.378452	-2.60543	-0.197721	2.04992	-0.897041
AC007383.2	12.321	4	1	0.0151174	9.02259	1	1	0.00266663	0.627325	1	1	0.428338	1.11048	1	1	0.291978	1.56057	1	1	0.211581	-1.84225	0.463111	0.799835	1.10053
BCL2L14	12.2989	4	1	0.0152614	11.7427	1	1	0.000610839	0.0326927	1	1	0.856516	0.508781	1	1	0.475667	0.014804	1	1	0.903159	-1.24195	-0.0562152	0.334376	-0.0478121
KCNQ5	12.2985	4	1	0.0152643	5.40729	1	1	0.0200528	0.225398	1	1	0.634957	1.80366	1	1	0.17927	4.86214	1	1	0.0274522	1.06662	0.18177	-0.782172	-1.24339
ZNF436-AS1	12.2902	4	1	0.0153186	0.0317545	1	1	0.858568	0.607691	1	1	0.435659	0.797269	1	1	0.371911	10.8535	1	1	0.00098608	-0.0923473	0.388665	-0.576211	2.4498
GAP43	12.2881	4	1	0.0153325	9.79682	1	1	0.00174814	1.5204	1	1	0.217559	0.970619	1	1	0.324526	0.000290654	1	1	0.986398	-1.40125	-0.63952	0.665404	-0.010265
AC011445.2	12.2698	4	1	0.0154537	6.22153	1	1	0.0126206	0.679003	1	1	0.40993	0.0168353	1	1	0.896764	5.35244	1	1	0.0206933	-1.54908	-0.524501	-0.0968638	1.39298
FBXO44	12.2649	4	1	0.0154861	5.49824	1	1	0.0190356	0.00708193	1	1	0.932934	1.74148	1	1	0.186951	5.01814	1	1	0.025083	-0.859675	0.0332431	0.57637	1.0537
DDX59-AS1	12.2417	4	1	0.0156418	10.5792	1	1	0.00114366	0.0620358	1	1	0.803307	1.17471	1	1	0.278436	0.425709	1	1	0.514102	-2.55137	-0.209524	1.21791	-0.567533
AC026202.2	12.2207	4	1	0.0157834	10.1016	1	1	0.00148141	0.370168	1	1	0.542913	1.59802	1	1	0.206184	0.150904	1	1	0.697673	-0.829304	0.152208	0.368489	0.119412
AC069243.1	12.2206	4	1	0.0157844	6.79179	1	1	0.00915778	2.83034	1	1	0.0924985	1.29033	1	1	0.255987	1.30808	1	1	0.252742	-1.31681	1.02258	-0.930809	0.754091
SYT13	12.2154	4	1	0.0158195	4.58017	1	1	0.0323439	4.85987	1	1	0.0274884	1.90757	1	1	0.167234	0.867768	1	1	0.351574	-1.57716	-3.63443	1.4497	1.15641
AC005840.2	12.2079	4	1	0.0158702	11.1472	1	1	0.000841585	0.444028	1	1	0.505184	0.0411254	1	1	0.839296	0.575579	1	1	0.448051	-2.45501	-0.446984	0.177229	-0.653004
GULP1	12.2049	4	1	0.0158909	0.66948	1	1	0.413233	10.7231	1	1	0.00105808	0.510647	1	1	0.474859	0.301703	1	1	0.582817	-0.746666	-2.69377	-0.861036	-0.597106
AL596218.1	12.1892	4	1	0.0159985	6.54783	1	1	0.0105012	3.15491	1	1	0.0756987	1.55139	1	1	0.212931	0.935053	1	1	0.333553	-1.46876	-1.28595	0.982509	-0.683837
AC022784.1	12.1725	4	1	0.0161133	5.92771	1	1	0.0149046	0.229606	1	1	0.631816	1.2472	1	1	0.264088	4.76802	1	1	0.0289932	1.41325	0.295392	0.792126	1.33798
GABRA5	12.1668	4	1	0.0161533	6.0861	1	1	0.0136249	4.44968	1	1	0.0349077	0.0303819	1	1	0.861627	1.6006	1	1	0.205818	-2.29566	-2.78518	-0.18878	-2.00159
FGFBP3	12.1439	4	1	0.016313	9.81735	1	1	0.00172873	0.124174	1	1	0.72455	0.692607	1	1	0.405279	1.50972	1	1	0.219182	-2.63517	-0.225092	0.840901	1.06566
AC073349.4	12.1295	4	1	0.0164141	11.0907	1	1	0.000867604	0.625361	1	1	0.429062	0.32905	1	1	0.566219	0.0843218	1	1	0.771524	-1.70274	0.410287	-0.382457	-0.152167
AZI2	12.1294	4	1	0.0164144	1.81898	1	1	0.177435	0.00429928	1	1	0.947721	0.12209	1	1	0.726779	10.1841	1	1	0.0014166	-0.368134	0.0195905	-0.12251	1.19463
P3H4	12.115	4	1	0.0165163	4.43317	1	1	0.035247	0.188637	1	1	0.664053	3.31904	1	1	0.0684817	4.17416	1	1	0.041045	-1.14847	0.288189	-2.0674	1.49588
CD1C	12.114	4	1	0.0165236	7.55419	1	1	0.00598707	2.12073	1	1	0.145317	2.41975	1	1	0.119814	0.0192964	1	1	0.88952	2.8441	-1.43378	-2.71786	0.248208
CXCL8	12.0773	4	1	0.0167855	1.49169	1	1	0.221954	3.52596	1	1	0.0604147	6.53969	1	1	0.0105494	0.519974	1	1	0.470853	1.14675	2.91137	5.27418	5.71772
AC079142.1	12.0742	4	1	0.016808	3.23472	1	1	0.0720926	1.36852	1	1	0.242067	7.41581	1	1	0.00646533	0.0551418	1	1	0.814346	-0.535246	-0.346204	-1.05976	-0.0844377
AC105402.3	12.0624	4	1	0.0168932	1.15791	1	1	0.281898	6.61719	1	1	0.0100999	0.304096	1	1	0.581326	3.9832	1	1	0.0459562	0.530799	1.56785	-0.401618	1.3367
NTM	12.054	4	1	0.0169542	1.02514	1	1	0.311302	3.98362	1	1	0.0459447	0.00950249	1	1	0.922345	7.03573	1	1	0.00798993	-0.260811	-0.624187	-0.0379035	-1.15904
RPS6KA2	12.0171	4	1	0.0172248	9.00239	1	1	0.00269627	2.06431	1	1	0.150783	0.950351	1	1	0.32963	1.75382e-05	1	1	0.996659	-0.403769	0.194103	-0.155282	-0.000730948
FGF2	12.0152	4	1	0.0172386	1.88691	1	1	0.169551	3.24224	1	1	0.0717624	0.0709313	1	1	0.789986	6.81511	1	1	0.00903896	-0.652101	-0.985293	-0.188073	-1.96924
GBP1	12.0151	4	1	0.0172395	0.040076	1	1	0.841332	0.517319	1	1	0.471988	2.94092	1	1	0.0863617	8.51677	1	1	0.00351889	-0.0820364	0.301118	0.75309	1.39036
MIR17HG	12.0104	4	1	0.0172738	10.5153	1	1	0.00118393	0.808714	1	1	0.368501	0.00237024	1	1	0.96117	0.684098	1	1	0.408179	-2.14307	-0.630975	-0.0553847	0.575372
EFHB	12.0102	4	1	0.0172754	10.6837	1	1	0.00108082	0.17487	1	1	0.675819	0.000229207	1	1	0.987921	1.15139	1	1	0.283259	-1.92392	-0.359162	0.0100576	0.707493
AL645939.5	11.9921	4	1	0.0174103	9.72235	1	1	0.00182041	0.0387099	1	1	0.844024	0.120416	1	1	0.728584	2.1106	1	1	0.146281	-2.13587	-0.161266	0.36492	1.44565
SERPINA3	11.975	4	1	0.0175382	2.30996	1	1	0.128547	0.508322	1	1	0.475866	9.0464	1	1	0.00263213	0.110311	1	1	0.739791	1.22616	0.443032	2.25381	-0.344307
SLFNL1	11.9749	4	1	0.0175386	9.42644	1	1	0.00213879	1.13782	1	1	0.286113	1.21429	1	1	0.270484	0.196374	1	1	0.657663	-1.47352	-0.47548	-0.601453	-0.254081
AC025175.2	11.9562	4	1	0.0176799	8.43242	1	1	0.0036859	3.08788	1	1	0.0788777	0.0183263	1	1	0.892316	0.417584	1	1	0.518145	-2.69505	-1.69685	0.136804	0.726277
AC009831.3	11.9442	4	1	0.0177708	8.93127	1	1	0.00280329	2.5337	1	1	0.111438	0.0759782	1	1	0.782824	0.40328	1	1	0.5254	-2.34982	-1.54353	0.22975	0.626322
IL12RB2	11.9422	4	1	0.0177865	10.167	1	1	0.00142974	1.32371	1	1	0.249928	0.125117	1	1	0.723549	0.326319	1	1	0.567835	2.09665	1.17227	0.348075	-0.769795
LINC00865	11.9338	4	1	0.0178506	7.23834	1	1	0.00713629	3.93444	1	1	0.0473068	0.0835062	1	1	0.772601	0.677481	1	1	0.410455	-0.781936	-0.600942	-0.11311	0.315481
MYBPC3	11.9235	4	1	0.0179295	7.94987	1	1	0.00480908	3.01308	1	1	0.0825955	0.889617	1	1	0.345581	0.0709127	1	1	0.790013	-2.13336	-2.06711	-1.21875	0.280404
LRRC4C	11.9172	4	1	0.0179775	1.65493	1	1	0.19829	8.69185	1	1	0.00319636	0.445489	1	1	0.504485	1.12497	1	1	0.288852	0.325645	0.752493	-0.216208	0.360138
COBLL1	11.9031	4	1	0.0180867	9.82482	1	1	0.00172173	0.000282809	1	1	0.986583	0.63359	1	1	0.426042	1.44439	1	1	0.22943	2.23335	-0.0187136	1.00071	-2.20461
BEND6	11.8928	4	1	0.0181668	11.7724	1	1	0.000601168	0.0538615	1	1	0.816475	0.0650431	1	1	0.798696	0.00150149	1	1	0.96909	-1.69294	0.138496	-0.186887	0.0263365
GDF15	11.8872	4	1	0.0182102	3.83243	1	1	0.0502699	5.70825	1	1	0.0168854	1.35077	1	1	0.245143	0.995729	1	1	0.318346	-1.99666	16.2824	1.56148	1.23672
S1PR3	11.8851	4	1	0.0182261	9.20661	1	1	0.00241142	1.23126	1	1	0.267162	0.415076	1	1	0.519404	1.03219	1	1	0.309644	-1.55468	0.980648	0.512012	0.841015
CLEC2B	11.885	4	1	0.0182273	0.88722	1	1	0.346232	0.683134	1	1	0.40851	0.63101	1	1	0.426985	9.68363	1	1	0.00185917	0.241487	0.210074	-0.23324	0.936132
LAMP5	11.8832	4	1	0.0182414	8.90036	1	1	0.00285115	1.89155	1	1	0.169027	0.638103	1	1	0.424399	0.453172	1	1	0.500832	-2.75341	-1.8974	1.10986	0.596331
LINC01285	11.8741	4	1	0.0183127	9.47669	1	1	0.00208099	0.360504	1	1	0.548227	1.50367	1	1	0.220107	0.533199	1	1	0.465265	-1.65045	-0.270154	-0.714568	0.393185
HESX1	11.8726	4	1	0.018324	10.8045	1	1	0.00101252	0.521295	1	1	0.47029	0.459848	1	1	0.497695	0.0869553	1	1	0.768084	-1.85112	-0.449916	-0.459591	-0.18419
HOPX	11.8624	4	1	0.0184044	2.40329	1	1	0.12108	5.58812	1	1	0.0180827	2.89508	1	1	0.0888503	0.975897	1	1	0.323214	-0.71068	-0.957293	-0.895718	-0.543093
CD79B	11.8475	4	1	0.0185221	3.44755	1	1	0.0633455	0.677547	1	1	0.410433	4.41158	1	1	0.0356958	3.31082	1	1	0.068825	-1.54205	-0.625705	2.38908	1.52747
SYNPO2L	11.8369	4	1	0.0186065	8.11167	1	1	0.00439813	0.133598	1	1	0.714731	0.696731	1	1	0.403884	2.89487	1	1	0.0888618	-2.37401	0.31423	-1.3833	-1.65958
TESPA1	11.8335	4	1	0.0186337	4.08383	1	1	0.0432954	1.819	1	1	0.177432	5.84342	1	1	0.0156354	0.0872019	1	1	0.767765	-1.03913	0.84545	1.78658	0.242885
SLC35F3	11.8299	4	1	0.0186622	2.42926	1	1	0.119089	8.6862	1	1	0.00320629	0.532802	1	1	0.465431	0.181618	1	1	0.669986	-0.748924	-1.4601	0.448347	0.310251
EFCAB11	11.8217	4	1	0.0187274	0.00854911	1	1	0.926331	3.29948	1	1	0.0693018	1.58756	1	1	0.207675	6.92613	1	1	0.00849453	-0.0315783	-0.584463	-0.55084	1.13029
IGFBP4	11.8032	4	1	0.018876	0.0963566	1	1	0.756246	0.110217	1	1	0.739897	10.0976	1	1	0.00148463	1.49907	1	1	0.220815	0.296988	-0.348903	3.62755	2.28942
AC092652.1	11.7503	4	1	0.0193078	5.16329	1	1	0.0230691	3.89564	1	1	0.0484117	2.58658	1	1	0.107773	0.104814	1	1	0.746128	-0.719407	-0.607313	-0.590328	-0.11851
HIST1H3J	11.7467	4	1	0.0193379	7.78311	1	1	0.00527369	3.72666	1	1	0.0535503	0.236058	1	1	0.627068	0.000841032	1	1	0.976864	-1.48137	-1.19072	0.335525	0.0193445
GLIS3	11.7396	4	1	0.0193962	0.003142	1	1	0.955299	0.934641	1	1	0.33366	0.174977	1	1	0.675726	10.6269	1	1	0.00111456	-0.010906	0.197195	0.099402	-0.92393
PRICKLE2	11.738	4	1	0.0194095	5.02478	1	1	0.0249871	5.27867	1	1	0.0215882	0.989209	1	1	0.319936	0.445358	1	1	0.504548	-1.01086	1.53584	-0.609617	-0.634354
MT1G	11.7379	4	1	0.0194109	0.0453475	1	1	0.831366	0.0755309	1	1	0.783448	10.6273	1	1	0.00111429	0.989659	1	1	0.319826	-0.242353	-0.244607	5.70013	1.46128
THY1	11.7257	4	1	0.0195119	5.59209	1	1	0.0180418	4.17413	1	1	0.0410457	0.126709	1	1	0.721869	1.83278	1	1	0.1758	-1.1156	-1.17169	-0.203401	0.946041
FOCAD	11.7074	4	1	0.0196654	5.92137	1	1	0.0149583	2.90329	1	1	0.0883991	1.57063	1	1	0.210115	1.31207	1	1	0.25202	-0.491716	-0.351476	-0.364431	-0.304771
CNBD2	11.6987	4	1	0.0197386	9.16937	1	1	0.00246099	2.09781	1	1	0.14751	0.427661	1	1	0.513139	0.00381665	1	1	0.950739	-1.66728	-0.875178	-0.339638	0.0352604
KAZN	11.661	4	1	0.0200586	4.79707	1	1	0.0285081	5.60974	1	1	0.0178609	0.438205	1	1	0.50799	0.815974	1	1	0.36636	-0.542142	-0.714545	0.199429	-0.32032
TCEAL1	11.6481	4	1	0.0201695	2.07406	1	1	0.149822	4.20363	1	1	0.0403375	4.60166	1	1	0.0319411	0.768727	1	1	0.380611	-0.357931	-0.503436	0.59031	0.274833
LINC01258	11.6179	4	1	0.020431	9.06462	1	1	0.00260603	0.176927	1	1	0.674028	2.22887	1	1	0.135452	0.147458	1	1	0.700976	-2.72289	0.330635	-2.13889	0.364067
LINC00173	11.614	4	1	0.0204651	9.97004	1	1	0.00159108	0.815522	1	1	0.366493	0.331825	1	1	0.564587	0.496581	1	1	0.481006	-3.38981	0.787286	0.450383	1.00206
AC005363.2	11.5983	4	1	0.0206023	8.05046	1	1	0.0045492	1.73807	1	1	0.187384	0.771388	1	1	0.379788	1.03838	1	1	0.308198	-1.85399	-0.749546	0.944368	0.931172
NNAT	11.5934	4	1	0.0206455	7.43658	1	1	0.00639112	2.2786	1	1	0.13117	0.182006	1	1	0.669655	1.6962	1	1	0.192785	-2.09907	-1.20389	0.390526	-1.2254
KLHL9	11.5673	4	1	0.0208765	1.30092	1	1	0.254045	9.4666	1	1	0.00209247	0.795777	1	1	0.372359	0.00399566	1	1	0.949598	-0.306237	-0.732807	0.269194	0.0193391
LINC00958	11.5539	4	1	0.0209962	5.2047	1	1	0.022526	0.111533	1	1	0.738406	3.30772	1	1	0.0689552	2.92994	1	1	0.086951	-1.51084	-0.238638	-2.97852	-1.69074
AL512353.1	11.5387	4	1	0.0211323	10.0238	1	1	0.00154534	1.11381	1	1	0.291256	0.327733	1	1	0.566997	0.0734311	1	1	0.786405	-1.38932	-0.518007	0.338419	0.194237
MAGI3	11.5277	4	1	0.021232	4.62977	1	1	0.0314218	1.34528	1	1	0.246105	4.95014	1	1	0.0260886	0.60249	1	1	0.43763	0.444054	-0.264621	-0.673222	0.237011
RGS13	11.524	4	1	0.021265	5.47036	1	1	0.0193417	4.9861	1	1	0.0255518	0.924495	1	1	0.336298	0.143079	1	1	0.705239	-3.62272	3.73076	2.26615	0.665632
MEIKIN	11.5111	4	1	0.0213822	3.57742	1	1	0.0585701	1.64818	1	1	0.199207	0.31456	1	1	0.574895	5.97097	1	1	0.0145433	-0.699299	0.442219	0.218273	-1.17684
AL589693.1	11.4807	4	1	0.0216614	2.14981	1	1	0.142588	8.5763	1	1	0.00340567	0.00544223	1	1	0.941192	0.749122	1	1	0.386754	-0.82739	1.85368	-0.0600751	-0.935727
NKAPL	11.4402	4	1	0.0220378	4.60941	1	1	0.031797	1.56718	1	1	0.210617	0.965448	1	1	0.325818	4.29816	1	1	0.0381536	-1.16091	-0.795027	0.95045	1.70283
AL078602.1	11.4239	4	1	0.0221915	5.59219	1	1	0.0180408	0.263923	1	1	0.607438	4.26861	1	1	0.0388226	1.29915	1	1	0.254369	-2.09005	0.458407	-2.64459	1.59782
ITGB7	11.4138	4	1	0.0222866	8.94586	1	1	0.00278099	2.4465	1	1	0.117787	0.000686306	1	1	0.9791	0.0207718	1	1	0.885402	-1.5182	-0.762589	0.0194444	-0.077957
AC009309.1	11.4014	4	1	0.0224043	4.45836	1	1	0.0347309	0.452055	1	1	0.501361	0.493951	1	1	0.48217	5.99707	1	1	0.0143297	-1.48939	-0.53747	0.946695	2.5192
DANT2	11.3782	4	1	0.0226264	1.43106	1	1	0.231592	2.70057	1	1	0.100313	2.75205	1	1	0.0971298	4.49457	1	1	0.0340027	0.372596	0.585265	-0.586993	0.861246
NCAPH	11.3693	4	1	0.0227126	9.55563	1	1	0.00199337	1.63295	1	1	0.201296	5.05925e-05	1	1	0.994325	0.180673	1	1	0.670795	-1.84217	-1.25018	0.00875881	0.564886
LINC02444	11.3508	4	1	0.022892	6.7772	1	1	0.00923298	0.3524	1	1	0.552758	1.38218	1	1	0.23973	2.83902	1	1	0.0920005	-2.21054	0.585068	-1.67421	-1.28487
MARCO	11.3496	4	1	0.0229039	0.10035	1	1	0.751409	7.47696	1	1	0.00624935	0.457502	1	1	0.498794	3.31475	1	1	0.0686606	-0.287432	-2.0728	-0.553338	3.93755
RNLS	11.3417	4	1	0.0229802	3.25093	1	1	0.0713831	0.479212	1	1	0.48878	5.96642	1	1	0.0145809	1.64519	1	1	0.199615	0.531291	0.20391	-0.860706	-0.507276
GDF11	11.3174	4	1	0.0232194	6.56211	1	1	0.0104173	0.526819	1	1	0.467947	0.87295	1	1	0.35014	3.3555	1	1	0.0669807	-1.04801	0.3899	0.574382	1.17056
COX19	11.2972	4	1	0.023419	0.211267	1	1	0.645776	9.5175	1	1	0.00203522	0.0209462	1	1	0.884926	1.54752	1	1	0.213502	-0.100156	-0.683168	-0.0451309	-0.393975
CLECL1	11.2499	4	1	0.0238949	4.21563	1	1	0.0400533	4.40299	1	1	0.035876	2.60067	1	1	0.106819	0.0305752	1	1	0.861191	0.435359	0.577873	-0.514369	-0.0558851
AC105411.1	11.2196	4	1	0.0242037	4.39855	1	1	0.0359695	2.81522	1	1	0.0933738	0.284472	1	1	0.593785	3.72136	1	1	0.0537205	-1.29219	-1.08938	0.398066	-1.73828
NETO2	11.2062	4	1	0.024342	0.299334	1	1	0.5843	0.0315185	1	1	0.859088	2.93242	1	1	0.0868172	7.94291	1	1	0.00482763	0.136137	-0.0502412	-0.585222	-1.16699
XKR9	11.2026	4	1	0.0243789	4.35976	1	1	0.0367975	1.79935	1	1	0.179791	3.61748	1	1	0.0571753	1.42601	1	1	0.232417	-1.27597	-1.04417	1.62502	-1.31334
NRL	11.2015	4	1	0.0243901	6.68931	1	1	0.00969928	0.103915	1	1	0.747182	0.762392	1	1	0.382581	3.64591	1	1	0.0562072	-1.31976	-0.127238	-0.490714	-1.0849
AC132192.2	11.1973	4	1	0.0244337	6.94165	1	1	0.00842116	1.49584	1	1	0.221313	1.14056	1	1	0.285535	1.61927	1	1	0.203193	-1.75066	1.07296	-0.752781	-0.824434
AC007695.1	11.1936	4	1	0.0244722	5.41496	1	1	0.0199649	1.90701	1	1	0.167296	0.0113432	1	1	0.915182	3.86029	1	1	0.0494418	-1.50163	-0.952416	-0.0941808	2.32231
LINC02234	11.178	4	1	0.0246345	8.73876	1	1	0.00311517	2.20433	1	1	0.137624	0.00523214	1	1	0.942336	0.229701	1	1	0.631746	-2.86856	-1.38262	0.0688104	0.465051
DLC1	11.1726	4	1	0.0246914	4.1142	1	1	0.0425246	0.272572	1	1	0.601611	3.869	1	1	0.0491859	2.91681	1	1	0.0876608	0.751032	-0.17911	-0.830575	-0.820755
TRIM72	11.1677	4	1	0.024743	8.25908	1	1	0.00405487	1.20022	1	1	0.273278	1.03063	1	1	0.31001	0.677721	1	1	0.410373	-1.88288	-0.854592	1.31004	-0.967585
PDE6C	11.1373	4	1	0.0250631	4.61933	1	1	0.0316135	3.32862	1	1	0.068084	1.4656	1	1	0.226041	1.72378	1	1	0.189207	-1.48817	-1.38658	-1.64566	1.24631
LINC01521	11.1228	4	1	0.0252182	6.15256	1	1	0.0131222	3.03874	1	1	0.0812991	0.460209	1	1	0.497526	1.47127	1	1	0.225145	-2.79145	-1.60529	1.10656	-1.26432
ZNF300	11.1211	4	1	0.0252364	10.1679	1	1	0.00142904	0.540568	1	1	0.462198	0.00119654	1	1	0.972406	0.41138	1	1	0.52127	-2.21979	-0.443832	0.03506	-0.539266
RORA	11.0693	4	1	0.0257966	0.858758	1	1	0.354087	7.08158	1	1	0.00778804	1.44199	1	1	0.229818	1.68693	1	1	0.194006	-0.281079	-0.909626	0.417403	0.465979
AP002762.2	11.0632	4	1	0.0258627	9.56693	1	1	0.00198113	1.09787	1	1	0.294735	0.187216	1	1	0.665243	0.211198	1	1	0.64583	-1.34595	-0.446947	0.216642	-0.273739
CHSY1	11.056	4	1	0.0259417	4.68368	1	1	0.0304505	0.308661	1	1	0.578503	5.76818	1	1	0.0163189	0.295492	1	1	0.586722	-0.318241	-0.0837207	0.427365	0.11337
MAPK8	11.047	4	1	0.0260412	0.403523	1	1	0.525275	0.000271873	1	1	0.986845	0.138777	1	1	0.7095	10.5044	1	1	0.00119091	-0.122461	-0.0035042	-0.0982159	0.897175
AL163973.2	11.0151	4	1	0.0263944	6.79614	1	1	0.0091355	1.19227	1	1	0.274872	1.69598	1	1	0.192814	1.33074	1	1	0.248674	-4.5718	-5.03823	-10.1223	-3.02223
HDHD5-AS1	11.0113	4	1	0.0264373	7.41693	1	1	0.00646129	0.526419	1	1	0.468116	2.51427	1	1	0.11282	0.553687	1	1	0.456815	-2.55672	0.58624	2.16586	0.653772
AC008147.2	11.0104	4	1	0.0264478	8.36024	1	1	0.0038352	0.298433	1	1	0.584866	0.107021	1	1	0.743562	2.24467	1	1	0.134075	-2.68139	-0.454772	0.32152	1.61127
LINC02316	10.986	4	1	0.0267213	7.68365	1	1	0.00557234	0.840021	1	1	0.359391	2.31332	1	1	0.12827	0.149058	1	1	0.699437	-1.50081	0.491107	-0.91494	0.231342
NLRC3	10.978	4	1	0.0268126	8.34333	1	1	0.00387105	0.0692432	1	1	0.792442	0.263634	1	1	0.607635	2.30177	1	1	0.129227	-2.26743	-0.635259	-0.463087	-2.86066
CABLES1	10.9779	4	1	0.0268137	0.150257	1	1	0.69829	7.07802	1	1	0.00780354	3.35112	1	1	0.0671592	0.398492	1	1	0.527869	-0.0899163	-0.776793	-0.615948	0.19323
ZNF821	10.9699	4	1	0.0269044	7.83229	1	1	0.0051321	0.0239068	1	1	0.877122	0.0283858	1	1	0.866205	3.08531	1	1	0.079002	-0.661406	0.0410362	-0.0606555	0.572698
IL2RB	10.9662	4	1	0.0269466	9.05136	1	1	0.002625	0.444074	1	1	0.505163	0.000578611	1	1	0.980809	1.47018	1	1	0.225317	-3.35711	1.0014	0.0447696	-4.93025
ZNF727	10.9575	4	1	0.0270457	1.19064	1	1	0.275201	7.49092	1	1	0.00620108	1.18106	1	1	0.277141	1.09489	1	1	0.29539	0.677413	-1.68793	-1.32184	0.674975
TBC1D32	10.9514	4	1	0.027116	0.428806	1	1	0.512576	2.31554	1	1	0.128087	7.05692	1	1	0.00789595	1.1501	1	1	0.283529	0.182006	-0.417146	-0.988221	-0.41632
DUXAP8	10.9501	4	1	0.0271301	5.94581	1	1	0.0147523	4.54778	1	1	0.0329614	0.120097	1	1	0.72893	0.336452	1	1	0.561885	-1.01298	-0.75362	-0.161632	-0.282945
CTNNA3	10.9437	4	1	0.0272046	0.119651	1	1	0.729414	0.625342	1	1	0.429069	0.00436837	1	1	0.947303	10.1943	1	1	0.00140876	-0.0807858	0.197677	0.0188633	-1.18076
ANKRD33B	10.9232	4	1	0.0274411	6.53378	1	1	0.0105845	1.91843	1	1	0.166029	1.8664	1	1	0.171887	0.604553	1	1	0.436846	1.8966	1.73454	1.57491	0.764566
STARD5	10.9142	4	1	0.0275458	1.85312	1	1	0.17342	0.629125	1	1	0.427676	0.777908	1	1	0.377782	7.65401	1	1	0.00566463	-0.852073	0.544742	-0.561031	1.63159
Z93241.1	10.9141	4	1	0.0275466	4.35325	1	1	0.0369385	0.55551	1	1	0.456075	4.07388	1	1	0.0435512	1.93146	1	1	0.164598	-1.03594	-0.474375	1.47591	0.919627
IGLC2	10.8941	4	1	0.0277804	1.00037	1	1	0.31722	1.95831	1	1	0.161694	0.0103189	1	1	0.919089	7.9251	1	1	0.00487537	-0.549653	-0.793849	-0.0561358	1.47136
AC008438.1	10.8871	4	1	0.0278628	6.63731	1	1	0.00998647	3.44107	1	1	0.0635944	0.608913	1	1	0.435197	0.199791	1	1	0.65489	-0.901353	-0.659733	-0.447842	-0.192466
AC073263.2	10.8649	4	1	0.0281251	5.05716	1	1	0.0245244	0.273774	1	1	0.600811	2.63056	1	1	0.104825	2.9034	1	1	0.088393	-1.66303	0.457459	-2.34	-2.05888
AZIN2	10.8368	4	1	0.0284608	3.75662	1	1	0.0525987	0.385325	1	1	0.534767	6.69281	1	1	0.00968028	0.00203988	1	1	0.963976	-0.440354	0.180531	-0.914888	-0.0142498
CDPF1	10.8301	4	1	0.0285409	2.96985	1	1	0.0848295	0.0168199	1	1	0.89681	1.31148	1	1	0.252127	6.53198	1	1	0.0105952	-0.881092	0.0546396	0.601489	1.30614
AC109492.1	10.8277	4	1	0.0285705	0.872442	1	1	0.35028	2.12946	1	1	0.144492	2.61017	1	1	0.10618	5.21561	1	1	0.022385	-0.806345	-1.11375	-1.95605	-1.96216
AC091271.1	10.818	4	1	0.028687	6.00223	1	1	0.0142878	1.9146	1	1	0.166453	0.00911847	1	1	0.923925	2.89208	1	1	0.089016	2.0391	1.10008	-0.0646125	1.0801
GPRC5C	10.8169	4	1	0.0287006	3.73328	1	1	0.0533386	1.34445	1	1	0.24625	0.937594	1	1	0.332897	4.80158	1	1	0.0284336	-0.939098	-0.527231	-0.469196	1.01704
TIGD6	10.8152	4	1	0.0287208	4.05803	1	1	0.0439618	1.70338	1	1	0.191847	3.61137	1	1	0.0573859	1.44247	1	1	0.229739	-0.963352	0.629699	1.37613	0.705277
LINC02506	10.8077	4	1	0.0288126	7.85837	1	1	0.00505861	1.38058	1	1	0.240003	0.30242	1	1	0.58237	1.26632	1	1	0.260458	2.37178	0.997003	-0.607302	-2.21666
HIST2H3PS2	10.797	4	1	0.0289422	6.33857	1	1	0.011814	3.24352	1	1	0.0717062	0.171023	1	1	0.679205	1.04392	1	1	0.306911	-0.732588	-0.568746	0.137674	-0.388007
INO80-AS1	10.7949	4	1	0.0289684	5.58822	1	1	0.0180817	4.28869	1	1	0.0383667	0.697432	1	1	0.403648	0.220556	1	1	0.638616	-1.50525	1.20431	-0.752854	-0.388094
AL118516.1	10.7811	4	1	0.0291374	7.11848	1	1	0.00762936	0.295718	1	1	0.58658	3.12574	1	1	0.0770651	0.241179	1	1	0.623356	-0.67619	-0.140275	0.480926	0.150245
EFEMP1	10.7569	4	1	0.0294369	0.722484	1	1	0.39533	4.99024	1	1	0.0254907	0.173361	1	1	0.677142	4.87077	1	1	0.0273154	0.539409	-1.83872	-0.481178	-2.08411
RFC3	10.7424	4	1	0.0296164	6.43087	1	1	0.0112154	1.56965	1	1	0.210259	2.33354	1	1	0.126614	0.408385	1	1	0.52279	-0.79322	-0.418618	-0.682324	-0.266595
OTX2-AS1	10.7294	4	1	0.0297802	7.18259	1	1	0.00736142	1.63946	1	1	0.2004	0.476445	1	1	0.490037	1.43086	1	1	0.231624	-1.71871	-1.05761	0.626603	1.13044
LINC00514	10.7181	4	1	0.0299214	4.41252	1	1	0.0356762	3.85246	1	1	0.0496732	1.48357	1	1	0.223217	0.96959	1	1	0.324782	-3.52376	3.0612	-5.18539	1.52139
SPON1	10.7178	4	1	0.0299259	3.1561	1	1	0.0756435	7.06784	1	1	0.00784796	0.479894	1	1	0.48847	0.0139229	1	1	0.906071	-0.585522	-1.37778	-0.369361	-0.0630983
AC015912.3	10.6991	4	1	0.0301617	0.34991	1	1	0.554164	2.48465	1	1	0.114962	7.17586	1	1	0.0073891	0.688725	1	1	0.406598	-0.50682	1.38055	2.81604	-0.579751
LINC01252	10.6951	4	1	0.0302136	6.68245	1	1	0.00973668	0.963437	1	1	0.326322	0.396323	1	1	0.528994	2.65284	1	1	0.103365	-1.44589	0.761824	0.45243	-0.990502
BNIPL	10.6799	4	1	0.030407	10.4679	1	1	0.00121467	0.00706371	1	1	0.93302	0.0299376	1	1	0.862632	0.175013	1	1	0.675694	1.91999	-0.0457777	-0.143254	-0.38483
PNMA5	10.6539	4	1	0.0307414	8.02586	1	1	0.0046114	0.75221	1	1	0.385777	0.00195849	1	1	0.964701	1.8739	1	1	0.171029	-1.57737	-0.488193	-0.0258383	0.885369
ZNF211	10.6455	4	1	0.0308508	5.96566	1	1	0.0145871	0.262839	1	1	0.608176	1.40848	1	1	0.235308	3.0085	1	1	0.0828287	-0.845861	0.22155	0.5199	0.855221
FLG-AS1	10.6064	4	1	0.0313622	10.1068	1	1	0.00147727	0.0855088	1	1	0.769966	0.40032	1	1	0.526924	0.0138367	1	1	0.906361	1.71103	0.111954	-0.364915	-0.0680311
METTL27	10.6038	4	1	0.0313962	8.08644	1	1	0.00445977	2.04132	1	1	0.153077	0.42827	1	1	0.512839	0.0478202	1	1	0.826901	-1.95069	-0.916858	-0.43022	0.142607
GPM6B	10.6025	4	1	0.0314138	1.54531	1	1	0.213829	4.51807	1	1	0.0335386	0.00988644	1	1	0.920796	4.52924	1	1	0.0333204	-0.236865	-0.459166	0.0229856	-0.599036
TMSB4Y	10.5977	4	1	0.0314774	7.85384	1	1	0.0050713	0.0420272	1	1	0.837568	2.69526	1	1	0.100647	0.00659119	1	1	0.935294	-2.42402	0.187167	1.81273	-0.0877474
PID1	10.5882	4	1	0.0316032	2.62272	1	1	0.105344	5.40473	1	1	0.0200823	2.41816	1	1	0.119935	0.142615	1	1	0.705695	0.521669	-0.857325	-0.705018	-0.170561
HIST1H2BC	10.5774	4	1	0.0317468	7.46462	1	1	0.00629234	2.83057	1	1	0.0924857	0.22555	1	1	0.634843	0.0567072	1	1	0.811778	-0.982953	-0.653999	0.17792	-0.0969529
AC124242.1	10.5739	4	1	0.0317941	4.85053	1	1	0.0276377	0.000582847	1	1	0.980739	4.94583	1	1	0.0261537	0.776965	1	1	0.378071	-0.919202	-0.0156303	-1.85145	-0.623508
RUNDC3A	10.559	4	1	0.0319935	5.35912	1	1	0.0206141	1.81624	1	1	0.177762	3.08244	1	1	0.0791417	0.301228	1	1	0.583114	-1.17138	-0.945056	-1.50257	0.455288
ACSL4	10.5452	4	1	0.0321797	5.757	1	1	0.0164231	3.78358	1	1	0.0517577	0.712041	1	1	0.398767	0.292601	1	1	0.588559	0.349784	0.309607	0.161059	-0.116674
GAU1	10.5231	4	1	0.0324809	3.2484	1	1	0.0714933	3.39092	1	1	0.0655562	3.88332	1	1	0.048768	0.000412409	1	1	0.983798	-0.796984	-1.1337	-1.8033	0.0109524
CLDND2	10.5219	4	1	0.0324968	6.26413	1	1	0.0123207	0.406114	1	1	0.523949	0.228608	1	1	0.632558	3.62304	1	1	0.0569847	-1.53361	-0.348913	-0.301056	1.28463
CREB5	10.4822	4	1	0.0330437	6.61052	1	1	0.0101378	1.2587	1	1	0.261897	1.88779	1	1	0.169452	0.725143	1	1	0.394462	-0.722286	-0.371192	0.543239	-0.415821
AC079760.1	10.4719	4	1	0.0331856	0.358637	1	1	0.549264	6.69546	1	1	0.00966585	0.344935	1	1	0.556994	3.07291	1	1	0.0796068	-0.570823	-1.9553	-0.620199	1.42985
AC023389.1	10.4628	4	1	0.0333136	4.62972	1	1	0.0314227	0.906052	1	1	0.341164	2.977	1	1	0.0844559	1.95001	1	1	0.162586	-0.848851	-0.388072	-1.08164	-0.797502
MRPS30-DT	10.4589	4	1	0.0333679	9.76387	1	1	0.00177974	0.196173	1	1	0.657827	0.00869404	1	1	0.925711	0.490153	1	1	0.483859	-1.27756	0.197806	-0.0557848	0.344029
AC245427.2	10.4486	4	1	0.0335124	4.53995	1	1	0.0331126	2.93221	1	1	0.0868283	0.0813184	1	1	0.775519	2.89512	1	1	0.088848	-3.21328	4.00588	0.330353	2.56101
AC136604.2	10.4363	4	1	0.0336862	8.14405	1	1	0.00432027	0.428616	1	1	0.512669	0.0177322	1	1	0.894065	1.84588	1	1	0.174264	-0.98065	0.226911	0.0532153	0.589197
DND1	10.426	4	1	0.0338323	7.07216	1	1	0.00782909	0.994497	1	1	0.318646	0.973229	1	1	0.323876	1.38608	1	1	0.239069	-1.35479	-0.521037	-0.633501	0.972923
SLC18A1	10.4236	4	1	0.0338658	0.348775	1	1	0.554807	0.505452	1	1	0.477114	3.46443	1	1	0.0627022	6.10494	1	1	0.0134804	-0.31638	-0.377305	-1.6681	-1.25506
LINC01311	10.4177	4	1	0.0339501	9.58846	1	1	0.00195804	0.222969	1	1	0.636787	0.591232	1	1	0.441943	0.0150198	1	1	0.902459	-2.6636	0.315021	-4.58093	-0.107763
AC012645.2	10.4034	4	1	0.034154	5.34313	1	1	0.020804	1.38266	1	1	0.239649	3.19561	1	1	0.0738364	0.482	1	1	0.487518	-4.50337	-1.22827	-3.47511	1.28272
IL1RAPL1	10.3982	4	1	0.0342278	0.735923	1	1	0.39097	0.160001	1	1	0.689155	1.37088	1	1	0.24166	8.13144	1	1	0.00435041	0.245625	0.120496	-0.370859	-1.31017
BX293535.1	10.3927	4	1	0.0343079	5.75445	1	1	0.0164469	0.224038	1	1	0.63598	0.72337	1	1	0.395041	3.69081	1	1	0.0547129	-2.115	0.464862	-0.820074	1.96627
PDE3A	10.3884	4	1	0.0343689	3.09116	1	1	0.0787187	3.30632	1	1	0.0690141	0.502905	1	1	0.478226	3.48806	1	1	0.0618131	0.840023	0.963174	-0.455237	1.07135
NGLY1	10.3805	4	1	0.0344834	3.31081	1	1	0.0688254	2.51436	1	1	0.112814	4.55317	1	1	0.0328579	0.00216601	1	1	0.96288	-0.346561	0.291185	0.453807	-0.0111101
AC035140.1	10.3686	4	1	0.0346553	9.25565	1	1	0.0023477	0.279632	1	1	0.596943	0.124534	1	1	0.724168	0.708826	1	1	0.399834	-2.9926	0.388178	-0.428841	-1.05908
CCR7	10.3674	4	1	0.0346733	2.14423	1	1	0.143107	0.317094	1	1	0.57336	7.35949	1	1	0.00667096	0.546592	1	1	0.459714	-1.29853	-0.805761	4.49218	-1.96869
NANOG	10.3644	4	1	0.0347164	8.56337	1	1	0.00342993	0.0225959	1	1	0.880513	0.000107106	1	1	0.991743	1.77837	1	1	0.18235	-2.75742	0.170151	-18444.5	1.84793
SST	10.3418	4	1	0.0350467	4.56411	1	1	0.0326486	1.15963	1	1	0.281541	4.52519	1	1	0.0333994	0.0929092	1	1	0.760511	-1.94573	1.3622	5.04446	0.340598
SCMH1	10.3322	4	1	0.0351885	0.509488	1	1	0.47536	0.72114	1	1	0.39577	8.13152	1	1	0.00435023	0.970055	1	1	0.324667	-0.136142	-0.170266	-0.716867	-0.240108
CRMP1	10.3187	4	1	0.0353877	2.07682	1	1	0.149551	3.59507	1	1	0.0579513	2.84788	1	1	0.0914945	1.79896	1	1	0.179838	-0.855904	-1.54105	1.94325	-1.42023
GPR137C	10.3069	4	1	0.0355635	0.576187	1	1	0.447811	8.65292	1	1	0.00326538	1.07627	1	1	0.299534	0.00152361	1	1	0.968864	-0.225032	-0.860998	-0.40645	-0.0166718
BUB1	10.2995	4	1	0.035674	2.9335	1	1	0.0867589	2.26229	1	1	0.132558	4.8811	1	1	0.0271524	0.222592	1	1	0.637072	-1.62258	1.68437	2.23291	-0.515682
LINC01331	10.2919	4	1	0.0357874	1.76337	1	1	0.184205	0.0443777	1	1	0.833152	2.56704	1	1	0.109112	5.91712	1	1	0.0149945	-1.12567	-0.204706	-2.89664	-2.65013
AP002360.1	10.2604	4	1	0.0362624	3.11496	1	1	0.0775763	1.54479	1	1	0.213907	1.02095	1	1	0.312295	4.57971	1	1	0.0323527	-0.991045	-0.662096	0.658328	1.37741
GPC2	10.2383	4	1	0.0365994	0.404086	1	1	0.524986	8.57122	1	1	0.00341518	0.766973	1	1	0.381155	0.49601	1	1	0.481259	-0.479199	-2.00388	-0.639111	-0.533273
AC004982.2	10.2366	4	1	0.0366252	5.84204	1	1	0.0156477	2.85121	1	1	0.0913051	0.00923528	1	1	0.923441	1.53412	1	1	0.215496	-1.29853	-1.13269	0.0842594	0.739582
CCL5	10.2345	4	1	0.0366568	6.18656	1	1	0.0128724	0.426469	1	1	0.513727	3.09444	1	1	0.0785601	0.527076	1	1	0.467839	-1.32664	0.346743	1.17286	-0.485392
SEPTIN7-AS1	10.2228	4	1	0.0368366	4.122	1	1	0.0423291	4.1206	1	1	0.0423639	1.89863	1	1	0.168231	0.081616	1	1	0.775119	-0.807194	-0.955151	-0.769888	0.15389
LINC02427	10.174	4	1	0.0375972	8.4434	1	1	0.00366371	0.141679	1	1	0.706618	0.568959	1	1	0.450673	1.01992	1	1	0.312538	-1.79433	0.334435	-0.77563	0.921743
AC024619.3	10.1714	4	1	0.0376374	6.31711	1	1	0.0119578	2.31915	1	1	0.12779	1.31391	1	1	0.251688	0.221222	1	1	0.63811	-1.44637	-0.838649	-0.924792	-0.256589
LTB	10.1703	4	1	0.0376548	2.92541	1	1	0.0871952	5.073	1	1	0.0243012	1.99102	1	1	0.158235	0.180864	1	1	0.670632	-0.777321	-0.981808	0.691034	0.222318
FAM242C	10.1632	4	1	0.0377659	8.85391	1	1	0.00292462	0.000216179	1	1	0.988269	1.19247	1	1	0.274833	0.116645	1	1	0.732702	-2.75681	-0.0180122	-1.71982	0.38499
ATP1A3	10.145	4	1	0.0380547	7.49164	1	1	0.0061986	0.566327	1	1	0.451722	0.160075	1	1	0.689087	1.92696	1	1	0.165091	-0.961368	-0.319535	-0.23423	0.723974
AL157938.3	10.1175	4	1	0.0384943	3.40599	1	1	0.0649603	0.612615	1	1	0.433805	4.7022	1	1	0.030124	1.39669	1	1	0.237278	-0.643709	-0.245342	-0.931366	0.445506
KBTBD7	10.1025	4	1	0.0387358	2.34961	1	1	0.125314	5.43121	1	1	0.01978	0.784247	1	1	0.375845	1.53745	1	1	0.214998	-0.838359	-1.04908	-0.509604	0.595717
IGHG3	10.1001	4	1	0.0387753	2.03567	1	1	0.153647	0.562761	1	1	0.45315	7.49865	1	1	0.00617453	0.00299535	1	1	0.956354	1.43381	-0.626765	1.97878	0.0767632
VLDLR-AS1	10.0945	4	1	0.038866	3.07572	1	1	0.0794694	0.939579	1	1	0.332386	3.78785	1	1	0.0516258	2.29132	1	1	0.130099	-0.765137	-0.462022	-1.45782	-0.920229
NLGN4Y	10.0932	4	1	0.0388873	6.40915	1	1	0.0113534	0.00881035	1	1	0.925218	2.85671	1	1	0.0909937	0.818495	1	1	0.365621	0.70347	0.0277265	-0.656665	-0.372955
SLC51A	10.0701	4	1	0.0392627	9.18971	1	1	0.0024338	0.715425	1	1	0.397649	0.155273	1	1	0.693546	0.00972817	1	1	0.921431	-1.20845	0.307587	0.190647	0.0491578
CEMIP	10.0574	4	1	0.0394714	1.82488	1	1	0.176734	0.00353672	1	1	0.952578	7.93868	1	1	0.00483891	0.290334	1	1	0.590006	-0.92985	-0.0486196	-2.2778	0.628281
AL022326.1	10.0403	4	1	0.0397536	6.4943	1	1	0.0108221	0.239045	1	1	0.624897	0.459108	1	1	0.498041	2.84789	1	1	0.0914941	-1.22795	-0.205045	0.38312	1.16251
GVQW3	10.0261	4	1	0.0399902	8.6337	1	1	0.0033	0.0150044	1	1	0.902509	0.847765	1	1	0.357185	0.529631	1	1	0.466762	-1.1444	-0.0609118	0.538262	0.567953
AL136441.1	10.0193	4	1	0.0401035	1.64102	1	1	0.200186	5.52056	1	1	0.0187943	2.56323	1	1	0.109375	0.294512	1	1	0.587344	-0.568922	-0.985685	-1.00998	0.287999
MMP14	10.0145	4	1	0.0401835	2.29738	1	1	0.129592	3.05316	1	1	0.0805803	0.110603	1	1	0.739459	4.55339	1	1	0.0328536	-0.496295	0.452885	-0.122521	0.678173
AL512631.1	10.0032	4	1	0.0403747	5.95202	1	1	0.0147004	3.87887	1	1	0.0488974	0.135632	1	1	0.712663	0.0366247	1	1	0.848231	-2.03632	-1.58412	-0.335183	0.124472
C11orf96	9.99814	4	1	0.040459	3.96894	1	1	0.0463468	1.33467	1	1	0.247975	3.95708	1	1	0.0466746	0.737442	1	1	0.390482	3.65799	1.83046	2.48318	-1.35334
PRRT1	9.98938	4	1	0.0406069	2.2311	1	1	0.135257	0.547451	1	1	0.459361	6.65519	1	1	0.00988674	0.55564	1	1	0.456022	-1.16521	0.757057	2.72119	0.739948
AL138831.1	9.96345	4	1	0.0410479	4.4806	1	1	0.0342817	0.0184286	1	1	0.892017	2.16682	1	1	0.141017	3.2976	1	1	0.0693812	-1.20423	-0.0812015	-1.83196	1.56331
HLA-DQA2	9.94281	4	1	0.0414021	0.00188697	1	1	0.965351	1.69546	1	1	0.192883	3.20246	1	1	0.0735277	5.04301	1	1	0.0247255	0.0260621	0.913032	1.28316	1.77747
DENND2A	9.93475	4	1	0.0415413	5.83091	1	1	0.015747	2.66652	1	1	0.10248	1.04322	1	1	0.307075	0.394114	1	1	0.530145	1.19018	0.90373	0.653434	0.480549
LINC00115	9.93416	4	1	0.0415515	0.209958	1	1	0.646801	0.0213458	1	1	0.883841	1.09554	1	1	0.295247	8.60732	1	1	0.00334815	0.189342	0.0670657	0.577514	1.43802
MROH8	9.91355	4	1	0.0419094	5.42282	1	1	0.0198752	0.00986187	1	1	0.920895	1.88027	1	1	0.170303	2.60059	1	1	0.106824	-1.24508	0.0738914	-1.00056	1.33155
CD70	9.89618	4	1	0.0422132	0.0863924	1	1	0.768815	2.92166	1	1	0.0873978	6.69162	1	1	0.00968673	0.196514	1	1	0.657549	-0.273836	4.8109	5.73608	0.560964
CREG2	9.88903	4	1	0.0423391	7.60972	1	1	0.00580545	0.882029	1	1	0.347647	0.0732634	1	1	0.786643	1.32401	1	1	0.249873	-1.4347	-0.517988	-0.15727	-0.81788
HELLPAR	9.8866	4	1	0.0423819	5.14479	1	1	0.0233162	0.276162	1	1	0.599228	1.04744	1	1	0.306098	3.41821	1	1	0.0644809	-0.696595	-0.144863	-0.427025	0.63127
AC091946.1	9.88297	4	1	0.0424458	3.87409	1	1	0.0490368	3.81141	1	1	0.0509045	1.92292	1	1	0.165536	0.274551	1	1	0.600295	-1.40895	-1.72365	-2.21735	-0.437333
AC119674.1	9.85774	4	1	0.0428934	0.736105	1	1	0.390912	3.92434	1	1	0.047592	0.984965	1	1	0.320976	4.21234	1	1	0.040131	-0.736436	-2.04177	-1.84777	2.48758
PGAP1	9.85459	4	1	0.0429496	9.4438	1	1	0.00211864	0.32951	1	1	0.565948	0.0714061	1	1	0.7893	0.00987726	1	1	0.920833	1.2894	0.239263	0.133106	0.0475808
PKIA	9.84871	4	1	0.0430547	6.64746	1	1	0.00992972	0.342338	1	1	0.558483	0.641082	1	1	0.423319	2.21783	1	1	0.136425	-0.851843	0.243413	0.499817	-0.808767
SDHAF4	9.84171	4	1	0.0431801	5.60063	1	1	0.017954	3.17908	1	1	0.0745869	1.062	1	1	0.30276	5.99028e-06	1	1	0.998047	-1.08188	-0.761053	-0.533033	-0.00123115
VWC2	9.84162	4	1	0.0431818	0.29868	1	1	0.584711	0.349628	1	1	0.554324	7.31314	1	1	0.00684522	1.88017	1	1	0.170315	0.351564	-0.534024	-4.26305	-1.13761
AC093690.1	9.83184	4	1	0.0433576	2.78372	1	1	0.0952265	0.0236276	1	1	0.877836	1.97731	1	1	0.159674	5.04718	1	1	0.024666	-0.567406	0.0577864	-0.828462	1.03305
AC011246.1	9.81791	4	1	0.0436092	3.39173	1	1	0.065524	5.39817	1	1	0.0201579	0.535936	1	1	0.464122	0.492071	1	1	0.483005	0.954303	1.30546	-0.487598	0.543792
NCMAP-DT	9.81649	4	1	0.043635	2.71368	1	1	0.099491	0.50645	1	1	0.47668	3.3079	1	1	0.0689478	3.28846	1	1	0.0697685	-1.00372	0.468968	1.40708	1.6618
COL4A2	9.80926	4	1	0.0437662	3.03454	1	1	0.0815095	5.16439	1	1	0.0230546	0.21327	1	1	0.644216	1.39706	1	1	0.237216	1.09772	1.16988	-0.375786	0.796908
LINC02802	9.77907	4	1	0.0443183	2.48001	1	1	0.115302	1.06291	1	1	0.302552	1.3538	1	1	0.244615	4.88235	1	1	0.0271327	-1.42483	0.94539	1.44219	3.78788
HEXD-IT1	9.77155	4	1	0.0444568	7.92836	1	1	0.00486658	1.81866	1	1	0.177473	0.0146051	1	1	0.903809	0.00992724	1	1	0.920634	-3.93228	2.01484	0.162645	-0.1514
AL161457.1	9.75678	4	1	0.0447301	3.92393	1	1	0.0476034	0.046787	1	1	0.828751	0.496826	1	1	0.480898	5.28924	1	1	0.0214576	-1.46097	-0.200803	-0.804651	-2.98719
SLC5A9	9.74059	4	1	0.0450317	6.97254	1	1	0.00827699	1.09416	1	1	0.295551	0.626068	1	1	0.428801	1.04782	1	1	0.30601	-1.35529	-0.418664	0.533828	0.563654
AL592429.2	9.71093	4	1	0.045589	4.59248	1	1	0.0321125	0.246918	1	1	0.619254	1.26728	1	1	0.260277	3.60425	1	1	0.0576322	-0.883892	-0.204945	-0.584443	-0.933562
PIDD1	9.7018	4	1	0.0457619	0.4395	1	1	0.507364	1.41256	1	1	0.234633	1.10535	1	1	0.293094	6.74439	1	1	0.0094043	-0.224419	0.536887	0.46524	1.17674
RBMS3-AS2	9.68648	4	1	0.0460534	4.24265	1	1	0.0394205	3.59546	1	1	0.0579377	1.34385	1	1	0.246356	0.504514	1	1	0.477524	-1.50778	-1.54747	-1.21224	0.678703
TAGAP	9.67945	4	1	0.0461877	3.60293	1	1	0.0576779	5.49188	1	1	0.019105	0.374501	1	1	0.540561	0.210141	1	1	0.646657	0.428621	0.536433	0.15426	-0.13101
GRIP1	9.67503	4	1	0.0462724	0.0556502	1	1	0.813508	5.50043	1	1	0.0190118	0.392432	1	1	0.531024	3.72652	1	1	0.053555	0.117891	-1.11419	-0.312931	-1.46538
AC100849.1	9.66761	4	1	0.0464149	4.06621	1	1	0.0437493	3.1778	1	1	0.074645	0.134412	1	1	0.7139	2.28918	1	1	0.130279	2.27024	1.49276	0.471935	2.94415
WAKMAR2	9.66561	4	1	0.0464532	5.94478	1	1	0.014761	1.9643	1	1	0.161054	1.7066	1	1	0.191427	0.0499409	1	1	0.823166	-1.19784	-0.69704	0.764003	-0.12396
LAPTM4B	9.66087	4	1	0.0465446	7.21762	1	1	0.00721912	0.788117	1	1	0.37467	1.00886	1	1	0.315176	0.646273	1	1	0.421448	-0.874801	0.370699	0.446538	0.351558
AL139095.4	9.65336	4	1	0.0466896	6.18236	1	1	0.012903	0.299271	1	1	0.58434	2.487	1	1	0.114791	0.684737	1	1	0.40796	-1.27691	-0.294028	-1.23667	-0.567597
POLR3G	9.64822	4	1	0.0467891	7.35254	1	1	0.00669682	1.5984	1	1	0.20613	0.690121	1	1	0.406123	0.00716764	1	1	0.93253	-1.13136	-0.479843	0.449929	0.0464562
AL117209.1	9.62685	4	1	0.047205	7.03054	1	1	0.00801312	1.23012	1	1	0.267383	0.000201936	1	1	0.988662	1.36598	1	1	0.242503	-1.27098	0.614852	0.0084964	0.709939
AC098818.2	9.62114	4	1	0.0473167	0.454898	1	1	0.500018	0.749358	1	1	0.386679	4.34953	1	1	0.0370191	4.06735	1	1	0.0437198	-0.480919	-0.624003	-2.78362	-2.15175
EDN1	9.60456	4	1	0.0476425	0.60977	1	1	0.434874	4.08388	1	1	0.0432941	4.75514	1	1	0.0292109	0.155771	1	1	0.69308	-0.777561	1.94815	2.84165	-0.518133
AC015983.2	9.60109	4	1	0.047711	7.15714	1	1	0.0074666	0.0523288	1	1	0.819059	1.14849	1	1	0.283866	1.24313	1	1	0.264868	-1.46025	-0.155007	-1.02146	-0.84817
AC093249.6	9.59778	4	1	0.0477764	9.16233	1	1	0.00247048	0.0727953	1	1	0.78731	0.29809	1	1	0.585082	0.0645646	1	1	0.799422	-1.72613	-0.170291	-0.365507	0.152382
ELMOD3	9.58454	4	1	0.0480389	4.84539	1	1	0.0277202	1.11239	1	1	0.291562	3.55823	1	1	0.0592509	0.0685249	1	1	0.793497	-0.486186	-0.242106	-0.491793	0.0731026
AC021504.1	9.58378	4	1	0.0480538	5.82193	1	1	0.0158276	1.51979	1	1	0.217652	0.524427	1	1	0.468959	1.71765	1	1	0.189996	-2.41039	-0.991529	0.845174	1.25863
AC007448.4	9.57557	4	1	0.0482175	5.01421	1	1	0.0251401	1.34323	1	1	0.246464	1.0041	1	1	0.31632	2.21402	1	1	0.136762	-1.63916	-0.922235	-1.08528	1.14257
AC090994.1	9.5742	4	1	0.0482447	6.14619	1	1	0.0131696	0.771704	1	1	0.37969	1.73822	1	1	0.187365	0.918091	1	1	0.337977	-2.23516	-0.612191	-1.88121	0.852356
DLGAP4-AS1	9.52836	4	1	0.0491678	0.787022	1	1	0.375002	6.04059	1	1	0.0139806	2.67015	1	1	0.102247	0.0306012	1	1	0.861133	-0.387288	-0.944044	-0.823222	-0.0892708
GPRIN1	9.52655	4	1	0.0492046	8.36524	1	1	0.00382467	0.0020243	1	1	0.964113	0.374968	1	1	0.540309	0.784321	1	1	0.375823	-2.37855	-0.0505195	0.692085	-1.40137
AL450311.1	9.50697	4	1	0.0496041	3.50759	1	1	0.0610882	0.421998	1	1	0.515942	0.0644072	1	1	0.799661	5.51298	1	1	0.0188759	-0.865155	0.356494	0.176772	2.17925
RRM2	9.5044	4	1	0.0496569	0.0381028	1	1	0.845237	0.138855	1	1	0.709422	1.61117	1	1	0.204327	7.71627	1	1	0.00547254	0.172069	0.352685	1.97931	4.54963
PRR22	9.50425	4	1	0.0496599	4.0592	1	1	0.0439313	0.11931	1	1	0.729784	1.76948	1	1	0.183447	3.55627	1	1	0.059321	-2.98439	-0.24101	-3.65665	-2.20019
AC018695.8	9.50254	4	1	0.0496951	6.27375	1	1	0.0122539	2.50093	1	1	0.113779	0.000172792	1	1	0.989512	0.72768	1	1	0.393636	-2.62042	-1.91053	-0.0207083	-0.864453
AC004812.2	9.49666	4	1	0.0498158	4.07991	1	1	0.043396	5.41529	1	1	0.0199612	0.00144391	1	1	0.969689	2.59966e-05	1	1	0.995932	-1.48826	-1.4124	-0.0326115	-0.00423492
POLR2J2	9.48985	4	1	0.0499562	3.06522	1	1	0.0799844	0.594462	1	1	0.440699	0.00224937	1	1	0.962172	5.82792	1	1	0.0157738	-0.843278	0.390308	-0.0330851	1.38596
NKAIN2	9.48663	4	1	0.0500226	0.462323	1	1	0.49654	1.44166	1	1	0.229871	0.0865327	1	1	0.768632	7.49612	1	1	0.00618321	-0.197268	-0.388955	-0.114326	-1.25129
NAA80	9.46184	4	1	0.0505373	5.30886	1	1	0.0212172	0.101844	1	1	0.749628	3.4595	1	1	0.0628893	0.591629	1	1	0.44179	-1.48674	0.217139	1.54316	0.567624
PGBD4	9.46092	4	1	0.0505565	5.86046	1	1	0.0154847	0.186812	1	1	0.665584	0.0276372	1	1	0.867965	3.38601	1	1	0.065752	-1.11528	-0.189491	-0.113853	0.97735
GSTM5	9.45763	4	1	0.0506252	7.88259	1	1	0.00499128	0.110062	1	1	0.740073	0.131072	1	1	0.717323	1.3339	1	1	0.248113	-1.7775	-0.229645	0.191527	-0.973495
AC104781.2	9.44617	4	1	0.0508651	0.00192268	1	1	0.965025	0.880288	1	1	0.348123	6.68285	1	1	0.0097345	1.88112	1	1	0.170207	0.0389982	0.702259	2.69577	1.6738
AC005696.1	9.44371	4	1	0.0509169	7.50753	1	1	0.00614417	0.889653	1	1	0.345571	0.000279214	1	1	0.986668	1.04625	1	1	0.306373	-1.63983	-0.802654	0.0159668	0.631739
HDAC4-AS1	9.43155	4	1	0.0511729	8.79152	1	1	0.00302634	0.231089	1	1	0.630718	0.404449	1	1	0.524801	0.00449068	1	1	0.946572	-1.66513	0.251243	0.380149	0.0373392
CD1E	9.43098	4	1	0.051185	5.5819	1	1	0.0181471	1.5522	1	1	0.212811	0.988393	1	1	0.320135	1.30848	1	1	0.252669	3.56267	-1.9883	-1.85828	2.53569
RAB26	9.42599	4	1	0.0512904	3.53961	1	1	0.0599194	4.75198	1	1	0.0292647	0.520009	1	1	0.470838	0.614394	1	1	0.433138	-0.928393	-1.42885	-0.565076	0.641016
AC005520.2	9.41285	4	1	0.051569	1.53675	1	1	0.215102	0.681819	1	1	0.408961	2.71496	1	1	0.0994116	4.47933	1	1	0.0343072	-0.763281	0.598151	1.50413	1.30084
AC025423.1	9.40846	4	1	0.0516626	2.90317	1	1	0.0884054	0.619584	1	1	0.431202	3.91179	1	1	0.0479484	1.97391	1	1	0.160034	-1.40186	-0.69971	-7.40197	2.40771
AL353576.1	9.40663	4	1	0.0517015	7.50602	1	1	0.0061493	0.945391	1	1	0.330895	0.0739028	1	1	0.785737	0.881316	1	1	0.347841	-3.26743	-1.25783	0.525053	-1.7551
MIR663AHG	9.40385	4	1	0.0517609	2.1326	1	1	0.144196	3.05671	1	1	0.0804042	2.44183	1	1	0.118138	1.7727	1	1	0.183048	-1.29207	-1.69508	2.4187	-2.07981
IL15	9.40256	4	1	0.0517883	0.445336	1	1	0.504558	5.32112	1	1	0.0210685	3.52736	1	1	0.060364	0.108755	1	1	0.741567	-0.16013	-0.655793	-0.720735	-0.124018
GNG3	9.402	4	1	0.0518004	0.744368	1	1	0.388265	5.66497	1	1	0.017307	2.98739	1	1	0.0839151	0.00526367	1	1	0.942163	-0.481016	1.86932	1.47428	-0.0650587
MORC1	9.38691	4	1	0.0521236	5.18937	1	1	0.0227254	2.12794	1	1	0.144635	1.39984	1	1	0.236751	0.669758	1	1	0.413136	-0.780055	-0.481119	-0.481172	-0.38473
AC011346.1	9.38569	4	1	0.0521498	0.532997	1	1	0.46535	1.29785	1	1	0.254607	4.45968	1	1	0.0347039	3.09516	1	1	0.0785253	-0.237687	-0.400198	-1.08708	-0.944272
AL731574.1	9.37731	4	1	0.0523303	2.84226	1	1	0.0918149	6.3573	1	1	0.0116899	0.17655	1	1	0.674355	0.00119583	1	1	0.972414	-0.665368	1.35028	-0.267238	0.0176108
JCHAIN	9.3707	4	1	0.0524729	3.21029	1	1	0.0731764	0.0283009	1	1	0.866403	6.06234	1	1	0.0138095	0.0697701	1	1	0.791672	3.14541	0.328286	3.65158	-0.527888
STAG3	9.3322	4	1	0.0533117	7.42539	1	1	0.00643099	1.78561	1	1	0.181462	0.120255	1	1	0.728758	0.000942582	1	1	0.975508	-1.02264	-0.504868	-0.158917	0.0134946
ADCK5	9.32814	4	1	0.0534008	6.34352	1	1	0.0117811	0.167804	1	1	0.682071	0.789465	1	1	0.374262	2.02735	1	1	0.154489	-0.971006	0.15795	0.418385	0.562502
ZNF556	9.32423	4	1	0.0534868	5.57195	1	1	0.0182505	2.79246	1	1	0.0947085	0.401202	1	1	0.526469	0.558622	1	1	0.454816	-1.41266	-1.14654	-0.567489	0.736898
ST8SIA6	9.30615	4	1	0.0538866	8.79083	1	1	0.00302749	0.414112	1	1	0.51989	0.0833062	1	1	0.772866	0.0179012	1	1	0.893564	4.04019	-0.914342	-0.433749	-0.206907
SPOCK2	9.29134	4	1	0.0542159	2.43344	1	1	0.118772	0.111795	1	1	0.73811	5.88858	1	1	0.0152394	0.857523	1	1	0.354433	-0.641448	-0.172807	1.55786	-0.582672
HIST1H2AM	9.2739	4	1	0.0546062	1.71918	1	1	0.189799	2.17975	1	1	0.139837	4.26908	1	1	0.038812	1.1059	1	1	0.292976	2.9968	5.62807	7.4766	1.02436
CDK3	9.26432	4	1	0.0548218	0.0382186	1	1	0.845005	0.552397	1	1	0.45734	5.47387	1	1	0.0193029	3.19984	1	1	0.0736455	-0.0987499	-0.344301	1.40908	1.13003
AC092171.4	9.26094	4	1	0.054898	5.3052	1	1	0.0212618	0.0165879	1	1	0.897521	0.000251295	1	1	0.987352	3.9389	1	1	0.0471816	-1.14288	-0.0650676	0.00890211	1.11337
AC010997.5	9.26091	4	1	0.0548987	2.55203	1	1	0.110153	6.38849	1	1	0.0114863	0.108385	1	1	0.74199	0.212012	1	1	0.645195	-0.980669	-1.41082	0.362154	-0.325588
PCAT1	9.25997	4	1	0.0549199	5.98496	1	1	0.0144284	0.0055157	1	1	0.940797	0.099235	1	1	0.75275	3.17026	1	1	0.0749904	-1.07341	-0.0301174	0.167429	-0.965131
IDH2-DT	9.25503	4	1	0.0550317	6.56373	1	1	0.0104078	1.57103	1	1	0.210057	0.0238294	1	1	0.87732	1.09644	1	1	0.29505	-2.5609	2.17968	-0.214338	-1.15436
EFNA3	9.25493	4	1	0.055034	1.56508	1	1	0.210923	2.3365	1	1	0.126373	3.34172	1	1	0.067544	2.01163	1	1	0.156098	-1.44936	-1.52653	2.3376	2.33595
TMPRSS9	9.25055	4	1	0.055133	7.76769	1	1	0.00531891	0.02856	1	1	0.865799	0.379166	1	1	0.53805	1.07514	1	1	0.299788	2.0474	0.121663	0.757422	-1.08936
CLEC10A	9.24845	4	1	0.0551807	5.75889	1	1	0.0164055	1.1839	1	1	0.276563	0.00931006	1	1	0.923132	2.29635	1	1	0.129678	1.7692	-1.64312	0.0944556	1.30951
LMO1	9.22602	4	1	0.0556917	0.479318	1	1	0.488731	7.16275	1	1	0.00744328	0.716069	1	1	0.397437	0.867883	1	1	0.351542	-0.310239	-1.35788	-0.412763	0.559686
AL022069.1	9.21558	4	1	0.0559312	5.84693	1	1	0.0156043	0.703767	1	1	0.401521	2.14532	1	1	0.143006	0.519567	1	1	0.471026	-2.02905	0.984535	-2.268	1.60209
AC008871.1	9.21152	4	1	0.0560245	6.96982	1	1	0.00828956	0.0084481	1	1	0.926767	2.02443	1	1	0.154787	0.208816	1	1	0.647697	-1.60038	0.0529442	-1.20945	0.324965
TTC39C	9.21143	4	1	0.0560265	0.11135	1	1	0.738612	0.0221556	1	1	0.881674	1.71651	1	1	0.190142	7.36141	1	1	0.00666384	-0.0931053	-0.048322	-0.440224	-0.99595
FAM171A2	9.18813	4	1	0.0565654	3.53501	1	1	0.0600858	0.133005	1	1	0.715337	1.59746	1	1	0.206264	3.92265	1	1	0.0476398	-2.55022	0.56204	1.5254	-3.16268
RHEX	9.17139	4	1	0.0569554	6.42621	1	1	0.0112448	1.73239	1	1	0.188106	0.333151	1	1	0.563809	0.679639	1	1	0.409711	3.26925	1.5003	-0.802238	-0.960918
DENND6A-AS1	9.13178	4	1	0.0578887	1.80397	1	1	0.179233	1.24309	1	1	0.264877	1.36848	1	1	0.242073	4.71623	1	1	0.0298791	-0.364801	0.318699	0.367712	0.726756
AC090515.4	9.11231	4	1	0.0583527	7.27982	1	1	0.00697336	0.468273	1	1	0.493783	1.36301	1	1	0.243017	0.0012107	1	1	0.972243	-2.94761	0.833141	-2.11025	-0.0469762
AL731569.1	9.11114	4	1	0.0583809	5.9218	1	1	0.0149547	1.76043	1	1	0.184571	0.624255	1	1	0.42947	0.804653	1	1	0.369706	-1.85193	-0.827986	-0.572897	0.592311
LINC02763	9.08012	4	1	0.0591278	3.72726	1	1	0.0535311	0.32709	1	1	0.567378	0.0821709	1	1	0.774377	4.9436	1	1	0.0261875	-1.35508	0.483181	0.286248	-3.59438
PLK2	9.07472	4	1	0.0592586	5.96608	1	1	0.0145837	0.172031	1	1	0.678313	0.473175	1	1	0.49153	2.46344	1	1	0.116523	-0.913872	0.190461	0.337187	0.729091
AC025171.4	9.06321	4	1	0.0595389	1.2211	1	1	0.269145	4.95735	1	1	0.02598	0.339975	1	1	0.559843	2.54479	1	1	0.110659	-0.72204	-1.57767	-0.481203	-1.37968
CCDC144NL	9.06169	4	1	0.0595758	1.8896	1	1	0.169247	2.64925	1	1	0.103599	3.1853	1	1	0.0743033	1.33754	1	1	0.247469	-0.653623	-0.947212	-1.4939	0.868271
ANGPTL1	9.04026	4	1	0.060101	0.486206	1	1	0.485625	1.733	1	1	0.188028	3.16086	1	1	0.0754234	3.66019	1	1	0.0557272	-0.218262	-0.417798	0.647186	0.686676
AL024495.1	9.03309	4	1	0.0602777	1.00389	1	1	0.316372	2.98902	1	1	0.0838308	4.11939	1	1	0.0423944	0.920793	1	1	0.337267	-0.576226	-1.12351	-2.85147	0.673288
GLCE	9.02786	4	1	0.060407	1.7896	1	1	0.180976	0.0793294	1	1	0.778208	6.69963	1	1	0.00964331	0.459304	1	1	0.497949	-0.258274	-0.0556915	-0.570112	-0.174679
AC137770.1	9.02733	4	1	0.06042	0.00297229	1	1	0.956522	1.93967	1	1	0.163704	6.06517	1	1	0.0137874	1.01952	1	1	0.312634	-0.0354119	-0.870714	-2.09216	-0.813751
ADAMTS9	9.02102	4	1	0.0605762	0.405835	1	1	0.524091	3.65099	1	1	0.0560361	0.999014	1	1	0.317549	3.96519	1	1	0.0464503	0.537855	-1.52444	0.974469	-3.25741
ARHGAP11B	9.01396	4	1	0.0607515	5.52794	1	1	0.0187151	1.6261	1	1	0.202244	1.70233	1	1	0.191983	0.157591	1	1	0.691384	-1.19627	-0.630873	-0.933413	-0.25195
LINC00334	8.97365	4	1	0.0617614	6.345	1	1	0.0117713	0.286629	1	1	0.592389	0.00751693	1	1	0.93091	2.33451	1	1	0.126535	-5.55974	-1.0576	-0.199596	8.37364
SCN3B	8.95744	4	1	0.0621722	5.85337	1	1	0.0155472	1.24873	1	1	0.263796	1.06278	1	1	0.302582	0.792556	1	1	0.373328	-1.39091	-0.576782	0.656358	-0.602754
HTR7	8.94671	4	1	0.0624453	4.01549	1	1	0.0450842	2.93827	1	1	0.0865034	1.90056	1	1	0.168015	0.0923917	1	1	0.761158	1.14651	0.959743	0.840672	0.17625
KIAA1211	8.92355	4	1	0.0630389	7.46935	1	1	0.00627582	0.657794	1	1	0.41734	0.729533	1	1	0.393035	0.0668771	1	1	0.795939	-1.17422	-0.393395	-0.557143	-0.149751
MEIOC	8.91839	4	1	0.063172	3.50489	1	1	0.0611879	1.90476	1	1	0.167547	3.22932	1	1	0.0723309	0.279426	1	1	0.597078	-1.19465	-1.47103	2.03427	-0.707537
SLC25A5-AS1	8.9174	4	1	0.0631976	7.66055	1	1	0.00564411	0.00136116	1	1	0.97057	0.0614494	1	1	0.80422	1.19404	1	1	0.274517	-2.2652	0.0297744	0.224329	0.944407
LINC01446	8.91451	4	1	0.0632722	6.33461	1	1	0.0118404	0.141049	1	1	0.70724	2.43304	1	1	0.118803	0.00581565	1	1	0.939212	-3.88741	0.402319	-2.20342	-0.106337
EGFL7	8.91177	4	1	0.063343	3.44706	1	1	0.0633644	3.63988	1	1	0.0564111	0.991304	1	1	0.319424	0.833531	1	1	0.361254	-1.09293	-1.0834	-0.543167	0.621234
CD36	8.90376	4	1	0.0635505	1.01626	1	1	0.313407	2.78791	1	1	0.094978	1.32978	1	1	0.248844	3.76981	1	1	0.0521857	-1.20651	1.59185	1.48105	2.30063
AL133338.1	8.88276	4	1	0.0640976	6.87509	1	1	0.00874054	0.2765	1	1	0.599005	1.65182	1	1	0.198712	0.079356	1	1	0.778172	-1.61103	0.373697	-1.27498	0.243337
AL358472.2	8.88099	4	1	0.0641439	4.76999	1	1	0.0289601	0.00262563	1	1	0.959134	0.145026	1	1	0.703335	3.96336	1	1	0.0465009	-1.85693	0.039995	-0.564528	2.01426
OR3A3	8.86724	4	1	0.064505	5.52187	1	1	0.0187801	0.976968	1	1	0.322949	2.21186	1	1	0.136954	0.156539	1	1	0.692363	-1.95077	-0.942297	-3.1981	0.447345
ZNF528-AS1	8.86685	4	1	0.0645151	1.42238	1	1	0.233012	1.6069	1	1	0.204928	1.15641e-06	1	1	0.999142	5.83757	1	1	0.0156874	-0.475419	0.557213	-0.000551299	1.18453
IGHM	8.8618	4	1	0.0646481	1.00874	1	1	0.315205	2.80609	1	1	0.093907	4.53338	1	1	0.0332398	0.51359	1	1	0.473589	1.84837	-2.44955	4.74128	1.13413
BEX1	8.84471	4	1	0.0651004	0.615913	1	1	0.43257	0.0565742	1	1	0.811995	7.36398	1	1	0.00665433	0.808241	1	1	0.368641	-0.27272	-0.095152	1.52493	0.459351
AC016588.2	8.83534	4	1	0.0653496	6.22457	1	1	0.012599	2.57041	1	1	0.108879	0.00533319	1	1	0.941783	0.0350212	1	1	0.851551	-1.30205	-0.898083	0.059835	0.145379
LINC02542	8.8278	4	1	0.0655509	2.91739	1	1	0.0876293	0.185282	1	1	0.666873	0.0866622	1	1	0.768464	5.63846	1	1	0.0175707	-0.706111	0.175932	0.140544	1.12226
EID2B	8.82133	4	1	0.065724	7.73893	1	1	0.0054043	1.03869	1	1	0.308126	0.00331594	1	1	0.95408	0.0403932	1	1	0.840714	-1.75495	-0.532535	0.0400124	0.105477
CDK1	8.79584	4	1	0.06641	0.182883	1	1	0.668908	4.68874	1	1	0.0303608	0.372408	1	1	0.541694	3.55181	1	1	0.0594806	0.685729	5.18479	-2.17145	6.05464
C8orf37-AS1	8.7845	4	1	0.0667175	3.24718	1	1	0.0715465	4.20501	1	1	0.0403047	1.09135	1	1	0.296173	0.240964	1	1	0.623511	-0.510162	-0.66532	-0.391114	-0.189068
LINC01515	8.77902	4	1	0.0668666	5.03393	1	1	0.0248555	3.54387	1	1	0.0597659	0.12236	1	1	0.726489	0.0788665	1	1	0.778839	-1.93428	2.43295	0.282357	0.284224
HLA-DQA1	8.76674	4	1	0.0672018	1.79069	1	1	0.180843	0.00626847	1	1	0.936894	0.00605129	1	1	0.937995	6.96374	1	1	0.00831782	-0.289541	0.0190154	0.0210539	0.742768
DUSP7	8.76437	4	1	0.0672667	1.79785	1	1	0.179973	1.68481	1	1	0.194287	5.27973	1	1	0.0215751	0.00198207	1	1	0.96449	-0.604943	0.619114	-1.16413	-0.0215597
AC011921.1	8.75108	4	1	0.0676314	1.49789	1	1	0.220997	0.0138535	1	1	0.906305	4.73688	1	1	0.0295226	2.50247	1	1	0.113668	-0.614758	0.0644759	-2.13589	-1.17968
FBXL16	8.71384	4	1	0.068664	6.12952	1	1	0.0132943	0.175004	1	1	0.675703	0.2196	1	1	0.639345	2.18972	1	1	0.138935	-1.61832	-0.287661	0.498747	-1.54297
TSPAN10	8.71073	4	1	0.0687508	7.13853	1	1	0.00754449	0.481744	1	1	0.487633	0.00673796	1	1	0.934579	1.08372	1	1	0.297867	-1.58313	-0.570976	-0.0718297	0.834245
MOB3B	8.70095	4	1	0.0690248	0.0898718	1	1	0.76434	7.18181	1	1	0.00736464	0.00470414	1	1	0.945319	1.42456	1	1	0.232654	0.0666076	-0.641655	0.0191838	0.425399
LOH12CR2	8.6889	4	1	0.0693636	6.9896	1	1	0.00819845	0.154472	1	1	0.694298	0.150081	1	1	0.698458	1.39475	1	1	0.237605	-2.01076	-0.304239	-0.375463	1.20206
NAT14	8.6853	4	1	0.0694653	3.14973	1	1	0.0759396	3.21952	1	1	0.072765	2.23942	1	1	0.134532	0.0766374	1	1	0.781907	-1.38678	1.70746	1.33441	0.265436
AC004160.1	8.67369	4	1	0.0697939	1.8136	1	1	0.178077	0.0162735	1	1	0.898491	2.63216	1	1	0.104719	4.21165	1	1	0.0401472	-0.896331	0.0959915	-1.88575	-1.88521
RAD54B	8.65414	4	1	0.0703504	0.104761	1	1	0.74619	1.65243	1	1	0.198629	1.30869	1	1	0.252631	5.58825	1	1	0.0180813	-0.204885	0.872722	-1.18204	3.18957
TEKT4	8.65112	4	1	0.0704366	5.8048	1	1	0.0159825	0.916091	1	1	0.338503	1.90466	1	1	0.167557	0.0255676	1	1	0.872961	-1.7609	-0.81027	2.05699	0.157932
AC099778.1	8.64054	4	1	0.0707399	4.86751	1	1	0.027367	0.584747	1	1	0.444458	0.152368	1	1	0.696283	3.03592	1	1	0.0814405	-1.02909	-0.419534	-0.220063	0.951413
UFL1-AS1	8.61132	4	1	0.0715839	0.687329	1	1	0.407074	4.93192	1	1	0.0263651	2.74442	1	1	0.0975946	0.247654	1	1	0.618732	-0.368378	-0.880377	-0.992323	-0.284027
LINC01970	8.60183	4	1	0.0718599	1.43449	1	1	0.231033	0.110544	1	1	0.739525	1.29846	1	1	0.254495	5.75834	1	1	0.0164106	-0.88457	0.285857	-1.56705	-4.49156
AC069544.1	8.59296	4	1	0.0721189	5.17067	1	1	0.0229714	3.33235	1	1	0.0679296	0.0803033	1	1	0.776887	0.00963799	1	1	0.921795	-1.82455	-1.12431	0.264615	-0.0744517
AC027018.1	8.588	4	1	0.0722643	4.83016	1	1	0.0279661	0.346524	1	1	0.556087	1.32033	1	1	0.250533	2.09098	1	1	0.148171	-0.745772	-0.196433	-0.469528	-0.600506
AC016866.2	8.58658	4	1	0.0723059	0.267976	1	1	0.604693	0.149582	1	1	0.698935	0.62946	1	1	0.427554	7.53956	1	1	0.00603587	-0.357409	0.276358	0.643933	2.49151
HMMR	8.57482	4	1	0.0726514	3.60886	1	1	0.0574726	0.904786	1	1	0.341502	1.78232	1	1	0.181865	2.27886	1	1	0.131148	-2.13691	-1.02552	-2.70769	3.63836
AC104827.1	8.57083	4	1	0.0727691	3.03728	1	1	0.0813724	2.91866	1	1	0.0875603	1.68356	1	1	0.194452	0.931332	1	1	0.334517	-0.826157	1.06663	-1.03315	-0.851378
AP000446.1	8.57073	4	1	0.0727719	2.42887	1	1	0.119119	1.93376	1	1	0.164347	3.8924	1	1	0.0485051	0.315698	1	1	0.574205	0.992166	-0.866126	-1.94406	-0.483163
AC068282.1	8.54601	4	1	0.0735048	5.99809	1	1	0.0143214	0.237302	1	1	0.626161	0.0431323	1	1	0.835476	2.26749	1	1	0.132114	-0.5815	-0.104899	-0.063157	0.441908
AC239799.2	8.54315	4	1	0.07359	7.59599	1	1	0.00584983	0.255747	1	1	0.613057	0.53359	1	1	0.465101	0.157824	1	1	0.691168	-1.73247	0.377504	0.536871	0.357804
ZFPM2-AS1	8.53887	4	1	0.0737177	1.80586	1	1	0.179006	0.0362106	1	1	0.849081	6.66165	1	1	0.00985095	0.0351491	1	1	0.851284	-0.270163	-0.0396226	-0.675888	-0.0536663
AC022137.4	8.53374	4	1	0.0738712	4.62373	1	1	0.0315326	0.25057	1	1	0.616674	2.59599	1	1	0.107135	1.06345	1	1	0.30243	-0.756654	-0.168601	-0.679183	-0.408161
AL353622.1	8.5261	4	1	0.0741	5.21208	1	1	0.0224305	2.2228	1	1	0.135986	1.03441	1	1	0.309125	0.0568135	1	1	0.811605	-1.16893	-0.998341	-0.805296	-0.168811
IGSF11	8.52362	4	1	0.0741746	7.47603	1	1	0.00625256	0.111245	1	1	0.738731	0.579954	1	1	0.446331	0.356383	1	1	0.550522	-1.05131	0.12662	-0.389046	-0.289675
MCF2L-AS1	8.50701	4	1	0.074675	4.29794	1	1	0.0381587	0.815562	1	1	0.366481	0.86923	1	1	0.351169	2.52428	1	1	0.112106	-1.68273	-1.02289	-1.24423	1.44923
AL133346.1	8.50334	4	1	0.0747859	6.48772	1	1	0.0108622	1.19684	1	1	0.273954	0.673671	1	1	0.411774	0.145113	1	1	0.70325	-1.93726	-1.28885	-0.973469	-0.635825
LINC02432	8.4975	4	1	0.0749631	0.243724	1	1	0.62153	0.00380244	1	1	0.95083	8.18178	1	1	0.00423132	0.0681902	1	1	0.79399	-0.157861	-0.0225572	-1.38099	-0.123639
SULT4A1	8.49638	4	1	0.074997	0.240841	1	1	0.623599	7.08431	1	1	0.00777617	0.0905945	1	1	0.763423	1.08064	1	1	0.298555	0.434095	-2.18179	-0.275683	-0.780032
AC020917.3	8.47772	4	1	0.0755654	2.80408	1	1	0.0940247	1.03904	1	1	0.308045	1.56767	1	1	0.210546	3.06693	1	1	0.0799001	-1.30306	-0.871226	2.16425	2.10057
LINC00470	8.47271	4	1	0.0757187	6.87735	1	1	0.00872947	0.19486	1	1	0.658902	0.00224744	1	1	0.962189	1.39825	1	1	0.237017	-2.33795	0.463001	0.0993149	-1.80505
TRPC4	8.47023	4	1	0.0757947	0.466829	1	1	0.49445	0.615723	1	1	0.432641	6.25774	1	1	0.0123652	1.12994	1	1	0.287788	-0.872892	-1.081	-4.99648	-1.42813
AC022217.3	8.46517	4	1	0.0759499	0.578174	1	1	0.447029	0.123088	1	1	0.725709	3.32153	1	1	0.0683782	4.44238	1	1	0.0350573	0.229592	-0.108468	-0.774786	-0.880922
HBB	8.46438	4	1	0.0759744	5.84638	1	1	0.0156092	3.18993e-05	1	1	0.995494	0.395926	1	1	0.529201	2.22204	1	1	0.136053	1.75763	-0.00573809	0.756731	-1.59983
LHCGR	8.45098	4	1	0.0763871	5.29501	1	1	0.0213866	1.79555e-06	1	1	0.998931	1.64208	1	1	0.20004	1.51388	1	1	0.218547	-2.74498	-0.00164165	-2.49764	1.56187
LINC02069	8.44471	4	1	0.0765809	4.10602	1	1	0.0427309	3.48929	1	1	0.061767	0.743036	1	1	0.38869	0.10637	1	1	0.744315	-1.39535	1.53095	-1.06236	0.272188
IFNG-AS1	8.43297	4	1	0.0769452	3.17788	1	1	0.0746414	0.64604	1	1	0.421532	3.55191	1	1	0.059477	1.05714	1	1	0.303868	-1.21876	-0.720489	1.57258	1.18172
CDCA8	8.42875	4	1	0.0770767	2.62435	1	1	0.105236	0.469868	1	1	0.493048	3.11445	1	1	0.0776006	2.22008	1	1	0.136226	-1.07998	-0.777042	2.05041	1.85248
LRRC23	8.42825	4	1	0.0770921	0.816365	1	1	0.366245	0.821113	1	1	0.364855	0.733644	1	1	0.391705	6.05713	1	1	0.0138502	-0.239623	0.281982	0.294371	0.92241
TYMS	8.42374	4	1	0.0772327	0.887651	1	1	0.346115	2.04252	1	1	0.152956	1.86576	1	1	0.171962	3.62781	1	1	0.0568216	3.60932	2.49966	3.70289	3.33767
AC130456.1	8.41684	4	1	0.0774484	3.96003	1	1	0.046593	0.15806	1	1	0.690949	2.41655	1	1	0.120059	1.88221	1	1	0.170083	-1.79229	-0.416036	-2.48103	1.3416
AC108134.2	8.41439	4	1	0.0775251	2.77736	1	1	0.0956054	1.00901	1	1	0.315141	0.262411	1	1	0.608468	4.36561	1	1	0.0366714	0.989538	-0.872819	-0.553445	2.78747
LINC02476	8.4067	4	1	0.0777662	1.23124	1	1	0.267166	1.68656	1	1	0.194054	0.0351517	1	1	0.851278	5.45374	1	1	0.0195264	-0.538649	0.639109	-0.103056	-1.46845
AC016583.2	8.40019	4	1	0.0779712	0.258135	1	1	0.611404	6.93148	1	1	0.00846915	1.0468	1	1	0.306246	0.163772	1	1	0.685707	0.413391	-1.90165	-0.879353	0.42406
RAD51	8.39484	4	1	0.0781397	2.36462	1	1	0.124114	2.6993	1	1	0.100392	0.687983	1	1	0.406851	2.64294	1	1	0.104011	-1.23883	2.5577	-1.16115	2.1159
RGS4	8.39201	4	1	0.0782289	2.38977	1	1	0.122132	3.36103	1	1	0.0667561	2.37487	1	1	0.123302	0.266339	1	1	0.605798	-1.01663	-1.43951	1.25723	0.46094
PTPRR	8.3859	4	1	0.0784221	4.41468	1	1	0.0356309	3.68592	1	1	0.0548737	0.0060697	1	1	0.937901	0.27923	1	1	0.597206	-1.1192	-1.34799	0.103504	-0.314323
IL18R1	8.38214	4	1	0.0785415	0.0741387	1	1	0.785404	5.80318	1	1	0.0159972	1.97906	1	1	0.15949	0.52576	1	1	0.468395	-0.196711	-1.74732	-2.18755	0.636378
OR11G2	8.37567	4	1	0.0787466	7.3579	1	1	0.00667688	0.685132	1	1	0.407825	0.108063	1	1	0.74236	0.224581	1	1	0.635572	-1.75062	0.552431	-0.319436	0.324693
AC107952.2	8.36179	4	1	0.079189	0.830936	1	1	0.362002	1.02706	1	1	0.31085	6.48602	1	1	0.0108726	0.0177753	1	1	0.893937	-0.488393	-0.491538	-2.39894	-0.0732781
KANK2	8.34845	4	1	0.0796163	6.84238	1	1	0.00890202	0.00878601	1	1	0.925321	1.44191	1	1	0.22983	0.0553757	1	1	0.81396	-1.22521	0.04595	-0.86321	-0.12976
LAT	8.34722	4	1	0.0796559	4.9563	1	1	0.0259958	0.0255058	1	1	0.873113	0.0576592	1	1	0.810235	3.30776	1	1	0.0689536	-1.10633	0.0782214	0.156854	1.16523
PLET1	8.34193	4	1	0.0798259	4.52451	1	1	0.0334127	0.809226	1	1	0.368349	2.53593	1	1	0.111282	0.472273	1	1	0.491943	-1.19559	0.462399	-1.12132	0.447003
MYO15A	8.33942	4	1	0.0799068	0.468642	1	1	0.493613	3.50234	1	1	0.0612823	1.18771	1	1	0.275791	3.18073	1	1	0.0745115	-0.482948	2.37879	1.15429	-1.94944
MAN1B1-DT	8.33216	4	1	0.0801411	6.37544	1	1	0.0115711	0.000102185	1	1	0.991935	0.758108	1	1	0.383921	1.19851	1	1	0.273619	-1.8982	0.0057546	-0.831803	1.09284
AL117328.2	8.32352	4	1	0.0804208	6.10899	1	1	0.0134496	0.795946	1	1	0.372308	1.36387	1	1	0.242867	0.0547109	1	1	0.81506	-2.47539	-1.21683	-1.68145	-0.287125
SYTL1	8.3219	4	1	0.0804734	1.44926	1	1	0.228647	0.0140272	1	1	0.905722	6.58484	1	1	0.0102851	0.273771	1	1	0.600813	2.62829	-0.140376	4.41855	-1.0119
PRSS21	8.31953	4	1	0.0805504	4.99638	1	1	0.0254004	2.81504	1	1	0.0933846	0.127946	1	1	0.720571	0.380159	1	1	0.537518	-2.35734	1.50361	0.295686	0.571425
AC231981.1	8.31331	4	1	0.0807526	6.20355	1	1	0.0127495	1.21057	1	1	0.27122	0.534856	1	1	0.464572	0.364337	1	1	0.546108	-1.98686	-0.8779	-0.667336	0.52348
LINC02008	8.29594	4	1	0.0813196	2.02541	1	1	0.154687	2.66389	1	1	0.102649	3.44265	1	1	0.0635336	0.163987	1	1	0.685512	-0.759331	-1.12742	-1.2988	-0.27245
C16orf86	8.28654	4	1	0.0816281	3.81372	1	1	0.0508343	2.85178	1	1	0.0912731	0.0103237	1	1	0.91907	1.61072	1	1	0.20439	-1.46852	-0.875323	0.0572584	0.882394
ELDR	8.27778	4	1	0.0819167	5.08838	1	1	0.0240866	0.134835	1	1	0.71347	1.40545	1	1	0.235813	1.64911	1	1	0.19908	-1.92774	0.328913	-2.58222	1.86512
NHS	8.2765	4	1	0.081959	0.389487	1	1	0.532569	0.949002	1	1	0.329974	0.0638462	1	1	0.800517	6.87416	1	1	0.00874508	0.496397	-0.70259	-0.197448	2.06408
SULT1B1	8.26818	4	1	0.082234	2.99992	1	1	0.0832687	0.514751	1	1	0.47309	2.11111	1	1	0.146233	2.6424	1	1	0.104046	-1.89676	-0.581332	-3.07218	2.22854
CCDC196	8.26206	4	1	0.0824367	6.76676	1	1	0.00928715	0.124767	1	1	0.72392	0.384596	1	1	0.535154	0.985943	1	1	0.320736	-2.32417	-0.359321	-1.11861	0.977422
LINC02315	8.25937	4	1	0.0825263	3.45053	1	1	0.0632315	2.00929	1	1	0.156338	1.83017	1	1	0.176107	0.969369	1	1	0.324838	-2.58098	1.40495	1.94539	1.42422
ZPLD1	8.25629	4	1	0.0826283	0.171832	1	1	0.678489	3.90561	1	1	0.0481253	3.70836	1	1	0.0541407	0.470501	1	1	0.492757	-0.420937	1.77187	-3.07365	-0.770493
CYP27C1	8.25263	4	1	0.0827502	0.926093	1	1	0.33588	0.895412	1	1	0.344015	6.15968	1	1	0.0130695	0.271453	1	1	0.602359	-0.611968	-0.684901	-3.20363	0.417179
TTTY10	8.25202	4	1	0.0827705	6.10282	1	1	0.0134966	0.523148	1	1	0.469502	0.201224	1	1	0.653734	1.42483	1	1	0.23261	1.76233	-0.465666	-0.351457	-1.16572
PPOX	8.25149	4	1	0.0827881	4.13887	1	1	0.0419091	0.968295	1	1	0.325106	0.168836	1	1	0.681148	2.97549	1	1	0.0845345	-0.690699	-0.335046	0.187489	0.719803
MIR4453HG	8.20482	4	1	0.0843571	7.23279	1	1	0.00715837	0.245042	1	1	0.620588	0.146541	1	1	0.701863	0.580443	1	1	0.446139	-1.44708	0.259355	0.274944	0.506285
ZC2HC1B	8.2032	4	1	0.0844119	5.07032	1	1	0.0243389	2.03833	1	1	0.153378	1.0874	1	1	0.297049	0.00715321	1	1	0.932598	-1.80823	-1.45984	-1.39617	-0.0891152
ASF1B	8.1975	4	1	0.0846055	1.55566	1	1	0.212302	0.166605	1	1	0.683147	0.0639869	1	1	0.800302	6.41125	1	1	0.0113399	-0.725081	-0.310024	-0.218503	1.91269
NAPSA	8.19031	4	1	0.0848504	0.00436475	1	1	0.947325	2.17123	1	1	0.140614	5.52085	1	1	0.0187912	0.493871	1	1	0.482206	0.0372228	1.12007	1.52252	0.434377
SLIT2	8.18679	4	1	0.0849706	4.91681	1	1	0.0265965	0.00368511	1	1	0.951594	0.424386	1	1	0.514756	2.8419	1	1	0.0918355	1.13877	0.0264481	-0.413429	0.945816
C12orf56	8.18001	4	1	0.0852023	4.71918	1	1	0.029828	0.510151	1	1	0.475074	0.886093	1	1	0.346538	2.06459	1	1	0.150756	-2.02143	-0.771556	-1.2357	1.58849
AC002310.1	8.16796	4	1	0.0856158	0.318167	1	1	0.572712	1.03566	1	1	0.308834	4.69102	1	1	0.0303206	2.12312	1	1	0.145091	-0.242035	0.586419	-1.14677	-0.726624
CRYAB	8.1501	4	1	0.0862321	3.68463	1	1	0.0549162	0.046328	1	1	0.829581	2.27444	1	1	0.131523	2.1447	1	1	0.143063	0.639762	-0.0746472	0.589215	0.789192
FOXM1	8.12911	4	1	0.0869616	0.377422	1	1	0.538986	1.30295	1	1	0.253675	0.96055	1	1	0.327048	5.48819	1	1	0.0191453	-0.62952	1.06246	4.93907	7.047
FAM117B	8.12449	4	1	0.0871231	0.928699	1	1	0.335201	4.68077	1	1	0.030502	2.19494	1	1	0.138465	0.320075	1	1	0.571563	-0.203285	-0.522386	-0.434354	0.159016
AC008568.1	8.11603	4	1	0.0874192	7.22169	1	1	0.00720277	0.403677	1	1	0.525197	0.00768561	1	1	0.930141	0.482972	1	1	0.487079	-1.85537	0.482947	-0.104022	0.632426
AL023581.1	8.11126	4	1	0.0875864	5.07271	1	1	0.0243054	1.51532	1	1	0.218329	0.39002	1	1	0.532289	1.13322	1	1	0.28709	-1.62537	0.798915	-0.491317	0.646863
KCTD11	8.11101	4	1	0.0875953	0.759695	1	1	0.383424	1.63453	1	1	0.201077	0.330481	1	1	0.565376	5.3863	1	1	0.0202954	-0.481211	0.749604	0.388069	1.72562
Z95115.1	8.09788	4	1	0.0880579	0.939177	1	1	0.33249	2.65895	1	1	0.102969	4.44722	1	1	0.034958	0.0525269	1	1	0.818723	-20.3	-3.17669	-3.31039	-0.320139
DNM3	8.09466	4	1	0.0881717	2.86658	1	1	0.0904368	2.13366	1	1	0.144097	2.81693	1	1	0.0932748	0.277491	1	1	0.59835	0.357708	-0.323714	-0.457009	0.144868
AL355838.1	8.09065	4	1	0.0883136	6.66794	1	1	0.00981627	0.515181	1	1	0.472905	8.10067e-05	1	1	0.992819	0.907447	1	1	0.340793	-1.29792	-0.389174	-0.00595576	0.607286
AP002336.2	8.08043	4	1	0.088676	3.34025	1	1	0.0676044	0.00997714	1	1	0.920435	3.51777	1	1	0.0607142	1.21244	1	1	0.27085	-0.477856	0.0234148	-0.560376	0.317937
SLC25A21-AS1	8.02725	4	1	0.0905851	1.57409	1	1	0.209614	0.579941	1	1	0.446335	1.25585	1	1	0.262438	4.61737	1	1	0.0316498	-0.998161	-0.538616	-1.03877	2.11231
USP46-AS1	8.00996	4	1	0.091214	7.62325	1	1	0.00576206	0.217503	1	1	0.640949	0.143105	1	1	0.705214	0.0261049	1	1	0.871644	-2.48675	-0.324703	-0.464044	-0.178148
PPP1R16A	8.00746	4	1	0.0913054	0.365947	1	1	0.545222	0.189713	1	1	0.663155	2.1608	1	1	0.141571	5.291	1	1	0.0214359	0.409737	0.245167	0.66317	1.6247
KCNH7	7.99966	4	1	0.0915906	2.88516	1	1	0.0893991	1.99857	1	1	0.157448	2.9827	1	1	0.0841588	0.133235	1	1	0.715101	-1.08766	-1.1153	-1.49796	-0.301284
AC084125.2	7.98498	4	1	0.0921301	7.8411	1	1	0.00510717	0.094461	1	1	0.758581	0.0492935	1	1	0.824297	0.000127347	1	1	0.990996	-2.73527	-0.330843	0.33306	0.0136652
HIST1H2AL	7.97697	4	1	0.0924255	0.0741414	1	1	0.7854	0.397306	1	1	0.528484	3.74157	1	1	0.0530745	3.76395	1	1	0.0523687	0.36748	0.787758	2.76552	2.32841
LGALS2	7.97462	4	1	0.0925125	3.12477	1	1	0.0771107	3.37792	1	1	0.0660755	0.471769	1	1	0.492175	1.00016	1	1	0.317272	2.0989	-2.40154	0.914099	-1.72254
PDE10A	7.97252	4	1	0.0925902	3.86217	1	1	0.0493863	0.254946	1	1	0.613614	3.82133	1	1	0.0506039	0.0340626	1	1	0.853574	-1.21453	-0.381958	-1.73735	-0.173797
AL049812.3	7.95135	4	1	0.0933765	1.02205	1	1	0.312034	0.0819376	1	1	0.774689	1.56347	1	1	0.211158	5.2839	1	1	0.0215234	-0.515444	0.177615	1.11941	1.98756
STAM-AS1	7.94634	4	1	0.0935638	6.68713	1	1	0.00971116	1.17336	1	1	0.278711	0.0736086	1	1	0.786153	0.0122412	1	1	0.911902	-1.41238	-0.530165	0.162334	0.0587703
BCL11B	7.92947	4	1	0.0941961	0.056813	1	1	0.811606	0.281118	1	1	0.595969	0.132949	1	1	0.715394	7.45859	1	1	0.00631343	-0.20083	-0.584268	-0.493531	-5.05947
[truncated: 1,004 more rows]

## Sheet: Start versus 7.5
Differential gene expression (DGE) over start and middle (7.5) points pseudotime trajectories
P-values obtained by Wald test are adjusted based on Benjamini-Hochberg correction
Sorted by waldStat
gene	waldStat	df	pvalue_adjusted	pvalue	waldStat_lineage1	df_lineage1	pvalue_lineage1_adjusted	pvalue_lineage1	waldStat_lineage2	df_lineage2	pvalue_lineage2_adjusted	pvalue_lineage2	waldStat_lineage3	df_lineage3	pvalue_lineage3_adjusted	pvalue_lineage3	waldStat_lineage4	df_lineage4	pvalue_lineage4_adjusted	pvalue_lineage4	logFClineage1	logFClineage2	logFClineage3	logFClineage4
IPCEF1	561.806	4	0	0	233.443	1	0	0	147.213	1	0	0	145.62	1	0	0	35.5304	1	3.76644e-05	2.51096e-09	-1.94304	-1.56396	-1.63027	-0.606268
GPNMB	529.483	4	0	0	192.86	1	0	0	184.706	1	0	0	148.195	1	0	0	3.72163	1	1	0.053712	2.96002	3.11855	3.66702	0.472012
CX3CR1	439.093	4	0	0	244.642	1	0	0	123.281	1	0	0	64.2366	1	1.66533e-11	1.11022e-15	6.93334	1	1	0.00846036	-2.61728	-1.73797	-1.23789	-0.306336
NAV3	437.386	4	0	0	225.648	1	0	0	108.545	1	0	0	95.4759	1	0	0	7.71638	1	1	0.00547219	-1.71179	-1.23862	-1.16808	-0.269101
ST6GALNAC3	432.525	4	0	0	187.77	1	0	0	116.701	1	0	0	95.2754	1	0	0	32.7797	1	0.000154825	1.03217e-08	-1.57109	-1.28864	-1.20731	-0.582771
NHSL1	394.063	4	0	0	136.275	1	0	0	128.663	1	0	0	107.597	1	0	0	21.5279	1	0.0523066	3.48711e-06	1.74701	1.74461	1.62922	0.745847
SYNDIG1	342.253	4	0	0	154.629	1	0	0	100.192	1	0	0	70.4247	1	0	0	17.0069	1	0.558676	3.7245e-05	-1.38874	-1.16286	-0.995561	-0.392604
CPM	336.556	4	0	0	119.495	1	0	0	103.875	1	0	0	111.087	1	0	0	2.09889	1	1	0.147406	1.57209	1.49612	1.63755	0.21377
ACTB	334.977	4	0	0	180.244	1	0	0	62.9709	1	3.16414e-11	2.10942e-15	77.3377	1	0	0	14.424	1	1	0.000145929	-1.57227	-0.974082	-1.08692	-0.412086
SH3RF3	330.906	4	0	0	135.914	1	0	0	106.691	1	0	0	42.5396	1	1.03899e-06	6.92659e-11	45.7611	1	2.00386e-07	1.33591e-11	-1.43373	-1.3404	-0.845263	-0.741656
CXCR4	329.416	4	0	0	78.1629	1	0	0	126.967	1	0	0	101.382	1	0	0	22.9038	1	0.0255467	1.70312e-06	2.10569	3.21397	2.63919	1.41828
PRKCA	320.345	4	0	0	105.163	1	0	0	118.386	1	0	0	64.1727	1	1.66533e-11	1.11022e-15	32.6234	1	0.000167791	1.11861e-08	-1.44699	-1.64543	-1.22598	-0.689051
ADGRG1	315.241	4	0	0	140.914	1	0	0	97.3875	1	0	0	68.3601	1	1.66533e-12	1.11022e-16	8.57959	1	1	0.00339952	-1.87415	-1.66223	-1.34082	-0.366832
P2RY12	310.007	4	0	0	185.435	1	0	0	61.2699	1	7.49401e-11	4.996e-15	63.1986	1	2.83107e-11	1.88738e-15	0.104017	1	1	0.747062	-1.94159	-1.07776	-1.10037	-0.0350883
FCGR3A	304.509	4	0	0	200.393	1	0	0	67.317	1	3.33067e-12	2.22045e-16	36.7557	1	2.0085e-05	1.339e-09	0.0435424	1	1	0.834707	-1.94099	-1.11143	-0.818742	0.0234854
SPATA6	299.727	4	0	0	131.143	1	0	0	95.1386	1	0	0	60.4871	1	1.11577e-10	7.43849e-15	12.9576	1	1	0.000318625	-1.73932	-1.60342	-1.25875	-0.460988
NUPR1	270.371	4	0	0	98.2262	1	0	0	88.5035	1	0	0	82.9487	1	0	0	0.692257	1	1	0.405398	2.44373	2.50803	2.60094	0.219955
IQGAP2	270.224	4	0	0	81.6885	1	0	0	103.407	1	0	0	74.6117	1	0	0	10.5169	1	1	0.00118287	1.8803	2.50447	2.05993	0.729717
KCNMA1	268.32	4	0	0	101.832	1	0	0	85.7619	1	0	0	80.0939	1	0	0	0.632128	1	1	0.426576	1.03034	0.998426	0.983542	0.0830296
RUNX1	262.913	4	0	0	116.988	1	0	0	81.3865	1	0	0	42.8281	1	8.96535e-07	5.9769e-11	21.7102	1	0.0475656	3.17104e-06	-1.12164	-0.979884	-0.717807	-0.437211
LINC02712	262.898	4	0	0	104.825	1	0	0	73.815	1	0	0	73.4068	1	0	0	10.8515	1	1	0.000987135	-4.02173	-2.79916	-2.6941	-0.562975
NCK2	260.442	4	0	0	94.3982	1	0	0	80.9489	1	0	0	48.6914	1	4.49357e-08	2.99571e-12	36.4034	1	2.40639e-05	1.60426e-09	-1.22157	-1.19978	-0.951256	-0.67062
AL357522.1	244.582	4	0	0	129.837	1	0	0	80.1136	1	0	0	34.5594	1	6.20146e-05	4.13431e-09	0.0723354	1	1	0.787966	-1.82459	-1.40988	-0.939964	-0.0338059
TLN2	239.779	4	0	0	130.078	1	0	0	53.3037	1	4.28657e-09	2.85771e-13	45.0215	1	2.92328e-07	1.94885e-11	11.3756	1	1	0.00074415	-1.60042	-1.06142	-0.992629	-0.389132
SERPINB9	236.903	4	0	0	114.822	1	0	0	53.3895	1	4.10338e-09	2.73559e-13	59.3742	1	1.94844e-10	1.29896e-14	9.31689	1	1	0.00227051	-1.62955	-1.15584	-1.26294	-0.389273
YWHAH	231.216	4	0	0	131.745	1	0	0	58.579	1	2.93099e-10	1.95399e-14	28.9008	1	0.00114274	7.61825e-08	11.9915	1	1	0.000534448	-1.61651	-1.15353	-0.817913	-0.418816
AIF1	222.317	4	0	0	139.703	1	0	0	39.9923	1	3.82448e-06	2.54965e-10	39.0129	1	6.31509e-06	4.21006e-10	3.60814	1	1	0.0574972	-1.70643	-0.938402	-0.933558	-0.245045
APOC2	221.075	4	0	0	164.677	1	0	0	20.8645	1	0.0739421	4.92947e-06	21.5974	1	0.0504455	3.36303e-06	13.9359	1	1	0.000189151	-1.83311	-0.657504	-0.68253	-0.468981
C1QA	220.066	4	0	0	137.428	1	0	0	43.2231	1	7.32621e-07	4.88414e-11	36.4086	1	2.39998e-05	1.59999e-09	3.00701	1	1	0.082905	-1.43865	-0.829119	-0.768912	0.191533
TMSB4X	216.363	4	0	0	135.506	1	0	0	37.3027	1	1.51719e-05	1.01146e-09	36.5648	1	2.21506e-05	1.47671e-09	6.98946	1	1	0.00819912	-1.41185	-0.775864	-0.772116	-0.299782
SPP1	215.53	4	0	0	115.783	1	0	0	32.0875	1	0.000221071	1.4738e-08	30.3434	1	0.000542891	3.61927e-08	37.316	1	1.50689e-05	1.00459e-09	-1.34017	-0.74055	-0.723983	-0.709995
KCNQ3	210.771	4	0	0	98.2005	1	0	0	51.6863	1	9.76719e-09	6.51146e-13	42.0923	1	1.30597e-06	8.70648e-11	18.7922	1	0.218637	1.45758e-05	-1.08475	-0.835649	-0.76765	-0.435694
PPA1	206.655	4	0	0	104.826	1	0	0	35.6844	1	3.48017e-05	2.32011e-09	65.7918	1	8.32667e-12	5.55112e-16	0.353027	1	1	0.552405	-2.17487	-1.26274	-1.82012	-0.0944564
IGSF21	203.401	4	0	0	90.1567	1	0	0	62.0033	1	5.16254e-11	3.44169e-15	50.9571	1	1.4162e-08	9.44134e-13	0.284396	1	1	0.593834	-1.5809	-1.35354	-1.21979	-0.0706138
MITF	197.851	4	0	0	53.4312	1	4.01679e-09	2.67786e-13	59.848	1	1.53211e-10	1.02141e-14	83.6671	1	0	0	0.904726	1	1	0.341518	1.13076	1.21356	1.55675	0.150516
ALOX5AP	195.811	4	0	0	99.7232	1	0	0	40.1039	1	3.61211e-06	2.40807e-10	52.1817	1	7.58893e-09	5.05929e-13	3.80186	1	1	0.0511956	-1.34142	-0.877708	-1.00716	-0.233764
AC131944.1	189.017	4	0	0	79.7548	1	0	0	47.91	1	6.69348e-08	4.46232e-12	48.6262	1	4.64545e-08	3.09697e-12	12.7265	1	1	0.000360514	-1.67545	-1.34093	-1.38782	-0.61124
BHLHE41	187.025	4	0	0	121.966	1	0	0	35.4453	1	3.93462e-05	2.62308e-09	29.0643	1	0.00105023	7.00154e-08	0.548995	1	1	0.458729	-1.20494	-0.67712	-0.605716	-0.071896
HIVEP3	185.439	4	0	0	62.6888	1	3.66374e-11	2.44249e-15	50.147	1	2.13979e-08	1.42653e-12	33.3435	1	0.000115854	7.72362e-09	39.2598	1	5.56508e-06	3.71005e-10	-1.06893	-0.98809	-0.818559	-0.764444
NIBAN1	183.702	4	0	0	77.2451	1	0	0	62.2092	1	4.66294e-11	3.10862e-15	27.5018	1	0.00235427	1.56951e-07	16.7463	1	0.640888	4.27258e-05	-1.48169	-1.40786	-0.956125	-0.623117
AL034397.3	181.77	4	0	0	77.8607	1	0	0	62.4374	1	4.16334e-11	2.77556e-15	37.7159	1	1.22755e-05	8.18368e-10	3.75569	1	1	0.0526281	-1.66956	-1.55032	-1.15724	-0.283237
C1QB	180.514	4	0	0	127.435	1	0	0	29.5433	1	0.000820223	5.46816e-08	23.4843	1	0.0188905	1.25937e-06	0.0516691	1	1	0.820184	-1.30395	-0.652999	-0.585613	-0.0240374
LPAR6	179.823	4	0	0	100.281	1	0	0	45.1492	1	2.73874e-07	1.82583e-11	30.2328	1	0.000574768	3.83179e-08	4.16066	1	1	0.0413733	-1.00691	-0.707866	-0.57371	0.18648
RASSF8	175.243	4	0	0	81.1194	1	0	0	44.4791	1	3.85627e-07	2.57084e-11	46.839	1	1.15596e-07	7.70639e-12	2.80581	1	1	0.0939232	-1.23588	-0.942095	-0.998102	-0.206918
PLAC8	173.182	4	0	0	86.8477	1	0	0	40.9393	1	2.3555e-06	1.57033e-10	45.104	1	2.80266e-07	1.86844e-11	0.290793	1	1	0.589713	-3.5662	-2.17039	-2.58031	-0.125065
CORO1A	168.63	4	0	0	86.4111	1	0	0	52.9339	1	5.17419e-09	3.44946e-13	24.5408	1	0.0109131	7.27542e-07	4.74435	1	1	0.0293946	-1.4841	-1.2149	-0.821978	-0.297091
ATP5F1E	167.854	4	0	0	87.5138	1	0	0	46.1022	1	1.68365e-07	1.12244e-11	22.2531	1	0.0358464	2.38976e-06	11.985	1	1	0.000536301	-1.32898	-0.995839	-0.704802	-0.450078
GAREM1	167.463	4	0	0	80.7322	1	0	0	60.2245	1	1.26565e-10	8.43769e-15	21.3298	1	0.058	3.86667e-06	5.17691	1	1	0.022889	-1.47696	-1.34895	-0.807147	-0.333048
KCNMB1	166.491	4	0	0	93.5818	1	0	0	20.0087	1	0.115638	7.70922e-06	47.5548	1	8.02325e-08	5.34883e-12	5.34584	1	1	0.0207718	-2.49281	-1.14507	-1.77614	-0.433352
ERC2	163.676	4	0	0	76.924	1	0	0	47.3917	1	8.71936e-08	5.81291e-12	33.4109	1	0.000111907	7.46046e-09	5.94919	1	1	0.0147241	-1.8999	-1.64135	-1.37155	-0.423155
SETBP1	158.586	4	0	0	69.1154	1	1.66533e-12	1.11022e-16	41.5439	1	1.72882e-06	1.15255e-10	24.7632	1	0.0097235	6.48233e-07	23.1639	1	0.0223143	1.48762e-06	-1.39389	-1.14878	-0.944814	-0.729595
SPRED1	158.186	4	0	0	79.3065	1	0	0	39.3557	1	5.29843e-06	3.53229e-10	29.1569	1	0.00100124	6.67493e-08	10.3675	1	1	0.00128254	-1.11752	-0.811088	-0.718367	-0.355298
LINC01736	157.891	4	0	0	99.0226	1	0	0	40.4965	1	2.95456e-06	1.96971e-10	17.2775	1	0.484474	3.22983e-05	1.09478	1	1	0.295414	-1.80576	-1.20807	-0.779194	-0.160956
IL1RAP	155.921	4	0	0	51.3503	1	1.15907e-08	7.72715e-13	53.1908	1	4.5397e-09	3.02647e-13	30.0183	1	0.000641982	4.27988e-08	21.3617	1	0.0570445	3.80297e-06	-1.20036	-1.35056	-1.05295	-0.702971
PDIA3	155.557	4	0	0	79.2223	1	0	0	52.1649	1	7.65388e-09	5.10259e-13	23.4151	1	0.0195827	1.30552e-06	0.754401	1	1	0.385087	-1.35839	-1.15748	-0.795954	-0.117676
TUBA1B	153.07	4	0	0	73.3028	1	0	0	31.2765	1	0.000335655	2.2377e-08	31.1522	1	0.00035785	2.38567e-08	17.3384	1	0.469199	3.12799e-05	-1.09477	-0.740833	-0.748667	-0.480945
S100A11	152.846	4	0	0	69.6028	1	1.66533e-12	1.11022e-16	18.4966	1	0.255314	1.70209e-05	48.6402	1	4.61264e-08	3.0751e-12	16.1061	1	0.898363	5.98909e-05	-1.15023	-0.616574	-1.00921	-0.504288
HAMP	151.511	4	0	0	108.613	1	0	0	1.94499	1	1	0.163127	5.53795	1	1	0.0186084	35.4146	1	3.9972e-05	2.6648e-09	-1.95913	0.256716	0.433555	0.969488
MLXIPL	151.078	4	0	0	49.3045	1	3.28737e-08	2.19158e-12	42.0808	1	1.3137e-06	8.75799e-11	51.9525	1	8.52818e-09	5.68545e-13	7.74062	1	1	0.00539922	-1.22237	-1.03321	-1.28378	-0.395214
ITGA9	149.514	4	0	0	72.5037	1	0	0	29.0225	1	0.00107313	7.15417e-08	36.6478	1	2.12278e-05	1.41519e-09	11.3398	1	1	0.000758636	-1.62368	-1.08516	-1.25573	-0.542981
STARD13	148.35	4	0	0	55.6107	1	1.32561e-09	8.83738e-14	35.7896	1	3.29723e-05	2.19815e-09	56.9361	1	6.76126e-10	4.50751e-14	0.0134202	1	1	0.907775	1.15134	0.937684	1.24022	0.0172876
GAPDH	148.293	4	0	0	92.9495	1	0	0	23.8534	1	0.0155939	1.03959e-06	27.6924	1	0.0021333	1.4222e-07	3.7975	1	1	0.0513292	-1.28984	-0.675974	-0.743959	-0.237734
PFN1	148.284	4	0	0	82.6823	1	0	0	28.4148	1	0.00146869	9.7913e-08	34.1236	1	7.75811e-05	5.17207e-09	3.06314	1	1	0.080087	-1.24312	-0.756533	-0.84049	-0.216934
P2RY13	146.121	4	0	0	89.5204	1	0	0	35.5506	1	3.72762e-05	2.48508e-09	20.5954	1	0.0850964	5.67309e-06	0.454418	1	1	0.500244	-1.71151	-1.06716	-0.815621	0.101075
HSPA5	145.705	4	0	0	49.6315	1	2.78261e-08	1.85507e-12	42.8991	1	8.64563e-07	5.76376e-11	50.9099	1	1.45067e-08	9.67115e-13	2.26436	1	1	0.132381	-1.2421	-1.23781	-1.37514	-0.242324
LST1	144.507	4	0	0	106.174	1	0	0	24.4482	1	0.0114504	7.63361e-07	13.3606	1	1	0.000256962	0.523405	1	1	0.469393	-1.38628	-0.680853	-0.500254	-0.085914
CYBA	144.477	4	0	0	104.494	1	0	0	21.9624	1	0.0417075	2.7805e-06	17.8664	1	0.355458	2.36972e-05	0.155084	1	1	0.693723	-1.17728	-0.557975	-0.510142	-0.0412344
OLFML3	144.378	4	0	0	81.6551	1	0	0	45.5017	1	2.28762e-07	1.52508e-11	6.30414	1	1	0.0120456	10.9173	1	1	0.000952687	-2.19157	-1.64155	-0.57755	-0.5956
LINC02742	142.775	4	0	0	67.1115	1	3.33067e-12	2.22045e-16	38.3479	1	8.87889e-06	5.91926e-10	37.0594	1	1.71881e-05	1.14587e-09	0.256513	1	1	0.612526	-2.21212	-1.74437	-1.7857	-0.111954
MAN1A1	142.04	4	0	0	45.4985	1	2.29128e-07	1.52752e-11	56.8481	1	7.06102e-10	4.70735e-14	37.7151	1	1.228e-05	8.18664e-10	1.9777	1	1	0.159633	1.03203	1.19703	0.976978	0.214808
LINC02798	141.929	4	0	0	68.1604	1	1.66533e-12	1.11022e-16	33.3616	1	0.00011478	7.65199e-09	34.1911	1	7.49372e-05	4.99581e-09	6.21584	1	1	0.0126613	-1.0654	-0.75644	-0.792434	-0.28468
CHST11	140.566	4	0	0	38.6751	1	7.50821e-06	5.00547e-10	38.3295	1	8.9627e-06	5.97513e-10	27.3178	1	0.00258926	1.72617e-07	36.2431	1	2.61262e-05	1.74175e-09	-0.55078	-0.575305	-0.493956	-0.501215
LGALS3	139.657	4	0	0	53.6391	1	3.61378e-09	2.40918e-13	45.3651	1	2.4528e-07	1.6352e-11	37.9536	1	1.0867e-05	7.24465e-10	2.69934	1	1	0.10039	2.70331	3.92988	2.66632	0.907453
MIR222HG	139.226	4	0	0	53.6456	1	3.60212e-09	2.40141e-13	26.9137	1	0.00319122	2.12748e-07	52.9681	1	5.08593e-09	3.39062e-13	5.69869	1	1	0.0169776	-2.199	-1.4901	-2.35229	-0.560729
KHDRBS3	137.933	4	0	0	63.1927	1	2.83107e-11	1.88738e-15	50.3369	1	1.94245e-08	1.29496e-12	24.2058	1	0.0129856	8.65707e-07	0.197131	1	1	0.657047	-1.22184	-1.10093	-0.781045	-0.0583624
CFL1	134.216	4	0	0	76.6642	1	0	0	15.2028	1	1	9.65614e-05	41.0498	1	2.226e-06	1.484e-10	1.29913	1	1	0.254372	-1.18903	-0.547515	-0.915951	-0.139842
HCST	131.729	4	0	0	83.5976	1	0	0	28.1697	1	0.00166698	1.11132e-07	19.9618	1	0.118504	7.90029e-06	0.000314187	1	1	0.985858	-1.69887	-1.04415	-0.88944	-0.00281672
EXT1	131.498	4	0	0	54.2068	1	2.70617e-09	1.80411e-13	23.2202	1	0.0216709	1.44473e-06	31.9133	1	0.000241809	1.61206e-08	22.1572	1	0.0376811	2.51207e-06	-1.42913	-1.00976	-1.2014	-0.820167
BACH1	130.77	4	0	0	53.3362	1	4.21663e-09	2.81108e-13	41.3691	1	1.89049e-06	1.26033e-10	19.9574	1	0.118782	7.9188e-06	16.1078	1	0.897555	5.9837e-05	-0.854355	-0.832035	-0.568954	-0.438312
GSTM3	130.473	4	0	0	55.4498	1	1.43885e-09	9.59233e-14	44.2366	1	4.36488e-07	2.90992e-11	27.7025	1	0.00212214	1.41476e-07	3.08391	1	1	0.07907	-1.81991	-1.68207	-1.31539	-0.361492
FSCN1	130.021	4	0	0	76.5727	1	0	0	28.9686	1	0.00110344	7.35627e-08	24.0944	1	0.013759	9.17267e-07	0.385063	1	1	0.534906	-1.86869	-1.16404	-1.08208	-0.101443
HSP90B1	128.681	4	0	0	68.0655	1	1.66533e-12	1.11022e-16	36.9916	1	1.77955e-05	1.18637e-09	20.392	1	0.094638	6.3092e-06	3.23217	1	1	0.0722048	-1.20067	-0.952541	-0.712734	-0.245456
MYO1D	126.876	4	0	0	50.1979	1	2.085e-08	1.39e-12	36.2253	1	2.63663e-05	1.75775e-09	40.0008	1	3.80779e-06	2.53853e-10	0.451819	1	1	0.501472	2.10146	1.63664	1.96005	0.228646
LINC02232	126.852	4	0	0	91.9566	1	0	0	15.3497	1	1	8.93348e-05	18.3598	1	0.274311	1.82874e-05	1.1858	1	1	0.276179	-1.33055	-0.557311	-0.634043	-0.134058
RASGEF1C	125.234	4	0	0	67.7981	1	3.33067e-12	2.22045e-16	44.6183	1	3.59164e-07	2.39443e-11	7.45801	1	1	0.00631549	5.35978	1	1	0.0206064	-1.49188	-1.3007	-0.525752	-0.34164
SERPINA1	123.663	4	0	0	66.679	1	4.996e-12	3.33067e-16	22.9501	1	0.0249388	1.66259e-06	34.0055	1	8.24333e-05	5.49556e-09	0.0283483	1	1	0.866293	-1.39157	-0.856236	-1.05242	0.0252722
GNLY	122.961	4	0	0	61.2347	1	7.66054e-11	5.10703e-15	27.2238	1	0.00271816	1.81211e-07	29.9039	1	0.000680999	4.53999e-08	4.59903	1	1	0.03199	-2.23383	-1.52681	-1.62398	-0.512098
TANC1	122.371	4	0	0	35.6711	1	3.50401e-05	2.336e-09	44.0684	1	4.75656e-07	3.17104e-11	33.7396	1	9.45063e-05	6.30042e-09	8.89214	1	1	0.00286401	-1.24875	-1.62474	-1.36957	-0.522267
ANKRD22	121.329	4	0	0	58.3248	1	3.33067e-10	2.22045e-14	27.8925	1	0.00192368	1.28245e-07	31.9373	1	0.00023885	1.59233e-08	3.17474	1	1	0.0747851	-2.17363	-1.45357	-1.5968	-0.39535
EYA2	120.035	4	0	0	39.138	1	5.92329e-06	3.94886e-10	40.159	1	3.51162e-06	2.34108e-10	37.5854	1	1.31248e-05	8.74984e-10	3.15298	1	1	0.0757886	2.56329	3.14541	2.9173	0.984428
MYL6	119.988	4	0	0	71.0388	1	0	0	23.2198	1	0.0216755	1.44503e-06	22.9341	1	0.025148	1.67653e-06	2.79486	1	1	0.0945671	-1.30373	-0.753008	-0.773463	-0.229704
CCND1	119.831	4	0	0	78.4812	1	0	0	19.3423	1	0.163889	1.09259e-05	19.0754	1	0.188477	1.25651e-05	2.93214	1	1	0.0868323	-2.29646	-1.20426	-1.19497	-0.328305
LINC00578	119.196	4	0	0	80.6294	1	0	0	17.5612	1	0.417317	2.78212e-05	12.5948	1	1	0.00038683	8.4102	1	1	0.00373122	-2.32198	-1.09649	-0.858393	-0.586587
ZFP36L1	119.109	4	0	0	78.5244	1	0	0	19.6092	1	0.142513	9.50087e-06	16.8938	1	0.592969	3.95313e-05	4.08147	1	1	0.0433559	-0.906645	-0.479939	-0.436578	-0.185908
CECR2	119.07	4	0	0	41.4666	1	1.79854e-06	1.19903e-10	48.9956	1	3.84809e-08	2.56539e-12	14.0839	1	1	0.000174838	14.5235	1	1	0.000138419	-1.74193	-2.0212	-1.04191	-0.834542
ARHGAP20	117.911	4	0	0	60.0518	1	1.38223e-10	9.21485e-15	24.1186	1	0.0135872	9.05811e-07	30.4755	1	0.000507158	3.38105e-08	3.2655	1	1	0.0707513	-2.09678	-1.24465	-1.47327	-0.411432
PLD4	117.348	4	0	0	81.4589	1	0	0	19.0895	1	0.187096	1.2473e-05	12.4837	1	1	0.000410518	4.31574	1	1	0.0377614	-1.64805	-0.819679	-0.690265	-0.307044
KCNIP1	117.327	4	0	0	51.1514	1	1.28264e-08	8.55094e-13	31.8596	1	0.000248594	1.65729e-08	17.6731	1	0.393464	2.62309e-05	16.6428	1	0.676801	4.51201e-05	-1.36571	-1.0885	-0.855143	-0.665018
PDE3B	116.841	4	0	0	38.0356	1	1.04199e-05	6.94659e-10	31.9076	1	0.000242519	1.61679e-08	44.8972	1	3.11479e-07	2.07653e-11	2.0001	1	1	0.157289	0.709003	0.66611	0.828973	0.160056
KCNK13	116.609	4	0	0	41.8349	1	1.48974e-06	9.93162e-11	46.9945	1	1.06778e-07	7.11853e-12	17.4587	1	0.440434	2.93623e-05	10.3212	1	1	0.00131514	-1.03404	-1.09373	-0.703174	-0.455909
LGMN	116.23	4	0	0	28.8039	1	0.00120137	8.00911e-08	47.8877	1	6.77008e-08	4.51339e-12	31.4993	1	0.000299263	1.99509e-08	8.0389	1	1	0.00457834	1.20479	1.78027	1.37105	0.685594
FCGR1A	116.046	4	0	0	65.0766	1	9.99201e-12	6.66134e-16	28.4989	1	0.00140626	9.37509e-08	21.148	1	0.0637712	4.25141e-06	1.32212	1	1	0.250212	-1.06697	-0.728166	-0.621321	-0.132785
TMSB10	115.196	4	0	0	72.8706	1	0	0	16.3803	1	0.777331	5.1822e-05	18.872	1	0.209684	1.39789e-05	7.07344	1	1	0.00782347	-1.13673	-0.564233	-0.608971	-0.329621
SAMD4A	115.182	4	0	0	44.2213	1	4.39908e-07	2.93272e-11	33.1578	1	0.000127465	8.49769e-09	32.6904	1	0.000162109	1.08072e-08	5.11302	1	1	0.023747	1.27186	1.09821	1.155	0.427652
AP005530.1	113.61	4	0	0	58.9937	1	2.36478e-10	1.57652e-14	27.4967	1	0.00236039	1.5736e-07	21.4781	1	0.0536853	3.57902e-06	5.64111	1	1	0.0175441	-2.32769	-1.30875	-1.19533	-0.479553
HDAC9	112.961	4	0	0	62.7703	1	3.4972e-11	2.33147e-15	36.5189	1	2.26793e-05	1.51195e-09	13.6023	1	1	0.000225908	0.069671	1	1	0.791816	-0.941412	-0.74401	-0.462609	0.0283899
KBTBD12	112.879	4	0	0	67.5692	1	3.33067e-12	2.22045e-16	28.2893	1	0.00156705	1.0447e-07	10.1873	1	1	0.00141413	6.83278	1	1	0.00894998	-1.5477	-1.00199	-0.628788	-0.403016
S100A8	112.854	4	0	0	13.7569	1	1	0.000208051	24.1463	1	0.0133928	8.92854e-07	11.973	1	1	0.00053977	62.9772	1	3.16414e-11	2.10942e-15	-1.90692	-2.69734	-1.75065	-3.38769
IKZF2	111.59	4	0	0	36.4892	1	2.30276e-05	1.53518e-09	30.1128	1	0.000611454	4.07636e-08	32.346	1	0.000193537	1.29024e-08	12.6417	1	1	0.000377234	-1.23183	-1.16181	-1.2867	-0.616615
RGS16	111.086	4	0	0	44.5332	1	3.75122e-07	2.50081e-11	31.2335	1	0.000343182	2.28788e-08	20.2968	1	0.099466	6.63106e-06	15.0226	1	1	0.000106233	-1.60697	-1.40789	-1.22562	-0.82871
FCGR2B	110.695	4	0	0	45.8747	1	1.89099e-07	1.26066e-11	31.5341	1	0.000293955	1.9597e-08	28.8104	1	0.00119733	7.98221e-08	4.47593	1	1	0.0343755	2.54396	1.99281	2.20069	0.885249
FOXP2	110.406	4	0	0	50.3886	1	1.89182e-08	1.26121e-12	45.1311	1	2.76416e-07	1.84277e-11	13.2607	1	1	0.000271025	1.62574	1	1	0.202293	-1.0788	-1.08651	-0.592259	0.181448
SH3BGRL3	110.368	4	0	0	75.2653	1	0	0	7.94131	1	1	0.0048319	18.6124	1	0.240258	1.60172e-05	8.54872	1	1	0.00345764	-1.52757	-0.514316	-0.796092	-0.46012
FNIP2	108.54	4	0	0	29.2046	1	0.000976847	6.51231e-08	30.6505	1	0.000463418	3.08945e-08	48.5938	1	4.72306e-08	3.1487e-12	0.0912485	1	1	0.762596	0.756695	0.793008	1.08291	0.0453219
GADD45B	108.293	4	0	0	27.0514	1	0.00297181	1.98121e-07	35.0841	1	4.73644e-05	3.15763e-09	39.4845	1	4.96002e-06	3.30668e-10	6.67289	1	1	0.00978904	1.43786	1.99125	2.22103	0.806599
FPR1	106.615	4	0	0	62.668	1	3.66374e-11	2.44249e-15	15.6768	1	1	7.51414e-05	27.6007	1	0.00223689	1.49126e-07	0.669755	1	1	0.413137	-1.23383	-0.649701	-0.877451	-0.111449
TNFRSF13C	106.556	4	0	0	62.1336	1	4.82947e-11	3.21965e-15	28.4699	1	0.0014275	9.51666e-08	15.9082	1	0.997343	6.64895e-05	0.044245	1	1	0.833398	-1.0032	-0.872589	-0.994337	0.0385009
CDK14	106.279	4	0	0	32.1421	1	0.000214942	1.43295e-08	39.8564	1	4.10013e-06	2.73342e-10	33.0193	1	0.000136875	9.12503e-09	1.26113	1	1	0.261437	1.52925	1.75658	1.69976	-0.316632
EMB	105.881	4	0	0	50.4404	1	1.84253e-08	1.22835e-12	21.1693	1	0.0630681	4.20454e-06	29.9233	1	0.000674216	4.49477e-08	4.34781	1	1	0.0370565	-1.77865	-1.16213	-1.44705	-0.403811
SDF2L1	105.13	4	0	0	47.589	1	7.88419e-08	5.25613e-12	25.9962	1	0.00513135	3.4209e-07	24.3965	1	0.0117616	7.84106e-07	7.14857	1	1	0.00750239	-1.68175	-1.33224	-1.32493	-0.527953
ADAMTSL2	104.052	4	0	0	43.487	1	6.40185e-07	4.2679e-11	25.5551	1	0.00644891	4.29928e-07	32.0921	1	0.000220552	1.47035e-08	2.91756	1	1	0.0876205	-2.16049	-1.65654	-2.04221	-0.421128
SPNS2	103.322	4	0	0	52.1521	1	7.70384e-09	5.13589e-13	16.1839	1	0.862222	5.74815e-05	27.3066	1	0.00260426	1.73617e-07	7.67951	1	1	0.00558514	-1.45833	-0.803329	-1.16327	-0.475786
XACT	102.33	4	0	0	40.3085	1	3.2529e-06	2.1686e-10	39.8347	1	4.14596e-06	2.76397e-10	2.5253	1	1	0.112033	19.6613	1	0.138679	9.24527e-06	-1.3686	-1.43718	-0.352298	-0.839569
C1orf162	101.643	4	0	0	55.1006	1	1.71696e-09	1.14464e-13	30.0237	1	0.000640194	4.26796e-08	14.949	1	1	0.000110455	1.56922	1	1	0.21032	-1.32971	-1.0497	-0.752698	-0.200599
MMRN1	101.431	4	0	0	53.2144	1	4.48641e-09	2.99094e-13	22.3328	1	0.0343891	2.29261e-06	25.3531	1	0.00716067	4.77378e-07	0.530241	1	1	0.466506	-2.14989	-1.48153	-1.57605	-0.172482
AL445623.2	101.284	4	0	0	57.2849	1	5.66214e-10	3.77476e-14	14.158	1	1	0.000168081	19.9322	1	0.120354	8.02357e-06	9.90894	1	1	0.00164478	-2.43338	-1.19116	-1.47477	-0.884287
OXR1	100.928	4	0	0	62.9796	1	3.16414e-11	2.10942e-15	16.3436	1	0.792521	5.28347e-05	14.7156	1	1	0.000125005	6.88872	1	1	0.00867414	-0.866221	-0.467051	-0.446305	-0.266625
AL163541.1	100.74	4	0	0	33.0999	1	0.000131317	8.75449e-09	27.9312	1	0.00188564	1.2571e-07	37.5545	1	1.33343e-05	8.88953e-10	2.1542	1	1	0.14218	-0.642095	-0.619105	-0.721869	-0.152808
RPL23	100.637	4	0	0	62.6214	1	3.83027e-11	2.55351e-15	16.1201	1	0.89174	5.94493e-05	10.5856	1	1	0.00113972	11.3101	1	1	0.000770855	-1.10795	-0.57993	-0.479699	-0.433842
MAFB	100.579	4	0	0	14.0827	1	1	0.000174944	49.147	1	3.56215e-08	2.37477e-12	35.4928	1	3.83986e-05	2.55991e-09	1.85605	1	1	0.173081	0.622233	1.25089	1.0662	0.238517
PDE8A	100.476	4	0	0	44.3342	1	4.1525e-07	2.76833e-11	22.1879	1	0.0370849	2.47233e-06	33.0381	1	0.000135552	9.03682e-09	0.916211	1	1	0.338472	0.956205	0.691028	0.891993	0.144583
DHRS9	99.6992	4	0	0	50.7927	1	1.53977e-08	1.02651e-12	35.3594	1	4.11215e-05	2.74143e-09	10.6974	1	1	0.00107284	2.84967	1	1	0.0913925	-1.37066	-1.11036	-0.620393	-0.273413
SGK1	98.9219	4	0	0	31.044	1	0.000378371	2.52248e-08	42.2782	1	1.18757e-06	7.91713e-11	17.5247	1	0.425391	2.83594e-05	8.07506	1	1	0.00448787	0.851446	1.03576	0.660262	0.454428
S100A9	98.9113	4	0	0	24.6009	1	0.0105777	7.05179e-07	7.2196	1	1	0.00721118	6.8234	1	1	0.00899712	60.2673	1	1.249e-10	8.32667e-15	-1.93165	-1.1914	-1.15898	-2.48621
CD14	98.0004	4	0	0	51.7357	1	9.52405e-09	6.34937e-13	28.4279	1	0.00145883	9.72552e-08	16.6433	1	0.676624	4.51083e-05	1.19348	1	1	0.27463	-1.0375	-0.796266	-0.611737	0.142815
FCER1G	97.9154	4	0	0	44.3506	1	4.11786e-07	2.74524e-11	20.1383	1	0.108058	7.20384e-06	30.1793	1	0.000590844	3.93896e-08	3.24715	1	1	0.0715477	-0.902582	-0.633277	-0.78064	-0.223021
MED12L	97.1204	4	0	0	57.2626	1	5.7121e-10	3.80806e-14	11.7861	1	1	0.00059673	28.0235	1	0.00179775	1.1985e-07	0.0481216	1	1	0.826365	-2.06605	-0.800785	-1.3252	-0.0427508
DBI	95.4534	4	0	0	58.4514	1	3.13083e-10	2.08722e-14	15.9684	1	0.966106	6.44071e-05	9.39791	1	1	0.00217233	11.6356	1	1	0.000646998	-1.3746	-0.710793	-0.573542	-0.528405
C1QC	95.4457	4	0	0	64.5136	1	1.4988e-11	9.99201e-16	17.0636	1	0.542224	3.61483e-05	13.4471	1	1	0.000245386	0.421415	1	1	0.516232	-0.915981	-0.492391	-0.439574	-0.0683179
TIAM1	94.2444	4	0	0	54.2694	1	2.62124e-09	1.74749e-13	25.9214	1	0.00533399	3.55599e-07	13.6901	1	1	0.000215591	0.363445	1	1	0.546599	-1.1123	-0.794931	-0.602519	0.0826975
LIMK2	92.4573	4	0	0	22.5589	1	0.0305702	2.03801e-06	38.862	1	6.82283e-06	4.54855e-10	15.4424	1	1	8.50593e-05	15.594	1	1	7.85019e-05	-0.92694	-1.35379	-0.887396	-0.708447
MAP1B	92.45	4	0	0	57.573	1	4.87943e-10	3.25295e-14	22.7649	1	0.0274615	1.83076e-06	0.349882	1	1	0.55418	11.7621	1	1	0.000604478	-0.667368	-0.567443	0.0804411	-0.47934
PLIN2	92.1795	4	0	0	36.3611	1	2.45912e-05	1.63941e-09	28.1909	1	0.00164884	1.09923e-07	26.0313	1	0.00503901	3.35934e-07	1.59631	1	1	0.206427	2.03189	1.85179	1.68219	0.476571
TLR10	92.1456	4	0	0	43.6504	1	5.88907e-07	3.92605e-11	26.4477	1	0.00406165	2.70777e-07	19.8859	1	0.123309	8.22061e-06	2.1617	1	1	0.141488	-2.04464	-1.44765	-1.28252	-0.298928
TMEM163	92.0754	4	0	0	42.6099	1	1.0023e-06	6.68203e-11	18.0472	1	0.323237	2.15491e-05	28.7823	1	0.00121485	8.09897e-08	2.636	1	1	0.104466	-1.53998	-1.08785	-1.33975	-0.347345
RPL37A	91.3374	4	0	0	60.027	1	1.39888e-10	9.32587e-15	15.2413	1	1	9.46101e-05	12.5353	1	1	0.000399337	3.53375	1	1	0.0601316	-0.958472	-0.503282	-0.462456	-0.218062
LINC01684	90.4834	4	0	0	53.3762	1	4.13169e-09	2.75446e-13	18.5832	1	0.243977	1.62651e-05	15.8601	1	1	6.82027e-05	2.66396	1	1	0.102645	-1.59118	-0.953058	-0.859714	0.299731
AC098679.1	90.4463	4	0	0	47.3138	1	9.07258e-08	6.04838e-12	16.1175	1	0.892968	5.95312e-05	20.2741	1	0.100656	6.71039e-06	6.74092	1	1	0.00942262	-2.53602	-1.35445	-1.54621	-0.600845
ACTG1	90.2774	4	0	0	58.7936	1	2.63123e-10	1.75415e-14	9.44607	1	1	0.00211602	17.7779	1	0.372381	2.48254e-05	4.25984	1	1	0.0390237	-1.18619	-0.501357	-0.700924	-0.289859
ZNF804A	89.809	4	0	0	34.372	1	6.82828e-05	4.55219e-09	32.0021	1	0.000231013	1.54009e-08	23.3365	1	0.0203991	1.35994e-06	0.098437	1	1	0.753713	1.31938	1.32087	1.13352	-0.0718938
GALNTL6	89.1289	4	0	0	35.0788	1	4.74947e-05	3.16631e-09	38.854	1	6.85072e-06	4.56715e-10	15.1948	1	1	9.69705e-05	0.00134541	1	1	0.97074	2.93744	4.21736	2.18458	-0.0266362
LINC01141	88.7313	4	0	0	55.3436	1	1.51879e-09	1.01252e-13	14.4184	1	1	0.000146362	16.0358	1	0.932332	6.21555e-05	2.93351	1	1	0.0867588	-1.5186	-0.736327	-0.793788	0.288443
PDGFC	88.7191	4	0	0	10.6249	1	1	0.00111572	33.3728	1	0.00011412	7.60802e-09	36.4258	1	2.3788e-05	1.58587e-09	8.29551	1	1	0.00397432	0.619631	1.31115	1.3836	0.597365
ADGRG5	88.5344	4	0	0	16.1319	1	0.886228	5.90819e-05	31.0246	1	0.00038216	2.54774e-08	16.6889	1	0.660586	4.4039e-05	24.689	1	0.0101049	6.7366e-07	-2.3839	-3.34254	-2.3563	-1.72928
TBC1D8	88.0255	4	0	0	42.7397	1	9.37953e-07	6.25302e-11	26.4048	1	0.00415285	2.76857e-07	15.4245	1	1	8.58657e-05	3.45651	1	1	0.0630033	-1.08741	-0.962627	-0.727657	-0.288419
RPL37	87.9568	4	0	0	47.8617	1	6.86068e-08	4.57379e-12	12.5278	1	1	0.000400939	21.011	1	0.0684997	4.56665e-06	6.55638	1	1	0.0104509	-0.949589	-0.504627	-0.660132	-0.32584
CLEC9A	87.6468	4	0	0	39.6178	1	4.63272e-06	3.08848e-10	46.3847	1	1.45755e-07	9.717e-12	1.63079	1	1	0.201594	0.0134369	1	1	0.907718	-1.69756	-1.94302	-0.350206	-0.0233432
SCFD2	86.8717	4	0	0	29.2705	1	0.000944199	6.29466e-08	27.7839	1	0.00203481	1.35654e-07	18.6464	1	0.236012	1.57341e-05	11.1709	1	1	0.000830894	-0.907291	-0.902949	-0.757089	-0.484423
YBX1	86.1356	4	0	0	44.9809	1	2.98443e-07	1.98962e-11	9.4889	1	1	0.00206719	15.6973	1	1	7.43284e-05	15.9684	1	0.966136	6.44091e-05	-0.974473	-0.464947	-0.607235	-0.535017
CCDC26	85.3592	4	0	0	54.0225	1	2.97262e-09	1.98175e-13	12.4869	1	1	0.000409814	15.9205	1	0.99089	6.60593e-05	2.92934	1	1	0.086983	-1.51276	-0.788143	-0.899632	0.312806
STEAP1B	83.9233	4	0	0	42.2137	1	1.22737e-06	8.1825e-11	17.9815	1	0.334591	2.23061e-05	15.6473	1	1	7.63229e-05	8.08086	1	1	0.00447353	-1.58754	-1.03829	-1.01624	-0.582504
AC243960.1	83.4078	4	0	0	44.8514	1	3.18857e-07	2.12571e-11	7.61179	1	1	0.00579878	28.8639	1	0.00116471	7.76476e-08	2.08076	1	1	0.149166	-1.73883	-0.691563	-1.42188	-0.332125
LINC00486	81.3885	4	1.66533e-12	1.11022e-16	47.5852	1	7.89985e-08	5.26656e-12	18.994	1	0.196696	1.31131e-05	13.3279	1	1	0.000261486	1.48142	1	1	0.223553	-0.746791	-0.493496	-0.41439	-0.122642
MS4A4A	81.0468	4	1.66533e-12	1.11022e-16	7.55345	1	1	0.00598953	30.5702	1	0.000482991	3.21994e-08	15.2112	1	1	9.61313e-05	27.7119	1	0.00211196	1.40798e-07	0.428471	0.917211	0.642873	0.887853
ACY3	80.4283	4	1.66533e-12	1.11022e-16	30.0423	1	0.000634101	4.22734e-08	19.5024	1	0.150709	1.00473e-05	24.1178	1	0.0135931	9.06208e-07	6.76586	1	1	0.00929183	-2.38393	-1.92049	-2.45855	-0.782531
FAM198B-AS1	79.5418	4	3.33067e-12	2.22045e-16	34.5199	1	6.32862e-05	4.21908e-09	29.44	1	0.000865109	5.76739e-08	6.99208	1	1	0.00818712	8.58979	1	1	0.00338053	-1.32728	-1.35829	-0.70426	-0.582787
AC009505.1	79.4479	4	3.33067e-12	2.22045e-16	35.0838	1	4.73719e-05	3.15812e-09	22.1278	1	0.0382641	2.55094e-06	20.7702	1	0.0776728	5.17818e-06	1.46609	1	1	0.225964	-1.7805	-1.41599	-1.28066	-0.303545
KLHL6	78.7698	4	4.996e-12	3.33067e-16	22.5277	1	0.0310707	2.07138e-06	29.9285	1	0.000672396	4.48264e-08	23.6082	1	0.0177129	1.18086e-06	2.70537	1	1	0.100011	0.832724	1.01553	0.956722	0.325889
IL1B	78.6307	4	4.996e-12	3.33067e-16	31.0692	1	0.000373485	2.4899e-08	32.5781	1	0.000171744	1.14496e-08	7.41159	1	1	0.0064805	7.57181	1	1	0.00592881	-2.48434	-3.02746	-1.35961	-0.997493
MIR646HG	78.6207	4	4.996e-12	3.33067e-16	45.1205	1	2.77909e-07	1.85273e-11	23.119	1	0.0228418	1.52279e-06	8.23995	1	1	0.00409782	2.14127	1	1	0.143383	-1.14018	-0.856896	-0.518072	-0.240696
CPED1	78.4944	4	4.996e-12	3.33067e-16	29.9197	1	0.000675461	4.50308e-08	29.9811	1	0.000654423	4.36282e-08	18.5755	1	0.244962	1.63308e-05	0.0181034	1	1	0.892969	-0.768704	-0.855175	-0.662436	0.01732
AP000439.2	77.8728	4	6.66134e-12	4.44089e-16	28.5222	1	0.00138947	9.26315e-08	20.8331	1	0.0751626	5.01084e-06	25.8851	1	0.00543521	3.62347e-07	2.63234	1	1	0.104707	-2.30022	-1.95076	-2.29139	-0.436918
RPL27	77.5584	4	8.32667e-12	5.55112e-16	45.6471	1	2.12397e-07	1.41598e-11	7.20455	1	1	0.00727189	17.1061	1	0.530224	3.53483e-05	7.60062	1	1	0.00583481	-0.975689	-0.397844	-0.624924	-0.362514
NAMPT	77.4736	4	8.32667e-12	5.55112e-16	12.9609	1	1	0.000318069	31.9249	1	0.000240377	1.60252e-08	31.0106	1	0.000384942	2.56628e-08	1.5773	1	1	0.20915	0.562953	1.0495	1.1091	0.231371
PTPRG	77.3389	4	9.99201e-12	6.66134e-16	30.6382	1	0.000466372	3.10914e-08	27.7483	1	0.00207253	1.38169e-07	16.3753	1	0.779383	5.19589e-05	2.57716	1	1	0.108416	1.08843	1.04263	0.797074	-0.297404
AC008083.3	77.1254	4	9.99201e-12	6.66134e-16	65.296	1	9.99201e-12	6.66134e-16	0.356689	1	1	0.550351	11.2674	1	1	0.000788794	0.205298	1	1	0.650478	-1.18082	-0.101587	-0.782754	-0.101879
CLEC17A	76.7709	4	1.33227e-11	8.88178e-16	27.602	1	0.00223538	1.49025e-07	10.1299	1	1	0.00145881	30.8663	1	0.000414651	2.76434e-08	8.1727	1	1	0.00425256	-2.12964	-1.30719	-2.21794	-0.999073
RPLP2	75.594	4	2.16493e-11	1.44329e-15	45.3481	1	2.47427e-07	1.64951e-11	16.0612	1	0.919917	6.13278e-05	8.10252	1	1	0.00442037	6.08221	1	1	0.013655	-0.913055	-0.566133	-0.405445	-0.310318
DAPK1	75.1756	4	2.66454e-11	1.77636e-15	32.2927	1	0.000198914	1.3261e-08	28.1092	1	0.00171991	1.14661e-07	12.6772	1	1	0.000370132	2.09642	1	1	0.147645	2.61136	2.56754	1.52616	0.781532
PRKCA-AS1	75.0937	4	2.83107e-11	1.88738e-15	35.2646	1	4.31727e-05	2.87818e-09	30.3431	1	0.000542981	3.61987e-08	9.47232	1	1	0.00208596	0.0136779	1	1	0.906898	-2.30566	-2.14179	-1.12709	0.0378728
ALOX15B	74.8134	4	3.33067e-11	2.22045e-15	28.7598	1	0.00122901	8.19343e-08	11.0902	1	1	0.000867843	24.96	1	0.00877975	5.85317e-07	10.0034	1	1	0.0015625	1.55787	0.842804	1.39377	0.990352
FTH1	74.7744	4	3.33067e-11	2.22045e-15	39.0874	1	6.07876e-06	4.0525e-10	14.1818	1	1	0.00016597	14.0874	1	1	0.000174505	7.41774	1	1	0.00645839	-0.810111	-0.511926	-0.51543	-0.330567
SULT1C2	74.3544	4	4.16334e-11	2.77556e-15	28.3183	1	0.00154376	1.02918e-07	22.7256	1	0.0280298	1.86865e-06	21.3379	1	0.0577551	3.85034e-06	1.97254	1	1	0.160178	2.67907	2.14862	2.60066	0.835124
PEAK1	74.2746	4	4.32987e-11	2.88658e-15	23.0639	1	0.0235059	1.56706e-06	22.8989	1	0.0256122	1.70748e-06	21.3284	1	0.0580433	3.86955e-06	6.98342	1	1	0.00822683	0.674238	0.71355	0.712158	0.385952
ZEB1	74.1572	4	4.4964e-11	2.9976e-15	30.3669	1	0.000536369	3.57579e-08	23.577	1	0.0180022	1.20015e-06	19.5701	1	0.145466	9.69773e-06	0.6433	1	1	0.422518	-0.815714	-0.756611	-0.687175	-0.112624
RPLP1	73.9173	4	4.996e-11	3.33067e-15	46.7801	1	1.19125e-07	7.94165e-12	10.4341	1	1	0.00123708	15.2757	1	1	9.2905e-05	1.42744	1	1	0.232183	-0.911813	-0.449729	-0.547706	-0.148799
CD69	72.7429	4	8.99281e-11	5.9952e-15	42.3637	1	1.13678e-06	7.57852e-11	19.8124	1	0.12814	8.54266e-06	8.27702	1	1	0.004015	2.2898	1	1	0.130227	-2.01267	-1.4975	-0.896967	-0.411532
ARL17B	72.5892	4	9.65894e-11	6.43929e-15	53.3376	1	4.2133e-09	2.80886e-13	5.28843	1	1	0.0214675	8.83236	1	1	0.00295935	5.13089	1	1	0.0235037	-0.531172	-0.210862	-0.3867	-0.269135
NACA	72.5556	4	9.82547e-11	6.55032e-15	50.7867	1	1.5446e-08	1.02973e-12	5.0804	1	1	0.0241978	13.4416	1	1	0.000246101	3.24684	1	1	0.0715612	-0.970955	-0.319561	-0.525733	-0.227118
GPR34	72.5293	4	9.99201e-11	6.66134e-15	47.8886	1	6.76692e-08	4.51128e-12	16.3295	1	0.798442	5.32295e-05	5.18277	1	1	0.022812	3.12844	1	1	0.0769375	-0.902605	-0.540036	-0.300602	0.207858
MANF	72.4936	4	1.01585e-10	6.77236e-15	39.4082	1	5.15767e-06	3.43845e-10	20.4619	1	0.0912437	6.08291e-06	11.7913	1	1	0.000595071	0.832089	1	1	0.361669	-1.57998	-1.21223	-0.893519	-0.192496
AL627316.1	72.0312	4	1.26565e-10	8.43769e-15	42.3946	1	1.11896e-06	7.45971e-11	2.03354	1	1	0.153862	22.71	1	0.0282583	1.88389e-06	4.89316	1	1	0.0269633	-2.80025	-0.622098	-2.18832	-0.78613
C4orf19	72.0166	4	1.28231e-10	8.54872e-15	38.2649	1	9.26438e-06	6.17626e-10	23.9242	1	0.015031	1.00207e-06	9.82398	1	1	0.00172251	0.00356156	1	1	0.952411	-2.10597	-1.68239	-1.13014	-0.0161573
PLAT	72.0062	4	1.28231e-10	8.54872e-15	14.0127	1	1	0.000181578	24.2775	1	0.0125112	8.34077e-07	25.0259	1	0.00848501	5.65667e-07	8.6901	1	1	0.00319944	-1.74955	-2.68358	-4.23218	-1.27225
RPS24	71.1713	4	1.93179e-10	1.28786e-14	42.4339	1	1.0967e-06	7.31135e-11	11.417	1	1	0.000727741	17.0202	1	0.55476	3.6984e-05	0.300239	1	1	0.583733	-0.930938	-0.505223	-0.623004	-0.0733856
SERPINF1	71.1129	4	1.98175e-10	1.32117e-14	55.8682	1	1.1624e-09	7.74936e-14	9.48218	1	1	0.00207477	5.33597	1	1	0.0208897	0.426507	1	1	0.513708	-1.51784	-0.62334	-0.486099	-0.109707
LPL	70.6125	4	2.53131e-10	1.68754e-14	24.1625	1	0.0132807	8.85382e-07	25.5512	1	0.00646204	4.30802e-07	19.6829	1	0.137121	9.14137e-06	1.21587	1	1	0.270173	1.59952	1.67393	1.39561	0.401726
SEC24B-AS1	70.317	4	2.91434e-10	1.94289e-14	60.0239	1	1.39888e-10	9.32587e-15	0.00124375	1	1	0.971867	10.2593	1	1	0.00135994	0.0325145	1	1	0.856903	-1.16854	-0.00629526	-0.726054	-0.0388353
TMEM119	69.7988	4	3.747e-10	2.498e-14	53.514	1	3.85192e-09	2.56795e-13	8.92391	1	1	0.00281461	7.24928	1	1	0.00709294	0.111657	1	1	0.738266	-1.80264	-0.695653	-0.676397	0.0664571
CD74	69.1991	4	5.02931e-10	3.35287e-14	43.0889	1	7.84616e-07	5.23077e-11	12.9387	1	1	0.000321859	12.5677	1	1	0.000392474	0.603829	1	1	0.437121	-0.724667	-0.417898	-0.41388	-0.0801375
FAM13A	68.7024	4	6.39488e-10	4.26326e-14	18.9512	1	0.201162	1.34108e-05	17.7998	1	0.368111	2.45407e-05	12.0395	1	1	0.00052086	19.912	1	0.121634	8.10896e-06	0.546623	0.566814	0.45563	0.539326
UBA52	68.481	4	7.12763e-10	4.75175e-14	32.4408	1	0.000184319	1.2288e-08	19.0482	1	0.191187	1.27458e-05	11.2658	1	1	0.000789494	5.72625	1	1	0.0167132	-0.830082	-0.655778	-0.514605	-0.321109
SNHG5	68.0209	4	8.90954e-10	5.93969e-14	46.3768	1	1.46345e-07	9.75631e-12	9.49574	1	1	0.0020595	9.47984	1	1	0.00207743	2.66849	1	1	0.102353	-1.02169	-0.480537	-0.477236	-0.224514
RPL22	67.7444	4	1.01918e-09	6.79456e-14	42.8086	1	9.05484e-07	6.03656e-11	8.02238	1	1	0.00462028	9.80393	1	1	0.00174139	7.1095	1	1	0.00766765	-0.977346	-0.435571	-0.487356	-0.366548
RPS8	67.7358	4	1.02252e-09	6.81677e-14	42.3547	1	1.14203e-06	7.61351e-11	11.3851	1	1	0.000740338	12.0498	1	1	0.000517977	1.94624	1	1	0.162992	-0.86307	-0.466826	-0.48496	-0.172483
LINC01268	67.5395	4	1.12577e-09	7.50511e-14	53.2055	1	4.5064e-09	3.00426e-13	3.55744	1	1	0.0592793	9.10289	1	1	0.00255206	1.67358	1	1	0.19578	-1.584	-0.410241	-0.627656	0.224491
RIMS2	67.4438	4	1.17906e-09	7.86038e-14	24.2776	1	0.0125105	8.34031e-07	19.4749	1	0.152897	1.01931e-05	6.96754	1	1	0.00830014	16.7238	1	0.648544	4.32363e-05	-0.722459	-0.878186	-0.790531	-0.953827
HPGDS	67.4061	4	1.20071e-09	8.00471e-14	49.1628	1	3.53367e-08	2.35578e-12	11.99	1	1	0.000534857	5.77245	1	1	0.0162793	0.480827	1	1	0.488048	-1.24634	-0.621493	-0.434647	0.110404
FMN1	66.9047	4	1.53211e-09	1.02141e-13	24.426	1	0.0115828	7.72184e-07	25.3027	1	0.00735033	4.90022e-07	15.4555	1	1	8.44686e-05	1.72042	1	1	0.189639	0.585253	0.622886	0.496435	-0.151377
B2M	66.5819	4	1.7919e-09	1.1946e-13	43.3694	1	6.79826e-07	4.53217e-11	11.0424	1	1	0.000890492	11.9683	1	1	0.000541136	0.201728	1	1	0.65333	-0.739217	-0.391419	-0.409907	-0.0470963
CST3	66.4664	4	1.89515e-09	1.26343e-13	44.5061	1	3.80357e-07	2.53572e-11	11.8059	1	1	0.000590446	10.1195	1	1	0.00146706	0.0349567	1	1	0.851686	-0.954632	-0.51859	-0.484554	0.0245181
RPS25	66.3383	4	2.01672e-09	1.34448e-13	44.353	1	4.11289e-07	2.74193e-11	8.61955	1	1	0.00332574	9.2358	1	1	0.00237329	4.12991	1	1	0.0421315	-0.905346	-0.416918	-0.435594	-0.257462
S100B	66.0619	4	2.30649e-09	1.53766e-13	32.3588	1	0.000192265	1.28177e-08	15.9808	1	0.959832	6.39888e-05	13.3316	1	1	0.000260972	4.39075	1	1	0.0361343	-1.66121	-1.25138	-1.3473	-0.487785
AC022509.2	66.0169	4	2.35645e-09	1.57097e-13	28.4816	1	0.0014189	9.45933e-08	25.7585	1	0.00580377	3.86918e-07	7.84592	1	1	0.00509356	3.9309	1	1	0.0474065	-2.43719	-2.36026	-1.2962	-0.675725
CEBPD	65.6615	4	2.79943e-09	1.86628e-13	0.0126593	1	1	0.910416	21.0163	1	0.068308	4.55387e-06	14.989	1	1	0.000108139	29.6435	1	0.000778903	5.19269e-08	0.0132064	0.564898	0.476303	0.611387
RPS20	65.5497	4	2.95597e-09	1.97065e-13	32.4021	1	0.000188023	1.25349e-08	7.77179	1	1	0.00530684	10.2145	1	1	0.00139343	15.1613	1	1	9.87062e-05	-0.818274	-0.413247	-0.477759	-0.511612
PPIA	65.5085	4	3.01592e-09	2.01061e-13	48.6093	1	4.68575e-08	3.12383e-12	3.82146	1	1	0.0506002	13.0666	1	1	0.000300612	0.0111127	1	1	0.916045	-1.14402	-0.348283	-0.649093	-0.0166744
RPS7	64.7668	4	4.32154e-09	2.88103e-13	46.4911	1	1.38053e-07	9.20353e-12	5.14893	1	1	0.0232607	11.3571	1	1	0.0007516	1.76966	1	1	0.183424	-0.977157	-0.338	-0.50708	-0.176619
RPL23A	64.418	4	5.11924e-09	3.41283e-13	36.1476	1	2.74379e-05	1.82919e-09	10.1064	1	1	0.00147752	12.2317	1	1	0.000469834	5.93221	1	1	0.0148666	-0.864681	-0.476111	-0.528614	-0.324678
PLCL1	64.2662	4	5.50893e-09	3.67262e-13	4.57064	1	1	0.0325244	25.085	1	0.00822859	5.48572e-07	33.8847	1	8.77151e-05	5.84767e-09	0.725836	1	1	0.394236	0.398275	1.00888	1.2474	0.169315
RPS23	64.2205	4	5.63383e-09	3.75588e-13	46.0164	1	1.75899e-07	1.17266e-11	5.43212	1	1	0.0197697	8.91287	1	1	0.00283169	3.85907	1	1	0.0494777	-0.994632	-0.357883	-0.461397	-0.268789
AC093865.1	63.6039	4	7.59559e-09	5.06373e-13	20.9306	1	0.0714341	4.76227e-06	30.9287	1	0.000401528	2.67685e-08	5.52092	1	1	0.0187904	6.2237	1	1	0.0126051	-1.67397	-2.21104	-0.83435	-0.735241
LINC00278	63.4889	4	8.03191e-09	5.35461e-13	16.7989	1	0.623362	4.15574e-05	14.7978	1	1	0.000119674	20.3945	1	0.0945164	6.3011e-06	11.4977	1	1	0.000696809	1.00584	1.04985	1.21123	0.924729
MYO1E	63.2189	4	9.15434e-09	6.1029e-13	19.7249	1	0.134146	8.94303e-06	23.864	1	0.0155077	1.03385e-06	19.6156	1	0.14204	9.4693e-06	0.0143952	1	1	0.904499	0.679916	0.785154	0.71388	-0.0181794
ZNF608	63.0813	4	9.78551e-09	6.52367e-13	7.92069	1	1	0.00488727	38.4087	1	8.60644e-06	5.73763e-10	16.3837	1	0.775935	5.1729e-05	0.368273	1	1	0.543947	-0.839869	-2.28555	-1.59169	-0.179141
AC011416.3	63.0303	4	1.00303e-08	6.68687e-13	53.6793	1	3.5405e-09	2.36033e-13	2.54527	1	1	0.110625	0.156739	1	1	0.692177	6.64899	1	1	0.00992121	-1.61432	0.350664	-0.126945	0.704258
CEBPB	62.3216	4	1.41404e-08	9.4269e-13	21.2068	1	0.0618465	4.1231e-06	12.9369	1	1	0.000322173	23.2153	1	0.0217266	1.44844e-06	4.96271	1	1	0.0258996	-0.652171	-0.536011	-0.696414	-0.280122
EEF1B2	61.7844	4	1.8342e-08	1.2228e-12	42.196	1	1.23856e-06	8.25708e-11	8.52101	1	1	0.00351071	8.61772	1	1	0.00332908	2.44977	1	1	0.117542	-1.10568	-0.513981	-0.533027	-0.243943
IL21R	61.5451	4	2.05969e-08	1.37312e-12	33.1836	1	0.000125783	8.38556e-09	7.61472	1	1	0.00578936	14.8148	1	1	0.000118603	5.93201	1	1	0.0148683	-2.21353	-1.1254	-1.55938	-0.740154
MIF	61.5086	4	2.09649e-08	1.39766e-12	41.7276	1	1.57372e-06	1.04915e-10	5.61869	1	1	0.0177699	14.041	1	1	0.000178863	0.121196	1	1	0.727741	-1.00168	-0.366138	-0.59156	-0.0494749
AC009950.1	60.7627	4	3.00826e-08	2.00551e-12	30.4291	1	0.000519453	3.46302e-08	16.9509	1	0.575378	3.83586e-05	12.9481	1	1	0.000320242	0.434596	1	1	0.509742	-1.21463	-0.886124	-0.820497	-0.127385
XBP1	60.6994	4	3.10185e-08	2.0679e-12	33.1193	1	0.000130011	8.66739e-09	11.1858	1	1	0.000824271	16.2103	1	0.850277	5.66851e-05	0.184027	1	1	0.667935	-1.11578	-0.653478	-0.822803	-0.0736493
SELENOP	60.5875	4	3.27438e-08	2.18292e-12	5.5524	1	1	0.0184553	16.9915	1	0.563216	3.75477e-05	23.4951	1	0.0187853	1.25235e-06	14.5486	1	1	0.000136593	0.584451	1.29987	1.78661	1.35264
TNFRSF10C	60.2509	4	3.85392e-08	2.56928e-12	30.7765	1	0.00043429	2.89526e-08	16.7296	1	0.646546	4.31031e-05	2.50802	1	1	0.113268	10.2368	1	1	0.00137667	-1.94872	-1.47868	-0.637208	-1.00791
RPL27A	60.21	4	3.93086e-08	2.62057e-12	31.3535	1	0.000322598	2.15065e-08	10.0525	1	1	0.00152143	16.0716	1	0.914866	6.09911e-05	2.73234	1	1	0.0983352	-0.792884	-0.468492	-0.596991	-0.219004
AC011586.1	59.7217	4	4.97835e-08	3.3189e-12	54.2433	1	2.65787e-09	1.77192e-13	4.12071	1	1	0.0423614	0.0360765	1	1	0.849358	1.32163	1	1	0.2503	-2.06459	-0.564706	-0.0763598	-0.536871
TMIGD2	59.558	4	5.38886e-08	3.59257e-12	30.689	1	0.000454307	3.02872e-08	11.0222	1	1	0.00090027	17.6665	1	0.39483	2.6322e-05	0.180209	1	1	0.671193	-2.26718	-1.3145	-1.65513	0.118059
PRKCE	59.4462	4	5.68812e-08	3.79208e-12	26.5863	1	0.00378047	2.52031e-07	12.8121	1	1	0.000344383	19.458	1	0.154254	1.02836e-05	0.589884	1	1	0.442464	0.821816	0.568767	0.740812	-0.124564
MTSS1	59.4389	4	5.70843e-08	3.80562e-12	0.593928	1	1	0.440904	17.2971	1	0.479499	3.19666e-05	15.6772	1	1	7.51229e-05	25.8706	1	0.00547636	3.6509e-07	0.106396	0.627671	0.584279	0.70935
NRCAM	59.3717	4	5.89712e-08	3.93141e-12	10.1834	1	1	0.0014171	9.03943	1	1	0.00264218	3.03434	1	1	0.0815197	37.1145	1	1.67089e-05	1.11392e-09	-0.901579	-0.888408	-0.522526	-1.40885
PIP5K1B	58.967	4	7.17193e-08	4.78129e-12	29.9154	1	0.000676954	4.51303e-08	18.8112	1	0.216478	1.44319e-05	7.64787	1	1	0.00568395	2.5925	1	1	0.10737	-1.10012	-0.904059	-0.560168	-0.264758
ALDH1A2	58.4402	4	9.25277e-08	6.16851e-12	1.12209	1	1	0.289469	17.2934	1	0.480458	3.20305e-05	6.69415	1	1	0.00967298	33.3306	1	0.000116627	7.77511e-09	-0.237792	-0.99922	-0.63735	-1.26976
OSBPL6	58.4155	4	9.36351e-08	6.24234e-12	36.8192	1	1.94416e-05	1.29611e-09	8.54245	1	1	0.00346959	11.4857	1	1	0.000701338	1.56823	1	1	0.210465	-1.29411	-0.663386	-0.747474	-0.236675
CKB	57.7452	4	1.29466e-07	8.6311e-12	29.5951	1	0.00079859	5.32393e-08	16.5978	1	0.693079	4.62053e-05	9.54393	1	1	0.00200612	2.00838	1	1	0.156432	-1.27996	-0.989216	-0.824681	-0.305418
CYTL1	57.602	4	1.38742e-07	9.24949e-12	18.598	1	0.24209	1.61393e-05	24.3534	1	0.0120277	8.01845e-07	10.9433	1	1	0.000939423	3.70731	1	1	0.0541745	-1.17593	-1.17117	-0.816971	0.420349
TPT1	57.5245	4	1.44036e-07	9.60243e-12	34.1503	1	7.6522e-05	5.10147e-09	5.45829	1	1	0.0194757	12.9025	1	1	0.000328139	5.01336	1	1	0.0251525	-0.774635	-0.323317	-0.50186	-0.276281
RABL2A	57.4868	4	1.46686e-07	9.77907e-12	54.0461	1	2.93765e-09	1.95843e-13	1.68439	1	1	0.194342	1.35635	1	1	0.24417	0.399931	1	1	0.527125	-1.03637	0.21251	0.269419	0.133401
VSIG4	57.173	4	1.707e-07	1.138e-11	30.7056	1	0.000450436	3.00291e-08	16.9431	1	0.577765	3.85177e-05	6.68087	1	1	0.00974533	2.84339	1	1	0.0917503	-0.744047	-0.568233	-0.361506	0.206438
AC008691.1	57.1373	4	1.73669e-07	1.1578e-11	31.1503	1	0.000358206	2.38804e-08	9.46581	1	1	0.00209336	12.4544	1	1	0.000417006	4.06674	1	1	0.0437355	-1.74438	-1.01242	-1.11945	-0.483067
GRIK1	57.0606	4	1.80218e-07	1.20145e-11	35.8962	1	3.12168e-05	2.08112e-09	5.33119	1	1	0.0209471	14.4932	1	1	0.000140667	1.34004	1	1	0.247026	-1.54252	-0.631818	-0.999096	-0.265913
DIPK1A	56.999	4	1.85668e-07	1.23779e-11	35.0398	1	4.8454e-05	3.23027e-09	9.3687	1	1	0.00220722	9.72302	1	1	0.00181974	2.8674	1	1	0.090391	-1.29349	-0.696819	-0.741271	-0.335668
RPL6	56.8275	4	2.01702e-07	1.34468e-11	38.2357	1	9.40423e-06	6.26948e-10	7.09115	1	1	0.00774657	9.07197	1	1	0.00259558	2.42867	1	1	0.119134	-0.849033	-0.383152	-0.438718	-0.200315
ID2	56.3189	4	2.57862e-07	1.71908e-11	26.043	1	0.0050085	3.339e-07	4.43628	1	1	0.0351829	15.3498	1	1	8.93322e-05	10.4898	1	1	0.00120034	-0.897906	-0.385598	-0.749611	-0.523088
FAM49A	56.041	4	2.94881e-07	1.96587e-11	16.3043	1	0.809103	5.39402e-05	5.92713	1	1	0.0149095	25.1074	1	0.00813356	5.42238e-07	8.70212	1	1	0.00317841	0.624833	0.381475	0.877756	0.492779
DUSP1	55.6725	4	3.52293e-07	2.34862e-11	2.63569	1	1	0.104487	22.2729	1	0.0354789	2.36526e-06	22.5018	1	0.0314913	2.09942e-06	8.26209	1	1	0.00404814	0.239989	0.753061	0.751809	0.426385
MARCH3	55.5673	4	3.70645e-07	2.47097e-11	24.8436	1	0.00932611	6.21741e-07	18.3541	1	0.275134	1.83422e-05	7.80307	1	1	0.00521575	4.56645	1	1	0.0326041	-0.80458	-0.715249	-0.472794	-0.318164
RPL38	55.5502	4	3.73713e-07	2.49142e-11	32.9389	1	0.00014265	9.51e-09	9.04392	1	1	0.0026357	8.66366	1	1	0.00324619	4.90369	1	1	0.0267994	-0.805208	-0.435839	-0.43165	-0.288465
FOS	54.9554	4	4.97948e-07	3.31966e-11	8.95679	1	1	0.0027644	9.61315	1	1	0.00193189	8.37841	1	1	0.00379705	28.007	1	0.00181312	1.20875e-07	0.593555	0.649332	0.636159	1.18077
TMEM44-AS1	54.6293	4	5.82784e-07	3.88523e-11	52.5195	1	6.38989e-09	4.25993e-13	0.012534	1	1	0.910859	0.560234	1	1	0.454166	1.53702	1	1	0.215062	-1.10813	-0.018867	-0.177742	0.247651
CSGALNACT1	54.5077	4	6.17967e-07	4.11978e-11	1.22418	1	1	0.268542	14.3099	1	1	0.000155044	17.6158	1	0.405491	2.70327e-05	21.3578	1	0.0571608	3.81072e-06	0.120704	0.431576	0.485631	0.487076
CA8	54.4938	4	6.22139e-07	4.14759e-11	20.4731	1	0.0907146	6.04764e-06	5.43512	1	1	0.0197357	28.5737	1	0.00135301	9.0201e-08	0.0119386	1	1	0.912993	-2.19369	-1.01094	-2.85182	-0.0383287
A2M	54.4807	4	6.26088e-07	4.17392e-11	52.8877	1	5.29743e-09	3.53162e-13	1.23449	1	1	0.266535	0.274724	1	1	0.60018	0.0837429	1	1	0.772288	-0.773619	-0.124091	-0.0575984	0.0275446
PTMA	54.3598	4	6.63654e-07	4.42436e-11	31.9339	1	0.00023926	1.59506e-08	9.35782	1	1	0.00222036	10.4132	1	1	0.00125118	2.65489	1	1	0.103232	-0.688147	-0.387861	-0.412763	-0.185674
LIPC	54.2588	4	6.96786e-07	4.64524e-11	37.0395	1	1.73643e-05	1.15762e-09	7.61199	1	1	0.00579815	4.97861	1	1	0.0256626	4.62875	1	1	0.0314404	-2.01044	-0.849735	-0.709833	-0.589873
SLC22A23	53.9596	4	8.04921e-07	5.36614e-11	19.997	1	0.116348	7.75653e-06	10.7632	1	1	0.00103537	22.1905	1	0.0370347	2.46898e-06	1.00899	1	1	0.315145	1.01527	0.725021	1.17248	0.211511
BCL2	53.952	4	8.07872e-07	5.38581e-11	21.3671	1	0.0568847	3.79231e-06	14.0313	1	1	0.000179788	7.09466	1	1	0.00773142	11.459	1	1	0.000711497	-0.70508	-0.59842	-0.443166	-0.48063
AL110114.1	53.7597	4	8.86344e-07	5.90896e-11	53.2637	1	4.37483e-09	2.91656e-13	0.299401	1	1	0.584258	0.00489813	1	1	0.944204	0.191712	1	1	0.661496	-1.11413	-0.0913059	-0.0161013	-0.0966603
AC008892.1	53.7367	4	8.96226e-07	5.97484e-11	26.3748	1	0.00421783	2.81189e-07	17.0433	1	0.548067	3.65378e-05	6.83157	1	1	0.00895605	3.48713	1	1	0.0618476	-1.27763	-1.04922	-0.695119	-0.406933
CTSD	53.6239	4	9.46315e-07	6.30876e-11	17.1825	1	0.509332	3.39555e-05	13.771	1	1	0.000206495	20.5685	1	0.086304	5.7536e-06	2.10194	1	1	0.147112	0.601494	0.547842	0.722584	0.22554
EPHB1	53.506	4	1.00164e-06	6.67759e-11	18.4034	1	0.268111	1.78741e-05	19.1691	1	0.179451	1.19634e-05	15.9005	1	1	6.67599e-05	0.0330368	1	1	0.855771	1.73716	2.31517	2.33046	0.0866226
AC090579.1	53.4805	4	1.01405e-06	6.76036e-11	33.7848	1	9.23383e-05	6.15589e-09	8.47863	1	1	0.00359344	11.1628	1	1	0.000834522	0.0542554	1	1	0.815817	-1.49194	-0.788325	-0.893869	-0.0557668
ASTN2	53.3088	4	1.10155e-06	7.34364e-11	21.4293	1	0.0550685	3.67124e-06	15.5598	1	1	7.99356e-05	16.1017	1	0.90045	6.003e-05	0.217982	1	1	0.640582	1.42069	1.27069	1.26202	-0.140542
RPS6	53.1071	4	1.21395e-06	8.09297e-11	30.562	1	0.000485038	3.23359e-08	10.9983	1	1	0.000911938	8.28292	1	1	0.00400197	3.26385	1	1	0.0708227	-0.805481	-0.504331	-0.440975	-0.245763
GNA13	53.0519	4	1.24669e-06	8.31126e-11	14.648	1	1	0.000129573	5.03016	1	1	0.0249096	27.2192	1	0.00272466	1.81644e-07	6.15454	1	1	0.0131075	0.543717	0.354674	0.900793	0.409189
TREM2	52.9975	4	1.27981e-06	8.53208e-11	46.7611	1	1.20282e-07	8.01881e-12	2.37031	1	1	0.123663	3.81625	1	1	0.0507578	0.0498129	1	1	0.823389	-0.891563	-0.206091	-0.263904	-0.0267476
TMEM131L	52.6512	4	1.51217e-06	1.00812e-10	17.5485	1	0.420116	2.80077e-05	29.5836	1	0.000803358	5.35572e-08	5.32648	1	1	0.0210038	0.192686	1	1	0.660691	-0.761524	-1.05123	-0.454509	-0.0753194
UQCRB	52.2739	4	1.81348e-06	1.20899e-10	41.5212	1	1.74897e-06	1.16598e-10	6.35408	1	1	0.0117112	2.03271	1	1	0.153945	2.36591	1	1	0.124011	-0.976306	-0.387537	-0.223459	-0.212317
PHACTR1	52.0495	4	2.02048e-06	1.34698e-10	22.3683	1	0.0337591	2.25061e-06	20.2602	1	0.101391	6.75939e-06	4.66625	1	1	0.0307611	4.7548	1	1	0.0292168	-0.754701	-0.739942	-0.370559	-0.316145
ARRDC3	52.0149	4	2.05442e-06	1.36962e-10	13.6604	1	1	0.000219021	8.59597	1	1	0.00336908	13.6314	1	1	0.000222439	16.1271	1	0.888452	5.92301e-05	0.947508	0.763797	0.966747	1.24539
AL139351.3	51.8837	4	2.18837e-06	1.45891e-10	7.40876	1	1	0.00649072	13.9381	1	1	0.000188926	15.6687	1	1	7.54615e-05	14.8681	1	1	0.000115299	-1.14248	-1.36483	-1.56592	-1.28587
ZNF331	51.8188	4	2.25776e-06	1.50517e-10	15.5186	1	1	8.16985e-05	15.226	1	1	9.53798e-05	20.4411	1	0.0922442	6.14961e-06	0.633177	1	1	0.426192	0.936255	1.04563	1.42105	0.212687
RGS1	51.7219	4	2.36563e-06	1.57709e-10	4.96341	1	1	0.0258892	12.1652	1	1	0.000486883	19.9212	1	0.121053	8.0702e-06	14.6721	1	1	0.000127928	0.316358	0.512461	0.667594	0.525204
GASK1B	51.3051	4	2.89119e-06	1.92746e-10	22.2144	1	0.0365762	2.43842e-06	20.6207	1	0.0839821	5.59881e-06	6.64784	1	1	0.00992759	1.82217	1	1	0.177055	-1.05532	-1.03631	-0.61005	-0.278948
AC010378.2	50.9416	4	3.44367e-06	2.29578e-10	22.9356	1	0.0251276	1.67517e-06	12.9093	1	1	0.000326946	4.86465	1	1	0.0274124	10.232	1	1	0.00138024	-1.83911	-1.55127	-0.869022	-0.913707
AC002480.2	50.5271	4	4.20362e-06	2.80242e-10	28.8218	1	0.00119029	7.93528e-08	10.1163	1	1	0.00146967	9.43474	1	1	0.00212913	2.1543	1	1	0.142171	-2.01666	-0.990447	-0.99624	-0.42201
P3H2	50.3695	4	4.53461e-06	3.02307e-10	16.6635	1	0.669456	4.46304e-05	23.5389	1	0.0183623	1.22415e-06	9.9396	1	1	0.0016176	0.22748	1	1	0.633399	-0.954044	-1.08965	-0.744325	-0.0882143
LINC00907	50.3534	4	4.56995e-06	3.04664e-10	43.7277	1	5.66082e-07	3.77388e-11	0.252927	1	1	0.615022	4.86008	1	1	0.0274851	1.51264	1	1	0.218736	-1.07245	0.087773	-0.667846	-0.336327
IFITM2	50.2148	4	4.88481e-06	3.25654e-10	20.2418	1	0.102368	6.82454e-06	16.5426	1	0.713538	4.75692e-05	11.1008	1	1	0.000862911	2.32962	1	1	0.126933	-0.884943	-0.849717	-0.710536	-0.273664
RPL31	49.9572	4	5.52884e-06	3.68589e-10	32.1994	1	0.0002087	1.39133e-08	8.60423	1	1	0.00335383	4.28662	1	1	0.0384134	4.86697	1	1	0.0273756	-0.847351	-0.456458	-0.324484	-0.307732
DUSP16	49.7838	4	6.00966e-06	4.00644e-10	7.61249	1	1	0.00579654	13.8747	1	1	0.000195411	18.3362	1	0.277732	1.85155e-05	9.96035	1	1	0.00159948	0.573888	0.87411	1.03775	0.815308
RPL11	49.74	4	6.1374e-06	4.0916e-10	40.9681	1	2.321e-06	1.54733e-10	2.0093	1	1	0.156337	5.25115	1	1	0.0219322	1.51142	1	1	0.218922	-0.870945	-0.202141	-0.33003	-0.157402
PTPN14	49.3909	4	7.25847e-06	4.83898e-10	28.8633	1	0.00116505	7.76697e-08	14.2164	1	1	0.000162946	4.91252	1	1	0.0266627	1.39869	1	1	0.236942	-1.68355	-1.33805	-0.851172	-0.328302
AL035446.2	49.3506	4	7.40044e-06	4.93362e-10	24.8026	1	0.00952686	6.35124e-07	14.7722	1	1	0.000121313	9.71318	1	1	0.00182951	0.0626822	1	1	0.802306	1.10004	0.887827	0.746716	0.0579294
IFI27	49.1384	4	8.19499e-06	5.46333e-10	36.0255	1	2.92135e-05	1.94757e-09	3.76083	1	1	0.0524665	6.02269	1	1	0.0141231	3.32939	1	1	0.0680521	-2.60783	-0.819594	-1.06398	-0.603125
FRRS1	49.0822	4	8.41917e-06	5.61278e-10	13.8112	1	1	0.000202124	17.6067	1	0.407435	2.71623e-05	17.2369	1	0.494945	3.29963e-05	0.427303	1	1	0.513315	0.950271	1.0735	1.03903	0.166902
RPL24	49.0177	4	8.68405e-06	5.78937e-10	33.4002	1	0.000112522	7.50145e-09	6.84079	1	1	0.00890996	5.62067	1	1	0.0177499	3.15601	1	1	0.075648	-0.827627	-0.387684	-0.355891	-0.236004
AC009432.2	49.0055	4	8.73521e-06	5.82347e-10	22.0174	1	0.0405281	2.70187e-06	8.12185	1	1	0.00437348	17.004	1	0.559509	3.73006e-05	1.86218	1	1	0.172373	-2.84819	-2.08574	-3.10975	-0.663689
CFD	48.9379	4	9.02331e-06	6.01554e-10	4.07731	1	1	0.0434627	20.6347	1	0.0833694	5.55796e-06	18.9295	1	0.20346	1.3564e-05	5.29644	1	1	0.0213691	0.478892	1.07934	1.04514	0.564924
ZBTB16	48.8073	4	9.60781e-06	6.40521e-10	19.3362	1	0.164416	1.09611e-05	15.9506	1	0.975242	6.50161e-05	8.35126	1	1	0.00385419	5.16921	1	1	0.0229907	0.75073	0.698302	0.507216	0.374068
RAD51B	48.7388	4	9.92891e-06	6.61928e-10	23.559	1	0.0181715	1.21144e-06	14.6503	1	1	0.000129411	10.5291	1	1	0.00117509	0.000409731	1	1	0.98385	0.600574	0.495447	0.424519	-0.00239503
ATF7IP2	48.5645	4	1.0796e-05	7.19731e-10	11.6811	1	1	0.000631395	12.7448	1	1	0.000357006	7.24582	1	1	0.00710664	16.8928	1	0.593256	3.95504e-05	-0.584941	-0.668019	-0.476435	-0.645591
ESRRG	48.4697	4	1.1299e-05	7.53265e-10	25.711	1	0.00594829	3.96553e-07	5.62208	1	1	0.0177356	13.2413	1	1	0.000273847	3.89524	1	1	0.0484232	-1.13987	-0.551268	-0.850361	-0.397665
SIPA1L1	48.3977	4	1.16959e-05	7.7973e-10	12.9445	1	1	0.000320857	20.7134	1	0.0800139	5.33426e-06	14.626	1	1	0.000131097	0.113899	1	1	0.735748	-0.494637	-0.703241	-0.576599	0.0468226
LINC02642	48.2663	4	1.24578e-05	8.30519e-10	34.0569	1	8.02851e-05	5.35234e-09	0.231834	1	1	0.630167	13.6593	1	1	0.000219157	0.318298	1	1	0.572632	-1.61845	0.132376	-0.952529	0.124713
RPS17	48.2064	4	1.28216e-05	8.54776e-10	28.1256	1	0.0017054	1.13694e-07	11.6009	1	1	0.000659194	5.9969	1	1	0.0143311	2.48297	1	1	0.115085	-0.736287	-0.485234	-0.35486	-0.201451
PDK3	48.1677	4	1.30618e-05	8.70785e-10	15.8594	1	1	6.82269e-05	11.0026	1	1	0.000909817	11.1068	1	1	0.000860115	10.1989	1	1	0.00140528	0.640447	0.569319	0.557939	0.532888
AC046195.1	48.128	4	1.33132e-05	8.87545e-10	39.6219	1	4.62316e-06	3.0821e-10	7.22971	1	1	0.00717066	1.16975	1	1	0.279453	0.106646	1	1	0.743996	-1.94811	-0.770094	-0.326288	-0.0900755
ADRB2	47.9295	4	1.46438e-05	9.76256e-10	41.615	1	1.66704e-06	1.11136e-10	0.215152	1	1	0.642759	5.96123	1	1	0.0146238	0.138113	1	1	0.710164	-1.42879	-0.111949	-0.529873	0.0716871
MTBP	47.2122	4	2.06601e-05	1.37734e-09	42.6023	1	1.00623e-06	6.70818e-11	0.921784	1	1	0.337007	3.56636	1	1	0.0589614	0.121806	1	1	0.727084	-1.09232	0.175313	-0.510568	-0.0852627
AL031056.2	47.0089	4	2.27765e-05	1.51844e-09	28.5256	1	0.001387	9.24668e-08	9.33365	1	1	0.00224984	9.14918	1	1	0.00248829	0.000424984	1	1	0.983553	-2.31875	-1.29681	-1.38776	-0.00684844
RNF144B	46.9958	4	2.29198e-05	1.52799e-09	19.3927	1	0.159621	1.06414e-05	12.2174	1	1	0.000473468	8.80303	1	1	0.00300731	6.58273	1	1	0.0102973	0.727749	0.611312	0.512783	0.422199
LINC02456	46.9253	4	2.37082e-05	1.58055e-09	38.347	1	8.88277e-06	5.92184e-10	6.3391	1	1	0.0118105	0.559863	1	1	0.454315	1.6793	1	1	0.195018	-2.07852	-0.938761	-0.423967	0.55601
FAR2	46.8407	4	2.46901e-05	1.64601e-09	15.1469	1	1	9.94604e-05	18.8965	1	0.207004	1.38003e-05	2.53716	1	1	0.111195	10.26	1	1	0.00135943	-0.610139	-0.70901	-0.265252	-0.464094
HIVEP2	46.8141	4	2.5006e-05	1.66707e-09	13.7983	1	1	0.000203515	6.57206	1	1	0.0103592	0.764328	1	1	0.381977	25.6794	1	0.00604657	4.03104e-07	-0.721344	-0.534299	-0.192473	-0.97171
RPS21	46.7417	4	2.589e-05	1.726e-09	29.3579	1	0.000902574	6.01716e-08	4.53012	1	1	0.0333033	11.5714	1	1	0.000669756	1.28235	1	1	0.257463	-0.870258	-0.355087	-0.576193	-0.171159
TPI1	46.595	4	2.77769e-05	1.85179e-09	39.0032	1	6.34671e-06	4.23114e-10	4.20164	1	1	0.0403849	3.37864	1	1	0.0660464	0.0115011	1	1	0.914596	-0.993165	-0.350613	-0.310238	-0.0158375
CD9	46.544	4	2.84643e-05	1.89762e-09	10.8737	1	1	0.00097541	17.2839	1	0.482845	3.21897e-05	18.3795	1	0.27149	1.80994e-05	0.00685372	1	1	0.934021	0.820971	1.10735	1.11538	0.0210219
BANK1	46.2941	4	3.20864e-05	2.13909e-09	30.9627	1	0.00039456	2.6304e-08	3.83173	1	1	0.0502909	11.0609	1	1	0.000881653	0.438752	1	1	0.507725	-1.02814	-0.447066	-1.28133	-0.225353
CADM1	46.0173	4	3.66376e-05	2.44251e-09	16.6285	1	0.681945	4.5463e-05	6.7384	1	1	0.00943594	15.2253	1	1	9.54181e-05	7.42516	1	1	0.00643183	0.867038	0.546224	0.845913	-0.582193
PRDM1	45.6397	4	4.39024e-05	2.92683e-09	17.6986	1	0.388236	2.58824e-05	7.7188	1	1	0.00546488	16.147	1	0.879168	5.86112e-05	4.07538	1	1	0.0435124	0.934073	0.571151	0.872826	0.42067
AC004797.1	45.62	4	4.432e-05	2.95467e-09	39.6591	1	4.53581e-06	3.02387e-10	3.31032	1	1	0.068846	0.373289	1	1	0.541217	2.27722	1	1	0.131287	-1.25839	-0.358121	-0.129743	-0.250179
KIRREL3	45.5319	4	4.623e-05	3.082e-09	5.70117	1	1	0.0169537	12.8077	1	1	0.000345201	16.8985	1	0.591479	3.9432e-05	10.1245	1	1	0.00146311	-0.846848	-1.40759	-1.46707	-1.08033
SOX4	45.3316	4	5.08834e-05	3.39223e-09	12.9252	1	1	0.000324186	10.7887	1	1	0.0010212	11.8999	1	1	0.000561384	9.71782	1	1	0.0018249	-1.19703	-1.1255	-1.27734	-1.02332
ZEB1-AS1	45.3014	4	5.16249e-05	3.44166e-09	36.0207	1	2.92849e-05	1.95233e-09	5.51042	1	1	0.0189035	1.07258	1	1	0.300364	2.69772	1	1	0.100492	-1.03408	-0.506094	-0.259948	-0.460828
RPL28	45.2263	4	5.35156e-05	3.56771e-09	29.5149	1	0.000832331	5.54887e-08	5.84449	1	1	0.0156259	5.68605	1	1	0.0171003	4.18086	1	1	0.040883	-0.676203	-0.316319	-0.316176	-0.238539
MTCP1	45.1056	4	5.66995e-05	3.77997e-09	29.9091	1	0.00067918	4.52787e-08	8.14202	1	1	0.00432511	3.90045	1	1	0.0482732	3.15404	1	1	0.0757393	-1.09822	-0.580036	-0.568175	0.42991
LTC4S	44.9958	4	5.97608e-05	3.98406e-09	23.8961	1	0.0152518	1.01679e-06	7.67036	1	1	0.00561352	13.42	1	1	0.000248953	0.0092882	1	1	0.923223	-0.94276	-0.534862	-0.701353	-0.0159238
HIST1H2BD	44.8809	4	6.31395e-05	4.2093e-09	7.18809	1	1	0.00733889	11.1025	1	1	0.000862114	11.7403	1	1	0.000611619	14.85	1	1	0.000116408	-0.231412	-0.351785	-0.475676	-0.538021
IGSF6	44.7175	4	6.82745e-05	4.55164e-09	29.0728	1	0.00104562	6.97082e-08	7.33073	1	1	0.00677856	6.13423	1	1	0.013259	2.17973	1	1	0.139839	-0.86631	-0.456971	-0.409766	-0.206742
BNIP3L	44.7076	4	6.85982e-05	4.57321e-09	3.63486	1	1	0.0565815	15.2628	1	1	9.35407e-05	12.3833	1	1	0.000433197	13.4267	1	1	0.000248069	0.258753	0.577396	0.532439	0.540937
COLEC12	44.6565	4	7.0297e-05	4.68646e-09	15.7422	1	1	7.25873e-05	17.7303	1	0.381808	2.54539e-05	7.12588	1	1	0.00759791	4.05814	1	1	0.043959	1.94444	2.79601	1.1858	1.01857
SAT1	44.4907	4	7.61021e-05	5.07347e-09	5.91965	1	1	0.0149729	17.5269	1	0.424915	2.83277e-05	12.8071	1	1	0.000345306	8.23707	1	1	0.00410433	0.233706	0.425838	0.367007	0.265843
SOX5	44.4479	4	7.76772e-05	5.17848e-09	28.54	1	0.00137677	9.17847e-08	2.59136	1	1	0.107448	6.90221	1	1	0.00860892	6.41435	1	1	0.0113202	-1.34251	-0.432942	-0.718076	-0.569063
COMMD6	44.3974	4	7.95741e-05	5.30494e-09	34.7908	1	5.50648e-05	3.67098e-09	4.70183	1	1	0.0301306	4.83032	1	1	0.0279635	0.0744752	1	1	0.784929	-0.953042	-0.369301	-0.373112	-0.0414986
ITM2B	44.3658	4	8.07867e-05	5.38578e-09	36.0511	1	2.8831e-05	1.92207e-09	4.19466	1	1	0.0405514	2.57417	1	1	0.108621	1.54587	1	1	0.213747	-0.579996	-0.206659	-0.162337	0.110793
FCGBP	44.3446	4	8.16121e-05	5.44081e-09	13.5867	1	1	0.00022779	20.3348	1	0.0975107	6.50071e-06	9.7195	1	1	0.00182323	0.703552	1	1	0.401593	-0.810215	-1.15406	-0.792522	0.161777
RPL10A	44.3075	4	8.30749e-05	5.53833e-09	25.847	1	0.0055436	3.69573e-07	6.29993	1	1	0.0120743	5.45243	1	1	0.0195411	6.70807	1	1	0.00959776	-0.730554	-0.376952	-0.35453	-0.342761
MIR31HG	44.2715	4	8.45179e-05	5.63453e-09	31.9615	1	0.000235888	1.57259e-08	6.71211	1	1	0.00957603	5.58436	1	1	0.0181215	0.0134936	1	1	0.907524	-1.69999	-0.822176	-0.816055	-0.0325372
ZC3H12C	44.1672	4	8.88401e-05	5.92267e-09	16.8606	1	0.603433	4.02288e-05	12.497	1	1	0.000407609	14.7953	1	1	0.000119833	0.0143401	1	1	0.904681	1.0678	0.919466	1.14965	-0.0296924
MERTK	44.0846	4	9.24222e-05	6.16148e-09	8.78318	1	1	0.00304021	17.6997	1	0.388001	2.58667e-05	14.3973	1	1	0.000148012	3.20435	1	1	0.0734429	0.384838	0.571777	0.519246	0.224743
ENPP1	43.9731	4	9.74845e-05	6.49897e-09	31.6389	1	0.000278503	1.85668e-08	2.71382	1	1	0.0994828	1.28479	1	1	0.257011	8.33551	1	1	0.00388775	-1.74016	-0.540456	-0.332048	-0.796371
XIST	43.7471	4	0.000108606	7.24042e-09	16.3147	1	0.804675	5.3645e-05	2.43611	1	1	0.11857	2.10967	1	1	0.146371	22.8866	1	0.0257766	1.71844e-06	-0.539826	-0.216994	-0.207587	-0.593189
CYSLTR1	43.5603	4	0.000118753	7.91686e-09	22.1366	1	0.0380888	2.53925e-06	14.011	1	1	0.000181744	7.40941	1	1	0.00648834	0.00333065	1	1	0.953978	-1.46549	-1.13898	-0.856012	0.0140364
ZMAT3	43.488	4	0.000122929	8.19525e-09	34.5498	1	6.2322e-05	4.1548e-09	3.5842	1	1	0.0583316	4.52058	1	1	0.0334894	0.833426	1	1	0.361284	-0.863621	-0.292299	-0.337283	-0.131339
GLUL	43.3898	4	0.000128837	8.58915e-09	11.5147	1	1	0.000690462	18.1845	1	0.300751	2.00501e-05	13.43	1	1	0.000247626	0.260487	1	1	0.609786	0.434329	0.569069	0.496419	-0.0646434
RNASE1	43.2602	4	0.000137069	9.13794e-09	1.1638	1	1	0.280679	17.7828	1	0.371413	2.47608e-05	12.7986	1	1	0.000346873	11.515	1	1	0.000690381	0.372921	1.74288	1.45103	1.39851
RPL32	43.2238	4	0.000139476	9.2984e-09	31.3687	1	0.000320094	2.13396e-08	3.81541	1	1	0.0507832	7.58986	1	1	0.00586975	0.449853	1	1	0.502405	-0.845515	-0.308207	-0.438314	-0.0950689
RPL30	43.1829	4	0.000142226	9.48172e-09	31.7392	1	0.000264486	1.76324e-08	4.79728	1	1	0.0285047	6.64641	1	1	0.00993559	2.49813e-05	1	1	0.996012	-0.876167	-0.356329	-0.425104	-0.000736247
ADAMTS19	43.144	4	0.000144901	9.66005e-09	31.601	1	0.000283998	1.89332e-08	0.0118141	1	1	0.913446	11.2303	1	1	0.000804729	0.300843	1	1	0.583354	-1.07132	-0.0236172	-1.34085	0.154705
USP53	42.9769	4	0.00015694	1.04627e-08	29.4842	1	0.000845617	5.63745e-08	11.1783	1	1	0.000827615	1.30958	1	1	0.252471	1.00488	1	1	0.316133	-0.771883	-0.516558	-0.179077	0.131132
MYO16-AS1	42.9695	4	0.000157494	1.04996e-08	31.7455	1	0.000263636	1.75757e-08	3.503	1	1	0.0612578	7.54147	1	1	0.00602949	0.179579	1	1	0.671735	-1.13395	-0.399993	-1.01873	0.127015
AL139089.1	42.7541	4	0.000174569	1.16379e-08	27.1429	1	0.00283437	1.88958e-07	8.37179	1	1	0.00381089	2.23307	1	1	0.135085	5.0063	1	1	0.0252552	-1.20475	-0.705329	-0.513308	0.669697
LINC02057	42.6001	4	0.000187886	1.25257e-08	22.3406	1	0.0342487	2.28324e-06	10.9494	1	1	0.000936359	6.66235	1	1	0.00984708	2.6478	1	1	0.103693	-2.27371	-1.79314	-1.41455	0.675459
MCF2L2	42.3767	4	0.000209046	1.39364e-08	31.4856	1	0.000301387	2.00924e-08	2.45473	1	1	0.117171	4.77071	1	1	0.0289479	3.66562	1	1	0.0555461	-0.882353	-0.245425	-0.361071	-0.261088
RPL36A	42.1382	4	0.00023425	1.56167e-08	19.9455	1	0.119525	7.96831e-06	9.51256	1	1	0.00204071	8.22582	1	1	0.00412986	4.45438	1	1	0.0348119	-0.615772	-0.443497	-0.414647	-0.271175
RPL12	41.9629	4	0.00025469	1.69793e-08	27.0629	1	0.00295416	1.96944e-07	5.66284	1	1	0.0173281	5.30758	1	1	0.0212328	3.92964	1	1	0.0474422	-0.764411	-0.363427	-0.355456	-0.271493
MNDA	41.8194	4	0.000272749	1.81833e-08	29.9257	1	0.000673401	4.48934e-08	7.1177	1	1	0.00763267	1.4567	1	1	0.227455	3.31933	1	1	0.0684697	-0.773919	-0.38468	-0.175134	0.235478
ELL2	41.814	4	0.000273456	1.82304e-08	21.5674	1	0.0512421	3.41614e-06	9.86624	1	1	0.0016834	10.3386	1	1	0.00130275	0.0417348	1	1	0.838126	0.545433	0.39353	0.417806	0.0252406
INKA1	41.808	4	0.000274241	1.82827e-08	26.7634	1	0.00344928	2.29952e-07	8.27962	1	1	0.00400926	5.26093	1	1	0.0218094	1.50402	1	1	0.220054	-1.35386	-0.761675	-0.562851	-0.267959
LGALS1	41.6342	4	0.000297944	1.98629e-08	1.1385	1	1	0.285969	28.4505	1	0.00144186	9.61243e-08	9.27688	1	1	0.00232065	2.76832	1	1	0.096147	0.206402	1.15908	0.672763	-0.346422
HK2	41.5691	4	0.000307345	2.04897e-08	23.4347	1	0.0193838	1.29226e-06	5.72432	1	1	0.0167315	12.3953	1	1	0.000430417	0.0147642	1	1	0.903289	-1.02706	-0.567619	-0.874005	0.0262306
CXCL12	41.2708	4	0.000354328	2.36219e-08	7.09246	1	1	0.00774088	7.66661	1	1	0.00562519	10.306	1	1	0.00132602	16.2058	1	0.852291	5.68194e-05	0.731167	0.73993	0.858382	1.20722
RPL19	41.2469	4	0.0003584	2.38933e-08	31.9257	1	0.000240276	1.60184e-08	2.96439	1	1	0.0851166	4.04404	1	1	0.0443277	2.31277	1	1	0.128315	-0.782427	-0.250284	-0.294793	-0.198123
AL845472.1	40.8264	4	0.000437957	2.91971e-08	15.7248	1	1	7.32562e-05	7.39954	1	1	0.00652406	16.7605	1	0.636103	4.24069e-05	0.941536	1	1	0.331883	-1.37116	-0.831736	-1.18676	-0.23627
RPS29	40.6885	4	0.000467701	3.11801e-08	23.393	1	0.0198087	1.32058e-06	4.93913	1	1	0.0262552	10.298	1	1	0.00133172	2.05837	1	1	0.151372	-0.674247	-0.32325	-0.471488	-0.186467
CCDC102B	40.5824	4	0.000491976	3.27984e-08	25.3151	1	0.0073034	4.86893e-07	12.6328	1	1	0.000379033	2.62343	1	1	0.105296	0.0110529	1	1	0.91627	-1.5497	-1.08446	-0.555164	-0.0313802
CHIT1	40.5433	4	0.000501223	3.34149e-08	14.6754	1	1	0.0001277	15.3835	1	1	8.77509e-05	9.65248	1	1	0.00189096	0.831858	1	1	0.361736	3.34588	4.89492	5.11661	0.971788
LDHA	39.954	4	0.000663648	4.42432e-08	32.5711	1	0.000172362	1.14908e-08	3.52115	1	1	0.0605906	2.34686	1	1	0.125535	1.51483	1	1	0.218404	-0.968928	-0.331878	-0.277264	0.204564
LNCAROD	39.8734	4	0.00068959	4.59727e-08	31.3404	1	0.000324797	2.16532e-08	8.20977	1	1	0.00416654	0.309543	1	1	0.577961	0.0137734	1	1	0.906575	-0.599792	-0.317976	-0.0624988	-0.0115772
RPS15	39.7546	4	0.000729726	4.86484e-08	24.7539	1	0.0097705	6.51366e-07	7.55493	1	1	0.00598461	5.36962	1	1	0.0204904	2.07616	1	1	0.149616	-0.631916	-0.366352	-0.311169	-0.171715
PTPRM	39.7216	4	0.0007413	4.942e-08	19.762	1	0.131563	8.77088e-06	8.62722	1	1	0.00331177	11.2519	1	1	0.00079543	0.080466	1	1	0.776667	0.790991	0.541474	0.639252	0.0513034
AZIN2	39.7047	4	0.000747275	4.98183e-08	28.3146	1	0.00154673	1.03115e-07	0.490339	1	1	0.483776	2.07288	1	1	0.149938	8.82688	1	1	0.00296825	-1.54296	-0.227884	-0.414197	-0.73075
RPS4X	39.7046	4	0.0007473	4.982e-08	32.4055	1	0.000187698	1.25132e-08	3.25865	1	1	0.0710475	2.34192	1	1	0.125934	1.69855	1	1	0.192477	-0.858918	-0.284894	-0.243255	-0.185766
PPP2R2B	39.5565	4	0.000801904	5.34603e-08	5.9159	1	1	0.0150048	1.92791	1	1	0.164987	0.00547809	1	1	0.940999	31.7072	1	0.000268888	1.79259e-08	-0.579912	-0.340616	-0.018875	-1.19353
UNC5C	39.2573	4	0.000924583	6.16389e-08	4.62392	1	1	0.0315292	11.7835	1	1	0.000597582	9.56325	1	1	0.00198511	13.2866	1	1	0.000267303	-0.64643	-1.05689	-1.06141	-0.875825
SLC16A3	39.1328	4	0.000981	6.54e-08	15.1201	1	1	0.000100885	13.3856	1	1	0.000253568	8.55991	1	1	0.00343646	2.06726	1	1	0.150492	-0.677565	-0.694722	-0.534709	-0.215456
IFI30	39.0955	4	0.000998559	6.65706e-08	13.1996	1	1	0.000280003	12.2171	1	1	0.000473535	12.4237	1	1	0.000423909	1.25503	1	1	0.262595	-0.705624	-0.727598	-0.751496	-0.205518
RPS18	39.0009	4	0.00104453	6.9635e-08	22.4727	1	0.0319734	2.13156e-06	7.94191	1	1	0.00483028	6.41877	1	1	0.011292	2.16755	1	1	0.140951	-0.693839	-0.431127	-0.390641	-0.201671
HLA-DPA1	38.784	4	0.00115803	7.72021e-08	15.3421	1	1	8.9697e-05	6.62484	1	1	0.0100566	16.3859	1	0.775025	5.16684e-05	0.431169	1	1	0.511416	-0.560338	-0.390908	-0.619455	-0.0875134
AC092053.5	38.5096	4	0.00131939	8.79593e-08	31.284	1	0.000334362	2.22908e-08	1.72057	1	1	0.18962	3.62859	1	1	0.0567948	1.8764	1	1	0.170744	-2.32123	-0.54184	-1.17946	-0.673902
HRH1	38.3374	4	0.00143191	9.54608e-08	6.81431	1	1	0.009043	8.42111	1	1	0.00370889	14.7283	1	1	0.00012417	8.37366	1	1	0.00380699	1.10536	1.2777	1.71951	1.13076
EDA2R	38.3031	4	0.0014554	9.70264e-08	20.2218	1	0.103442	6.89614e-06	12.3604	1	1	0.000438526	5.67811	1	1	0.0171779	0.042744	1	1	0.836208	-1.52846	-1.08544	-0.803026	-0.0635672
IFITM3	38.272	4	0.00147705	9.847e-08	14.0851	1	1	0.000174725	21.2536	1	0.0603543	4.02362e-06	2.357	1	1	0.124722	0.576418	1	1	0.44772	-0.716306	-0.971795	-0.316967	-0.139791
B3GNT5	38.1972	4	0.00153052	1.02034e-07	17.6225	1	0.404063	2.69376e-05	6.84708	1	1	0.00887864	11.7087	1	1	0.000622091	2.0189	1	1	0.155351	-0.539138	-0.352077	-0.468744	-0.173175
MORC1	38.1469	4	0.00156756	1.04504e-07	21.4459	1	0.0545941	3.63961e-06	4.11352	1	1	0.0425417	10.0887	1	1	0.00149183	2.49882	1	1	0.113932	-1.87861	-0.695981	-1.19071	0.508381
SLC25A37	38.0969	4	0.00160523	1.07015e-07	24.7345	1	0.00986922	6.57948e-07	7.43222	1	1	0.00640661	4.02859	1	1	0.0447353	1.90155	1	1	0.167905	-0.597782	-0.339934	-0.264615	-0.157642
AC008083.2	37.9006	4	0.00176206	1.17471e-07	32.7355	1	0.000158389	1.05593e-08	0.498061	1	1	0.480353	1.66289	1	1	0.197214	3.00422	1	1	0.0830477	-1.83731	-0.179176	-0.477072	-0.606303
PLA2G4A	37.6628	4	0.00197271	1.31514e-07	26.5829	1	0.00378709	2.52473e-07	5.7201	1	1	0.0167718	4.90372	1	1	0.0267989	0.456155	1	1	0.499426	-0.686744	-0.334597	-0.318281	0.0851694
SLC7A5	37.3903	4	0.00224521	1.49681e-07	10.2802	1	1	0.00134462	7.48576	1	1	0.00621889	15.8252	1	1	6.94695e-05	3.79902	1	1	0.0512826	-0.630331	-0.663112	-0.92823	-0.414911
NCF1	37.3629	4	0.00227459	1.51639e-07	31.7797	1	0.000259035	1.7269e-08	1.29491	1	1	0.255145	3.06432	1	1	0.0800286	1.22396	1	1	0.268584	-1.28406	-0.266634	-0.409115	-0.219885
AC103719.1	37.3181	4	0.00232344	1.54896e-07	17.0442	1	0.54781	3.65207e-05	9.88184	1	1	0.00166918	8.87011	1	1	0.00289877	1.522	1	1	0.217317	-2.44777	-1.69473	-1.44594	-0.574907
IGF1	37.2332	4	0.00241895	1.61264e-07	26.0341	1	0.00503164	3.35443e-07	5.35583	1	1	0.0206531	4.71491	1	1	0.0299022	1.12838	1	1	0.288122	-1.50218	-0.680986	-0.710328	0.286218
LINC01909	37.1907	4	0.0024682	1.64547e-07	17.0077	1	0.558418	3.72279e-05	13.3419	1	1	0.000259538	2.03344	1	1	0.153872	4.80763	1	1	0.0283339	-1.29588	-1.08997	-0.440558	-0.580491
C1orf56	37.16	4	0.00250439	1.6696e-07	25.0699	1	0.00829318	5.52879e-07	8.35339	1	1	0.00384969	3.2071	1	1	0.0733192	0.529612	1	1	0.46677	-0.87923	-0.534357	-0.344308	-0.123712
CREM	37.0383	4	0.00265332	1.76888e-07	4.61586	1	1	0.0316777	10.0243	1	1	0.00154486	21.7608	1	0.046328	3.08853e-06	0.637353	1	1	0.424671	0.43556	0.75844	1.17648	0.180073
FAM184B	37.0293	4	0.00266471	1.77647e-07	31.8771	1	0.000246365	1.64243e-08	0.0791882	1	1	0.778401	0.217291	1	1	0.641112	4.8557	1	1	0.027555	-0.637046	-0.039926	-0.0865199	0.411839
NR4A2	36.9874	4	0.0027182	1.81213e-07	13.1353	1	1	0.000289785	11.922	1	1	0.00055475	9.02961	1	1	0.00265641	2.90047	1	1	0.088554	2.29048	2.51917	1.90629	0.879268
LIPG	36.9009	4	0.00283196	1.88797e-07	13.4187	1	1	0.000249128	2.75416	1	1	0.0970019	11.8592	1	1	0.000573776	8.86888	1	1	0.00290073	-1.64227	-0.689858	-1.54336	-1.1034
RPL7A	36.8047	4	0.00296415	1.9761e-07	30.7049	1	0.00045061	3.00407e-08	3.21752	1	1	0.0728538	2.76735	1	1	0.0962052	0.114969	1	1	0.734556	-0.739861	-0.250743	-0.237974	-0.0425871
CGNL1	36.774	4	0.00300765	2.0051e-07	20.759	1	0.0781311	5.20874e-06	4.32575	1	1	0.03754	9.174	1	1	0.00245478	2.51531	1	1	0.112745	-1.59268	-0.761988	-1.04627	-0.514509
GRID2	36.6064	4	0.00325646	2.17098e-07	20.9164	1	0.0719666	4.79777e-06	11.3501	1	1	0.000754458	4.29955	1	1	0.0381224	0.0404043	1	1	0.840692	-0.893703	-0.689094	-0.426081	-0.0365608
SRGN	36.5901	4	0.00328169	2.18779e-07	0.0210467	1	1	0.884652	8.59335	1	1	0.00337392	13.1169	1	1	0.000292642	14.8588	1	1	0.000115867	-0.0162071	0.342984	0.435661	0.420863
ARMH1	36.5747	4	0.00330571	2.20381e-07	10.4975	1	1	0.00119539	12.8528	1	1	0.000336969	2.12096	1	1	0.145296	11.1035	1	1	0.000861662	-0.980476	-1.05427	-0.473297	-0.815724
AC009060.1	36.5318	4	0.00337368	2.24912e-07	33.5866	1	0.00010224	6.81602e-09	0.149877	1	1	0.698653	1.61572	1	1	0.20369	1.17958	1	1	0.277442	-1.19297	-0.102967	-0.578547	0.36628
[truncated: 2,596 more rows]

## Sheet: Association
Association of gene expression with pseudotime trajectories
P-values obtained by Wald test are adjusted based on Benjamini-Hochberg correction
[truncated: 3,003 more rows]
