# Supplementary material for: CHIT1 at diagnosis predicts faster disability progression and reflects early microglial activation in multiple sclerosis
Source: Nat Commun. 2024 Jun 12;15:5013. doi: 10.1038/s41467-024-49312-y (PMC11169395; doi:10.1038/s41467-024-49312-y)
Supplement: Supplementary file 11 — Source Data [file 41467_2024_49312_MOESM11_ESM.xlsx]

## Sheet: Fig. 1A
CHIT1	NfL
3.74	2.873
4.68	3.508
3.95	3.402
4.25	3.567
4.12	2.185
3.76	3.063
3.83	3.37328
4.68	3.691
3.18	1.248
3.47	2.66285
4.41	2.523
2.88	NA
4.02	NA
2.74	3.539
2.68	2.788
NA	3.942
3.76	2.413
3.5	NA
3.28	2.564
3.44	NA
3.61	2.931
4.17	3.498
3.08	3.039
3.05	2.929
3.59	1.472
4.04	3.455
3.25	2.728
3.78	3.12557
3.07	2.419
3.66	2.938
3.67	NA
3.88	NA
3.06	3.545
3.56	NA
3.22	2.929
3.07	3.247
4.55	3.56188
2.56	3.417
3.21	3.38
4.39	NA
3.19	3.257
4.28	3.248
3.9	3.26851
3.9	3.75
4.23	NA
4.23	3.525
3.73	NA
3.68	3.528
3.15	3.754
3.11	3.215
3.65	3.24909
4.26	2.77
2.79	2.791
3.7	NA
3.53	3.657
3.72	3.667
3.1	3.103
2.81	2.806
4.06	3.89
1.59	2.412
3.13	2.555
3.43	2.611
3.34	2.78627
4.3	3.04119
3.34	2.875
4.91	NA
3.18	NA
3.92	3.363
3.01	3.02
1.97	3.72
4.32	3.137
2.88	2.822
4.25	2.621
3.57	3.448
5.12	3.746
2.63	2.725
3.87	2.877
3.54	2.626
3.05	2.795
3.45	NA
NA	2.988
4.19	2.983
3.71	NA
4	2.771
3.42	2.923
3.09	2.911
NA	2.792
3.44	2.8671
3.47	2.771
3.83	3.42161
3.01	3.39
3.58	2.6725
3.88	3.03071
3.44	3.024
3.64	3.082
3.74	2.756
3.08	2.931
3.08	2.839
3.44	2.89502
2.71	2.72917
3.79	3.022
4.1	2.821
3.87	3.025
3.21	NA
3.7	3.63
NA	2.676
4.35	NA
3.44	3.453
3.79	2.999
3.52	2.91433
3.93	NA
3.78	3.379
2.89	2.556
2.68	2.34
4.32	3.327
3.47	2.981
3.07	3.288
3.99	3.417
3.85	2.99
NA	2.622
3.61	2.759
4.14	2.908
2.99	2.446
3.68	2.978
4.03	3.479
4.22	NA
3.6	3.195
4.02	3.58
4.28	3.076
3.58	2.563
3.5	2.844
3.11	2.863
3.35	3.147
NA	NA
3.64	3.094
4.83	NA
3.01	3.095
4.59	NA
3.51	2.33
4.22	3.901
3.92	2.927
4.51	3.313
3.73	2.9
3.32	2.966
3.94	2.966
NA	3.461
3.19	3.22
3.39	3.585
3.65	2.748
3.47	3.114
4.02	3.775
4.07	3.23981
4.27	3.35053
2.84	2.84993
2.73	2.86174
3.52	2.46115
2.75	2.65676
3.46	3.07989
2.91	2.83155
4.37	NA
NA	3.15138
3.11	2.71838
3.32	2.71858
3.03	2.48211
3.67	2.85355
4.55	2.77638
3.64	3.23547
3.17	2.85793
4.16	2.97946
3.54	2.85593
4.11	3.48592
4.35	2.95432
3.19	2.72769
NA	3.14078
3.67	3.44989
NA	3.15304
3.95	3.39537
3.73	2.97554
3.72	3.00173
3.15	3.47052
3.46	2.85881
3.92	3.76406
3.33	3.61642
NA	2.67588
3.71	3.08775
NA	2.67449
4.39	3.9233
3.01	2.88075
3.75	3.07782
3.53	3.19614
3.51	2.74493
3.53	2.8656

## Sheet: Fig. 1B
gARMSS_bin	CHIT1_log
ARMSS ≥ 5	3.74
ARMSS ≥ 5	4.68
ARMSS < 5	3.95
ARMSS ≥ 5	4.25
ARMSS < 5	4.12
ARMSS ≥ 5	3.76
ARMSS < 5	3.83
ARMSS ≥ 5	4.68
ARMSS < 5	3.18
ARMSS < 5	3.47
ARMSS < 5	2.88
ARMSS ≥ 5	4.02
ARMSS < 5	2.68
ARMSS < 5	3.5
ARMSS < 5	3.28
ARMSS < 5	3.44
ARMSS < 5	3.61
ARMSS ≥ 5	3.08
ARMSS < 5	3.05
ARMSS ≥ 5	3.59
ARMSS < 5	4.04
ARMSS < 5	3.25
ARMSS < 5	3.78
ARMSS < 5	3.07
ARMSS < 5	3.66
ARMSS ≥ 5	3.67
ARMSS ≥ 5	3.88
ARMSS < 5	3.06
ARMSS < 5	3.56
ARMSS < 5	3.22
ARMSS < 5	3.07
ARMSS < 5	4.55
ARMSS ≥ 5	2.56
ARMSS < 5	3.21
ARMSS ≥ 5	4.39
ARMSS < 5	3.19
ARMSS < 5	4.28
ARMSS ≥ 5	3.9
ARMSS ≥ 5	4.23
ARMSS ≥ 5	4.23
ARMSS < 5	3.73
ARMSS < 5	3.68
ARMSS < 5	3.15
ARMSS < 5	3.11
ARMSS < 5	3.65
ARMSS ≥ 5	4.26
ARMSS ≥ 5	2.79
ARMSS < 5	3.7
ARMSS < 5	3.53
ARMSS < 5	3.72
ARMSS < 5	3.1
ARMSS < 5	2.81
ARMSS ≥ 5	4.06
ARMSS < 5	1.59
ARMSS < 5	3.13
ARMSS ≥ 5	3.43
ARMSS < 5	3.34
ARMSS < 5	4.3
ARMSS < 5	3.34
ARMSS ≥ 5	4.91
ARMSS < 5	3.18
ARMSS < 5	3.92
ARMSS < 5	3.01
ARMSS < 5	4.32
ARMSS < 5	2.88
ARMSS < 5	4.25
ARMSS ≥ 5	3.57
ARMSS ≥ 5	5.12
ARMSS < 5	2.63
ARMSS < 5	3.54
ARMSS < 5	3.05
ARMSS < 5	3.45
ARMSS ≥ 5	4.19
ARMSS < 5	3.71
ARMSS < 5	4
ARMSS < 5	3.42
ARMSS < 5	3.09
ARMSS ≥ 5	3.44
ARMSS < 5	3.83
ARMSS < 5	3.58
ARMSS ≥ 5	3.88
ARMSS < 5	3.64
ARMSS < 5	3.74
ARMSS < 5	3.08
ARMSS ≥ 5	3.44
ARMSS < 5	2.71
ARMSS < 5	3.79
ARMSS ≥ 5	4.1
ARMSS ≥ 5	3.87
ARMSS < 5	3.21
ARMSS < 5	3.7
ARMSS ≥ 5	4.35
ARMSS ≥ 5	3.44
ARMSS < 5	3.52
ARMSS < 5	3.93
ARMSS < 5	2.89
ARMSS < 5	2.68
ARMSS ≥ 5	4.32
ARMSS ≥ 5	3.47
ARMSS < 5	3.07
ARMSS ≥ 5	3.99
ARMSS < 5	3.85
ARMSS < 5	3.61
ARMSS < 5	2.99
ARMSS < 5	3.68
ARMSS < 5	4.03
ARMSS < 5	4.22
ARMSS < 5	3.6
ARMSS < 5	4.28
ARMSS < 5	3.58
ARMSS < 5	3.5
ARMSS < 5	3.11
ARMSS < 5	3.35
ARMSS < 5	3.64
ARMSS < 5	3.01
ARMSS ≥ 5	4.59
ARMSS < 5	3.51
ARMSS < 5	4.22
ARMSS < 5	3.92
ARMSS ≥ 5	4.51
ARMSS < 5	3.73
ARMSS < 5	3.32
ARMSS < 5	3.94
ARMSS < 5	3.19
ARMSS < 5	3.39
ARMSS < 5	3.65
ARMSS < 5	4.02
ARMSS < 5	4.27
ARMSS < 5	2.84
ARMSS ≥ 5	2.73
ARMSS < 5	3.52
ARMSS < 5	2.75
ARMSS < 5	3.46
ARMSS ≥ 5	2.91
ARMSS ≥ 5	4.37
ARMSS < 5	3.11
ARMSS < 5	3.32
ARMSS < 5	3.03
ARMSS < 5	3.67
ARMSS < 5	4.55
ARMSS < 5	3.64
ARMSS < 5	3.17
ARMSS < 5	4.16
ARMSS < 5	3.54
ARMSS < 5	4.11
ARMSS < 5	4.35
ARMSS < 5	3.19
ARMSS < 5	3.67
ARMSS < 5	3.95
ARMSS < 5	3.73
ARMSS < 5	3.72
ARMSS < 5	3.46
ARMSS < 5	3.92
ARMSS < 5	3.33
ARMSS < 5	4.39
ARMSS < 5	3.75
ARMSS < 5	3.53

## Sheet: Fig. 1C
gARMSS_bin	CHIT1_log	Gender	age_onset	Disease_course
ARMSS ≥ 5	3.74	Male	48.1561	RRMS
ARMSS ≥ 5	4.68	Male	37.3279	PPMS
ARMSS < 5	3.95	Female	35.4716	RRMS
ARMSS ≥ 5	4.25	Female	48.742	PPMS
ARMSS < 5	4.12	Female	45.6044	unknown
ARMSS ≥ 5	3.76	Female	20.3723	RRMS
ARMSS < 5	3.83	Female	23.1978	RRMS
ARMSS ≥ 5	4.68	Male	20.7064	PPMS
ARMSS < 5	3.18	Male	41.2704	RRMS
ARMSS < 5	3.47	Female	35.2279	RRMS
ARMSS < 5	2.88	Female	44.6407	PPMS
ARMSS ≥ 5	4.02	Female	13.7796	RRMS
ARMSS < 5	2.68	Male	45.5113	PPMS
ARMSS < 5	3.5	Male	45.963	RRMS
ARMSS < 5	3.28	Female	32.1424	RRMS
ARMSS < 5	3.44	Female	17.9138	RRMS
ARMSS < 5	3.61	Female	28.0246	RRMS
ARMSS ≥ 5	3.08	Female	46.7296	PPMS
ARMSS < 5	3.05	Male	51.1294	PPMS
ARMSS ≥ 5	3.59	Female	43.0856	PPMS
ARMSS < 5	4.04	Female	44.4627	RRMS
ARMSS < 5	3.25	Female	24.8159	RRMS
ARMSS < 5	3.78	Male	44.5777	RRMS
ARMSS < 5	3.07	Female	33.7002	RRMS
ARMSS < 5	3.66	Female	14.3491	RRMS
ARMSS ≥ 5	3.67	Male	22.5982	RRMS
ARMSS ≥ 5	3.88	Male	52.8789	RRMS
ARMSS < 5	3.06	Female	34.9295	RRMS
ARMSS < 5	3.56	Male	24.1177	RRMS
ARMSS < 5	3.22	Female	37.8453	RRMS
ARMSS < 5	3.07	Female	22.3874	RRMS
ARMSS < 5	4.55	Male	42.6968	RRMS
ARMSS ≥ 5	2.56	Female	19.6824	RRMS
ARMSS < 5	3.21	Male	39.8905	RRMS
ARMSS ≥ 5	4.39	Female	40.6324	PPMS
ARMSS < 5	3.19	Female	43.0828	unknown
ARMSS < 5	4.28	Male	22.7953	RRMS
ARMSS ≥ 5	3.9	Male	11.2033	RRMS
ARMSS ≥ 5	4.23	Female	24.3368	RRMS
ARMSS ≥ 5	4.23	Female	22.5626	RRMS
ARMSS < 5	3.73	Female	46.5489	RRMS
ARMSS < 5	3.68	Male	27.6386	RRMS
ARMSS < 5	3.15	Female	28.8871	RRMS
ARMSS < 5	3.11	Male	32.2902	RRMS
ARMSS < 5	3.65	Female	29.1745	RRMS
ARMSS ≥ 5	4.26	Female	29.7604	RRMS
ARMSS ≥ 5	2.79	Female	34.6913	RRMS
ARMSS < 5	3.7	Female	35.1786	RRMS
ARMSS < 5	3.53	Female	37.4483	RRMS
ARMSS < 5	3.72	Female	28.7392	RRMS
ARMSS < 5	3.1	Male	40.6543	RRMS
ARMSS < 5	2.81	Male	56.3149	PPMS
ARMSS ≥ 5	4.06	Male	35.6249	RRMS
ARMSS < 5	1.59	Female	47.3895	RRMS
ARMSS < 5	3.13	Male	45.0842	RRMS
ARMSS ≥ 5	3.43	Female	36.8652	PPMS
ARMSS < 5	3.34	Female	36.9884	RRMS
ARMSS < 5	4.3	Female	39.4442	RRMS
ARMSS < 5	3.34	Female	20.3532	RRMS
ARMSS ≥ 5	4.91	Female	19.5072	RRMS
ARMSS < 5	3.18	Male	17.1773	RRMS
ARMSS < 5	3.92	Female	42.1437	RRMS
ARMSS < 5	3.01	Male	64.8296	PPMS
ARMSS < 5	4.32	Male	25.796	RRMS
ARMSS < 5	2.88	Female	25.9576	RRMS
ARMSS < 5	4.25	Female	21.3799	RRMS
ARMSS ≥ 5	3.57	Male	18.6229	RRMS
ARMSS ≥ 5	5.12	Female	19.1869	RRMS
ARMSS < 5	2.63	Female	20.1533	RRMS
ARMSS < 5	3.54	Female	19.3347	RRMS
ARMSS < 5	3.05	Female	29.7057	RRMS
ARMSS < 5	3.45	Female	39.154	RRMS
ARMSS ≥ 5	4.19	Male	30.1355	RRMS
ARMSS < 5	3.71	Female	33.8672	RRMS
ARMSS < 5	4	Male	27.8877	RRMS
ARMSS < 5	3.42	Female	40.5476	RRMS
ARMSS < 5	3.09	Female	30.6749	RRMS
ARMSS ≥ 5	3.44	Male	47.4689	PPMS
ARMSS < 5	3.83	Male	22.0616	RRMS
ARMSS < 5	3.58	Male	32.627	RRMS
ARMSS ≥ 5	3.88	Male	33.8809	PPMS
ARMSS < 5	3.64	Female	40.6242	RRMS
ARMSS < 5	3.74	Female	39.3128	RRMS
ARMSS < 5	3.08	Male	20.9172	RRMS
ARMSS ≥ 5	3.44	Female	31.7344	RRMS
ARMSS < 5	2.71	Female	19.6194	RRMS
ARMSS < 5	3.79	Male	54.2834	PPMS
ARMSS ≥ 5	4.1	Male	10.4969	RRMS
ARMSS ≥ 5	3.87	Male	65.7495	RRMS
ARMSS < 5	3.21	Male	47.3593	RRMS
ARMSS < 5	3.7	Female	40.909	RRMS
ARMSS ≥ 5	4.35	Male	43.9945	RRMS
ARMSS ≥ 5	3.44	Female	24.1396	RRMS
ARMSS < 5	3.52	Female	50.3491	RRMS
ARMSS < 5	3.93	Female	42.5489	RRMS
ARMSS < 5	2.89	Female	24.5667	RRMS
ARMSS < 5	2.68	Male	21.1253	RRMS
ARMSS ≥ 5	4.32	Male	34.1273	RRMS
ARMSS ≥ 5	3.47	Female	48.1478	PPMS
ARMSS < 5	3.07	Male	68.3778	RRMS
ARMSS ≥ 5	3.99	Female	53.2402	RRMS
ARMSS < 5	3.85	Female	44.2026	RRMS
ARMSS < 5	3.61	Male	32.4627	RRMS
ARMSS < 5	2.99	Female	21.6318	RRMS
ARMSS < 5	3.68	Female	54.2313	RRMS
ARMSS < 5	4.03	Female	25.9384	RRMS
ARMSS < 5	4.22	Male	48.9254	RRMS
ARMSS < 5	3.6	Male	24.2847	RRMS
ARMSS < 5	4.28	Female	65.7221	RRMS
ARMSS < 5	3.58	Female	48.0329	PPMS
ARMSS < 5	3.5	Female	42.5791	RRMS
ARMSS < 5	3.11	Female	32.2272	RRMS
ARMSS < 5	3.35	Female	53.1526	RRMS
ARMSS < 5	3.64	Female	25.9055	RRMS
ARMSS < 5	3.01	Male	38.141	PPMS
ARMSS ≥ 5	4.59	Male	54.8665	PPMS
ARMSS < 5	3.51	Female	47.1759	RRMS
ARMSS < 5	4.22	Female	26.4175	RRMS
ARMSS < 5	3.92	Female	39.2033	RRMS
ARMSS ≥ 5	4.51	Male	25.4018	PPMS
ARMSS < 5	3.73	Male	39.4743	unknown
ARMSS < 5	3.32	Female	61.848	PPMS
ARMSS < 5	3.94	Female	48.0356	RRMS
ARMSS < 5	3.19	Female	36.5859	RRMS
ARMSS < 5	3.39	Male	32.3395	RRMS
ARMSS < 5	3.65	Female	39.1266	RRMS
ARMSS < 5	4.02	Female	20.0082	RRMS
ARMSS < 5	4.27	Female	31.3511	RRMS
ARMSS < 5	2.84	Male	37.6427	RRMS
ARMSS ≥ 5	2.73	Male	57.7659	PPMS
ARMSS < 5	3.52	Female	28.8569	RRMS
ARMSS < 5	2.75	Male	41.5222	RRMS
ARMSS < 5	3.46	Female	28.2984	RRMS
ARMSS ≥ 5	2.91	Female	37.8179	RRMS
ARMSS ≥ 5	4.37	Male	21.9603	RRMS
ARMSS < 5	3.11	Female	45.6509	RRMS
ARMSS < 5	3.32	Male	25.681	RRMS
ARMSS < 5	3.03	Male	20.6735	RRMS
ARMSS < 5	3.67	Female	26.0041	RRMS
ARMSS < 5	4.55	Female	22.7844	RRMS
ARMSS < 5	3.64	Female	38.5325	RRMS
ARMSS < 5	3.17	Male	36.9993	RRMS
ARMSS < 5	4.16	Female	35.2225	RRMS
ARMSS < 5	3.54	Female	46.0862	RRMS
ARMSS < 5	4.11	Male	31.1211	RRMS
ARMSS < 5	4.35	Female	23.2088	RRMS
ARMSS < 5	3.19	Female	58.6776	RRMS
ARMSS < 5	3.67	Male	33.7166	RRMS
ARMSS < 5	3.95	Female	61.2183	RRMS
ARMSS < 5	3.73	Female	25.4346	RRMS
ARMSS < 5	3.72	Male	15.9343	RRMS
ARMSS < 5	3.46	Male	27.447	RRMS
ARMSS < 5	3.92	Female	21.4045	RRMS
ARMSS < 5	3.33	Female	36.8433	RRMS
ARMSS < 5	4.39	Female	20.449	RRMS
ARMSS < 5	3.75	Female	26.7105	RRMS
ARMSS < 5	3.53	Female	31.4415	RRMS

## Sheet: Fig. 2A
CHIT1_log	Time_LP_EDSS	edss
3.05	1.89	1
3.45	0.27	0
3.45	7.39	0
3.45	9.35	1.5
NA	9.05	6.5
4.19	5.79	1.5
4.19	7.13	4.5
4.19	8.46	6.5
4.19	10.45	6.5
3.71	0.33	1.5
3.71	5.72	0
3.71	7.94	0
4	1.25	1
4	7.02	1
3.42	0.16	1.5
3.09	6.64	0
3.09	8.61	1
NA	6.23	2
NA	8.24	2
3.44	3.12	6
3.83	6.55	0
3.83	8.55	0
3.58	3.52	0
3.58	9.4	0
3.88	6.86	7.5
3.64	3.23	0
3.64	7.25	0
3.64	9.28	0
3.74	2.09	1.5
3.74	6.21	1.5
3.08	2.54	0
3.08	3.35	1
3.08	5.38	1
NA	0.71	0
NA	3.26	1
NA	8.47	2.5
3.44	2.86	1
3.44	6.25	2.5
2.71	2.6	1
2.71	5.17	0
2.71	6.09	0
2.71	8.08	1
3.79	3.69	2
3.79	5.72	2.5
3.79	6.7	3
4.1	2.03	4
4.1	2.66	6
4.1	5.15	6
4.1	7.18	6.5
3.87	1.3	2.5
3.87	2.68	6
3.87	6.13	8
3.21	0.53	2.5
3.21	5.67	3.5
3.7	2.14	1.5
NA	0.63	0
NA	7.66	0
4.35	2.01	5.5
3.44	0	2.5
3.44	7.1	4.5
3.79	0.76	6.5
3.52	1.45	1
3.52	5.55	2
3.52	7.53	2
3.93	2.38	0
3.93	4.74	0
3.93	6.7	0
3.93	8.67	1
3.78	6.38	1
2.89	1.39	0
2.68	1.54	1.5
2.68	5.52	1
2.68	8.03	1.5
4.32	1.18	1
4.32	1.55	2
4.32	2.2	3
4.32	6.34	6
3.47	1.71	4.5
3.47	5.01	6.5
3.47	9.64	8.5
3.47	11.65	8.5
3.07	0.49	1.5
3.99	6.17	5.5
3.99	12.82	6.5
3.85	2.86	2.5
NA	2.49	1.5
NA	4.06	0
NA	6.05	1
NA	8.04	0
3.61	4.32	0
2.99	3.99	1
3.68	3.92	3.5
4.03	3.08	0
4.22	1.72	1
3.6	3.79	0
4.28	3.01	2
4.28	4.98	3.5
3.58	5.29	5.5
3.5	6.08	0
3.11	8.02	1.5
3.35	4.61	0
3.35	9.51	2
NA	2.08	0
NA	4.08	1
NA	6.07	0
3.64	2.98	0
3.01	0.72	3
3.01	4.32	3.5
3.01	6.38	4
4.59	3.11	7.5
3.51	4.66	1
3.51	9.45	2
4.22	0.8	0
4.22	2	1
4.22	4.45	1
3.92	3.13	2
3.92	6.14	2
4.51	1.29	3
4.51	2.31	7
4.51	2.99	9.5
3.73	2.45	1.5
3.73	4.48	2
3.32	2.49	5
3.32	4.48	5
3.94	0.95	2
3.94	2.45	2.5
3.94	5.4	2.5
NA	1.19	1.5
NA	3.29	2
NA	4.19	2
3.19	1.49	0
3.19	3.48	0
3.39	3.91	0
3.39	6.05	0
3.65	5.79	0
4.02	2.25	0
4.02	4.74	0
4.27	0.62	0
2.84	2.05	0
2.84	3.68	1
2.84	5.17	1
2.73	1.94	6
2.73	3.93	6
3.52	0.72	2.5
3.52	2.7	1
2.75	0.29	1
2.75	1.28	0
2.75	3.26	0
3.46	1.32	0
3.46	3.89	0
2.91	1.43	1
2.91	4.27	3.5
4.37	3.06	2
NA	1.24	7
3.11	1.69	0
3.11	3.74	1
3.32	0.92	0
3.32	3.29	1
3.03	0.97	1
3.03	3.02	1
3.67	0.21	0
3.67	2.62	1
4.55	1.15	0
3.64	2.33	0
3.17	1.11	4
3.17	3.12	4
4.16	3.66	2
3.54	2.3	2.5
4.11	0.65	0
4.11	2.64	0
4.35	1.39	1
3.19	0.3	2.5
NA	1.33	0
3.67	0.66	0
NA	3.29	1
3.95	1.26	1
3.73	1.43	1
3.72	2.51	1
3.15	2.34	0
3.46	0	0
3.46	1.36	1
3.92	0.05	0
3.92	0.99	0
3.33	1.27	0
NA	0.88	2
NA	1.79	2
3.71	2.17	4.5
NA	2.73	0
4.39	1.03	0
3.53	1.34	0
3.74	0.17	4
3.74	3.32	4.5
3.74	10.35	6.5
4.68	1.03	6
4.68	4.06	6.5
4.68	5.06	7
4.68	6.06	7.5
4.68	8.11	7.5
4.25	0.19	6
4.25	1.86	6.5
4.12	1.21	3
3.76	5.13	3
3.76	7.59	3
3.76	10.6	3.5
3.76	12.15	4
3.83	0.21	0
3.83	4.29	1
3.83	10.86	2
3.83	12.78	2
4.68	0.07	6.5
4.68	4.52	8
3.18	0.08	2
2.88	0.8	3.5
4.02	0.62	0
4.02	5.33	1.5
4.02	6.79	1.5
4.02	7.68	2
4.02	12.91	2
2.74	1.56	3
2.74	5.06	1
2.68	0.58	3
2.68	12.16	3.5
NA	9.02	2
3.76	5.77	6
3.76	11.46	6
3.5	0.66	1
3.5	3.42	1
3.5	12.41	1.5
3.28	2.84	1
3.28	9.25	2.5
3.44	1.33	3
3.44	3.99	3.5
3.61	0.59	0
3.61	3.14	0
3.61	10.08	1
3.61	11.59	1.5
4.17	0.13	3.5
4.17	0.95	6.5
4.17	2.21	8
4.17	4.25	10
3.08	2.42	6
3.05	0.45	2.5
3.05	3.81	2.5
3.05	10.81	2.5
3.59	0	6
3.59	3.44	6.5
4.04	0.53	1
4.04	9.06	2
3.25	1.68	0
3.78	11.33	0
3.78	14.32	1
3.07	0.19	0
3.07	8.4	0
3.07	10.56	0
3.66	4.25	5
3.67	0.08	2.5
3.67	3.91	4.5
3.67	6.43	4
3.67	9.33	6.5
3.67	11.42	6
3.88	3.22	6
3.88	11.17	6.5
3.06	0.34	1
3.06	4.42	1
3.06	8.41	1
3.06	11.42	1
3.56	0.09	0
3.56	5.71	1
3.56	8.21	0
3.22	0.24	3
3.22	8.14	2.5
3.22	9.8	2.5
3.07	0.04	1
3.07	1.22	1
3.07	9.1	1
4.55	2.21	1
4.55	8.19	2
4.55	10.17	2
NA	2.35	2
NA	4.05	2
NA	5.65	3
NA	9.21	3.5
3.21	1.07	0
3.21	5.42	0
3.21	8.43	0
3.21	11.4	0
4.39	0.85	6.5
4.39	1.83	6.5
3.19	6.11	2
3.19	10.11	2
4.28	0.27	0
3.9	2.87	2
3.9	5.15	2
4.23	7.05	4
4.23	11.3	5.5
4.23	0.78	1.5
4.23	2.08	3
4.23	3.55	3.5
3.73	2	0
3.73	7.91	2.5
3.68	0.19	1
3.68	2.49	1
3.68	4.65	0
3.68	7.95	0
3.15	10.85	1.5
3.11	1.87	2
3.11	4.66	2
3.11	5.13	2
3.11	12.66	1.5
3.65	1.65	1
4.26	2.61	1.5
4.26	4.9	2
4.26	9.9	4
4.26	11.89	3
2.79	1.11	2
2.79	6.63	2
2.79	8.55	3
3.7	1.35	1.5
3.7	6.86	0
3.7	8.95	0
3.53	0.09	1
3.53	7.09	1
3.72	0.63	1.5
3.72	1.18	1.5
3.72	5.44	0
3.72	7.51	1
3.1	0.7	0
3.1	2.35	0
3.1	7.45	0
3.1	9.46	0
2.81	3.35	5
4.06	1.59	3
4.06	3.39	4
4.06	4.56	6
NA	2.03	1.5
NA	8.02	2
NA	10.06	2
3.13	1.49	0
3.13	8.01	1
3.43	1.66	8
3.34	5.04	1.5
4.3	1.13	0
4.3	7.11	1.5
4.3	9.14	1.5
3.34	2.86	0
3.34	6.06	0
4.91	0.7	4.5
4.91	1.65	4
4.91	4.01	4
4.91	5.52	4
3.18	0	1
3.18	6.74	1
3.18	7.31	2
3.18	9.79	1.5
3.92	1.13	0
3.92	7.42	1
3.92	9.14	1
3.01	7.03	2
4.32	1.49	0
4.32	7.8	1
2.88	0.64	0
2.88	7.08	2
4.25	1.23	0
3.57	7.24	1
3.57	8.21	1
3.57	10.35	2.5
5.12	1.17	3
2.63	0.7	0
2.63	1.65	0
2.63	7.02	0
2.63	8.1	0
3.54	2.15	2
3.54	7.85	1.5
3.54	10.43	2.5

## Sheet: Fig. 2B
Family_ID	CHIT1_log	Sex	Age_LP_scale	Time_LP_EDSS	edss
1002	3.05	Female	-0.640798	1.89	1
1007	3.45	Female	0.114391	0.27	0
1007	3.45	Female	0.114391	7.39	0
1007	3.45	Female	0.114391	9.35	1.5
1020	NA	Female	1.59543	9.05	6.5
1021	4.19	Male	-0.612491	5.79	1.5
1021	4.19	Male	-0.612491	7.13	4.5
1021	4.19	Male	-0.612491	8.46	6.5
1021	4.19	Male	-0.612491	10.45	6.5
1032	3.71	Female	-0.309796	0.33	1.5
1032	3.71	Female	-0.309796	5.72	0
1032	3.71	Female	-0.309796	7.94	0
1035	4	Male	-0.783157	1.25	1
1035	4	Male	-0.783157	7.02	1
1036	3.42	Female	0.171831	0.16	1.5
1038	3.09	Female	-0.571994	6.64	0
1038	3.09	Female	-0.571994	8.61	1
1039	NA	Female	-1.1592	6.23	2
1039	NA	Female	-1.1592	8.24	2
1043	3.44	Male	0.831355	3.12	6
1047	3.83	Male	-1.21499	6.55	0
1047	3.83	Male	-1.21499	8.55	0
1050	3.58	Male	-0.370335	3.52	0
1050	3.58	Male	-0.370335	9.4	0
1051	3.88	Male	2.01486	6.86	7.5
1056	3.64	Female	0.198484	3.23	0
1056	3.64	Female	0.198484	7.25	0
1056	3.64	Female	0.198484	9.28	0
1058	3.74	Female	0.306545	2.09	1.5
1058	3.74	Female	0.306545	6.21	1.5
1059	3.08	Male	-1.29929	2.54	0
1059	3.08	Male	-1.29929	3.35	1
1059	3.08	Male	-1.29929	5.38	1
1060	NA	Male	1.58799	0.71	0
1060	NA	Male	1.58799	3.26	1
1060	NA	Male	1.58799	8.47	2.5
1063	3.44	Female	-0.417444	2.86	1
1063	3.44	Female	-0.417444	6.25	2.5
1069	2.71	Female	-1.39289	2.6	1
1069	2.71	Female	-1.39289	5.17	0
1069	2.71	Female	-1.39289	6.09	0
1069	2.71	Female	-1.39289	8.08	1
1073	3.79	Male	2.13801	3.69	2
1073	3.79	Male	2.13801	5.72	2.5
1073	3.79	Male	2.13801	6.7	3
1077	4.1	Male	-0.120121	2.03	4
1077	4.1	Male	-0.120121	2.66	6
1077	4.1	Male	-0.120121	5.15	6
1077	4.1	Male	-0.120121	7.18	6.5
1081	3.87	Male	2.14214	1.3	2.5
1081	3.87	Male	2.14214	2.68	6
1081	3.87	Male	2.14214	6.13	8
1086	3.21	Male	1.35059	0.53	2.5
1086	3.21	Male	1.35059	5.67	3.5
1090	3.7	Female	0.221625	2.14	1.5
1091	NA	Female	-0.39141	0.63	0
1091	NA	Female	-0.39141	7.66	0
1095	4.35	Male	0.490849	2.01	5.5
1096	3.44	Female	0.444153	0	2.5
1096	3.44	Female	0.444153	7.1	4.5
1098	3.79	Female	3.1463	0.76	6.5
1200	3.52	Female	0.916895	1.45	1
1200	3.52	Female	0.916895	5.55	2
1200	3.52	Female	0.916895	7.53	2
1204	3.93	Female	0.329893	2.38	0
1204	3.93	Female	0.329893	4.74	0
1204	3.93	Female	0.329893	6.7	0
1204	3.93	Female	0.329893	8.67	1
1205	3.78	Female	1.26918	6.38	1
1207	2.89	Female	-1.02697	1.39	0
1209	2.68	Male	-1.29206	1.54	1.5
1209	2.68	Male	-1.29206	5.52	1
1209	2.68	Male	-1.29206	8.03	1.5
1211	4.32	Male	-0.30401	1.18	1
1211	4.32	Male	-0.30401	1.55	2
1211	4.32	Male	-0.30401	2.2	3
1211	4.32	Male	-0.30401	6.34	6
1212	3.47	Female	1.30203	1.71	4.5
1212	3.47	Female	1.30203	5.01	6.5
1212	3.47	Female	1.30203	9.64	8.5
1212	3.47	Female	1.30203	11.65	8.5
1213	3.07	Male	2.29938	0.49	1.5
1216	3.99	Female	1.64894	6.17	5.5
1216	3.99	Female	1.64894	12.82	6.5
1221	3.85	Female	0.447665	2.86	2.5
1225	NA	Female	-0.916219	2.49	1.5
1225	NA	Female	-0.916219	4.06	0
1225	NA	Female	-0.916219	6.05	1
1225	NA	Female	-0.916219	8.04	0
1226	3.61	Male	0.328447	4.32	0
1235	2.99	Female	-1.25363	3.99	1
1238	3.68	Female	1.21835	3.92	3.5
1239	4.03	Female	-0.917459	3.08	0
1243	4.22	Male	0.809453	1.72	1
1247	3.6	Male	-1.05486	3.79	0
1253	4.28	Female	2.0754	3.01	2
1253	4.28	Female	2.0754	4.98	3.5
1260	3.58	Female	1.40369	5.29	5.5
1266	3.5	Female	0.578455	6.08	0
1267	3.11	Female	-0.438519	8.02	1.5
1269	3.35	Female	1.12723	4.61	0
1269	3.35	Female	1.12723	9.51	2
1270	NA	Female	-1.59083	2.08	0
1270	NA	Female	-1.59083	4.08	1
1270	NA	Female	-1.59083	6.07	0
1272	3.64	Female	-0.866424	2.98	0
1277	3.01	Male	1.43716	0.72	3
1277	3.01	Male	1.43716	4.32	3.5
1277	3.01	Male	1.43716	6.38	4
1283	4.59	Male	2.06156	3.11	7.5
1285	3.51	Female	0.674119	4.66	1
1285	3.51	Female	0.674119	9.45	2
1288	4.22	Female	-0.910434	0.8	0
1288	4.22	Female	-0.910434	2	1
1288	4.22	Female	-0.910434	4.45	1
1289	3.92	Female	0.0728606	3.13	2
1289	3.92	Female	0.0728606	6.14	2
1291	4.51	Male	0.0664554	1.29	3
1291	4.51	Male	0.0664554	2.31	7
1291	4.51	Male	0.0664554	2.99	9.5
1296	3.73	Male	1.27145	2.45	1.5
1296	3.73	Male	1.27145	4.48	2
1297	3.32	Female	1.87849	2.49	5
1297	3.32	Female	1.87849	4.48	5
1298	3.94	Female	0.860901	0.95	2
1298	3.94	Female	0.860901	2.45	2.5
1298	3.94	Female	0.860901	5.4	2.5
1301	NA	Male	-0.755057	1.19	1.5
1301	NA	Male	-0.755057	3.29	2
1301	NA	Male	-0.755057	4.19	2
1304	3.19	Female	-0.115368	1.49	0
1304	3.19	Female	-0.115368	3.48	0
1305	3.39	Male	0.806148	3.91	0
1305	3.39	Male	0.806148	6.05	0
1308	3.65	Female	0.0650091	5.79	0
1312	4.02	Female	-1.37553	2.25	0
1312	4.02	Female	-1.37553	4.74	0
1322	4.27	Female	-0.493479	0.62	0
1325	2.84	Male	-0.0455315	2.05	0
1325	2.84	Male	-0.0455315	3.68	1
1325	2.84	Male	-0.0455315	5.17	1
1326	2.73	Male	1.5477	1.94	6
1326	2.73	Male	1.5477	3.93	6
1329	3.52	Female	-0.62964	0.72	2.5
1329	3.52	Female	-0.62964	2.7	1
1332	2.75	Male	0.246006	0.29	1
1332	2.75	Male	0.246006	1.28	0
1332	2.75	Male	0.246006	3.26	0
1334	3.46	Female	-0.742454	1.32	0
1334	3.46	Female	-0.742454	3.89	0
1341	2.91	Female	-0.0343741	1.43	1
1341	2.91	Female	-0.0343741	4.27	3.5
1343	4.37	Male	-1.12759	3.06	2
1345	NA	Male	-0.355458	1.24	7
1349	3.11	Female	0.559033	1.69	0
1349	3.11	Female	0.559033	3.74	1
1351	3.32	Male	-0.411452	0.92	0
1351	3.32	Male	-0.411452	3.29	1
1352	3.03	Male	0.363159	0.97	1
1352	3.03	Male	0.363159	3.02	1
1353	3.67	Female	-0.911054	0.21	0
1353	3.67	Female	-0.911054	2.62	1
1357	4.55	Female	0.196625	1.15	0
1358	3.64	Female	0.0344297	2.33	0
1366	3.17	Male	1.29356	1.11	4
1366	3.17	Male	1.29356	3.12	4
1367	4.16	Female	0.535685	3.66	2
1372	3.54	Female	0.593331	2.3	2.5
1376	4.11	Male	-0.0511102	0.65	0
1376	4.11	Male	-0.0511102	2.64	0
1377	4.35	Female	-1.13689	1.39	1
1381	3.19	Female	1.54067	0.3	2.5
1382	NA	Female	-0.693485	1.33	0
1383	3.67	Male	-0.33335	0.66	0
1390	NA	Female	1.47538	3.29	1
1396	3.95	Female	1.65762	1.26	1
1397	3.73	Female	-0.944526	1.43	1
1398	3.72	Male	-1.66852	2.51	1
1400	3.15	Male	NA	2.34	0
1401	3.46	Male	-0.815596	0	0
1401	3.46	Male	-0.815596	1.36	1
1402	3.92	Female	-1.22243	0.05	0
1402	3.92	Female	-1.22243	0.99	0
1403	3.33	Female	-0.103798	1.27	0
1404	NA	Female	-0.965394	0.88	2
1404	NA	Female	-0.965394	1.79	2
1408	3.71	Male	NA	2.17	4.5
1410	NA	Female	0.0606701	2.73	0
1413	4.39	Female	-1.01002	1.03	0
1431	3.53	Female	-0.487074	1.34	0
180	3.74	Male	1.6039	0.17	4
180	3.74	Male	1.6039	3.32	4.5
180	3.74	Male	1.6039	10.35	6.5
184	4.68	Male	0.247866	1.03	6
184	4.68	Male	0.247866	4.06	6.5
184	4.68	Male	0.247866	5.06	7
184	4.68	Male	0.247866	6.06	7.5
184	4.68	Male	0.247866	8.11	7.5
196	4.25	Female	0.898712	0.19	6
196	4.25	Female	0.898712	1.86	6.5
203	4.12	Female	0.614406	1.21	3
206	3.76	Female	-1.3371	5.13	3
206	3.76	Female	-1.3371	7.59	3
206	3.76	Female	-1.3371	10.6	3.5
206	3.76	Female	-1.3371	12.15	4
208	3.83	Female	-1.13007	0.21	0
208	3.83	Female	-1.13007	4.29	1
208	3.83	Female	-1.13007	10.86	2
208	3.83	Female	-1.13007	12.78	2
222	4.68	Male	0.0197598	0.07	6.5
222	4.68	Male	0.0197598	4.52	8
226	3.18	Male	1.35348	0.08	2
237	2.88	Female	0.870199	0.8	3.5
238	4.02	Female	-1.38214	0.62	0
238	4.02	Female	-1.38214	5.33	1.5
238	4.02	Female	-1.38214	6.79	1.5
238	4.02	Female	-1.38214	7.68	2
238	4.02	Female	-1.38214	12.91	2
246	2.74	Male	-1.98795	1.56	3
246	2.74	Male	-1.98795	5.06	1
250	2.68	Male	1.05037	0.58	3
250	2.68	Male	1.05037	12.16	3.5
255	NA	Female	0.357167	9.02	2
258	3.76	Male	2.01528	5.77	6
258	3.76	Male	2.01528	11.46	6
288	3.5	Male	0.661722	0.66	1
288	3.5	Male	0.661722	3.42	1
288	3.5	Male	0.661722	12.41	1.5
289	3.28	Female	-0.275497	2.84	1
289	3.28	Female	-0.275497	9.25	2.5
296	3.44	Female	1.22538	1.33	3
296	3.44	Female	1.22538	3.99	3.5
297	3.61	Female	-0.391616	0.59	0
297	3.61	Female	-0.391616	3.14	0
297	3.61	Female	-0.391616	10.08	1
297	3.61	Female	-0.391616	11.59	1.5
582	4.17	Male	0.58548	0.13	3.5
582	4.17	Male	0.58548	0.95	6.5
582	4.17	Male	0.58548	2.21	8
582	4.17	Male	0.58548	4.25	10
586	3.08	Female	0.7547	2.42	6
608	3.05	Male	1.0762	0.45	2.5
608	3.05	Male	1.0762	3.81	2.5
608	3.05	Male	1.0762	10.81	2.5
637	3.59	Female	0.731972	0	6
637	3.59	Female	0.731972	3.44	6.5
659	4.04	Female	0.51213	0.53	1
659	4.04	Female	0.51213	9.06	2
660	3.25	Female	-1.00858	1.68	0
663	3.78	Male	0.545809	11.33	0
663	3.78	Male	0.545809	14.32	1
664	3.07	Female	-0.343888	0.19	0
664	3.07	Female	-0.343888	8.4	0
664	3.07	Female	-0.343888	10.56	0
675	3.66	Female	1.56836	4.25	5
691	3.67	Male	-0.280869	0.08	2.5
691	3.67	Male	-0.280869	3.91	4.5
691	3.67	Male	-0.280869	6.43	4
691	3.67	Male	-0.280869	9.33	6.5
691	3.67	Male	-0.280869	11.42	6
693	3.88	Male	1.2729	3.22	6
693	3.88	Male	1.2729	11.17	6.5
696	3.06	Female	-0.251116	0.34	1
696	3.06	Female	-0.251116	4.42	1
696	3.06	Female	-0.251116	8.41	1
696	3.06	Female	-0.251116	11.42	1
709	3.56	Male	-0.991015	0.09	0
709	3.56	Male	-0.991015	5.71	1
709	3.56	Male	-0.991015	8.21	0
719	3.22	Female	0.842719	0.24	3
719	3.22	Female	0.842719	8.14	2.5
719	3.22	Female	0.842719	9.8	2.5
720	3.07	Female	0.14745	0.04	1
720	3.07	Female	0.14745	1.22	1
720	3.07	Female	0.14745	9.1	1
724	4.55	Male	0.382787	2.21	1
724	4.55	Male	0.382787	8.19	2
724	4.55	Male	0.382787	10.17	2
725	NA	Female	-1.38214	2.35	2
725	NA	Female	-1.38214	4.05	2
725	NA	Female	-1.38214	5.65	3
725	NA	Female	-1.38214	9.21	3.5
758	3.21	Male	0.131127	1.07	0
758	3.21	Male	0.131127	5.42	0
758	3.21	Male	0.131127	8.43	0
758	3.21	Male	0.131127	11.4	0
770	4.39	Female	0.347662	0.85	6.5
770	4.39	Female	0.347662	1.83	6.5
882	3.19	Female	0.387126	6.11	2
882	3.19	Female	0.387126	10.11	2
883	4.28	Male	-1.16086	0.27	0
885	3.9	Male	-1.43814	2.87	2
885	3.9	Male	-1.43814	5.15	2
888	4.23	Female	-1.02945	7.05	4
888	4.23	Female	-1.02945	11.3	5.5
897	4.23	Female	-0.197602	0.78	1.5
897	4.23	Female	-0.197602	2.08	3
897	4.23	Female	-0.197602	3.55	3.5
899	3.73	Female	0.658829	2	0
899	3.73	Female	0.658829	7.91	2.5
909	3.68	Male	-0.634806	0.19	1
909	3.68	Male	-0.634806	2.49	1
909	3.68	Male	-0.634806	4.65	0
909	3.68	Male	-0.634806	7.95	0
913	3.15	Female	-0.708155	10.85	1.5
919	3.11	Male	-0.449676	1.87	2
919	3.11	Male	-0.449676	4.66	2
919	3.11	Male	-0.449676	5.13	2
919	3.11	Male	-0.449676	12.66	1.5
926	3.65	Female	-0.594515	1.65	1
930	4.26	Female	-0.641624	2.61	1.5
930	4.26	Female	-0.641624	4.9	2
930	4.26	Female	-0.641624	9.9	4
930	4.26	Female	-0.641624	11.89	3
942	2.79	Female	-0.269299	1.11	2
942	2.79	Female	-0.269299	6.63	2
942	2.79	Female	-0.269299	8.55	3
943	3.7	Female	-0.226735	1.35	1.5
943	3.7	Female	-0.226735	6.86	0
943	3.7	Female	-0.226735	8.95	0
947	3.53	Female	-0.00441451	0.09	1
947	3.53	Female	-0.00441451	7.09	1
950	3.72	Female	-0.600301	0.63	1.5
950	3.72	Female	-0.600301	1.18	1.5
950	3.72	Female	-0.600301	5.44	0
950	3.72	Female	-0.600301	7.51	1
951	3.1	Male	0.431963	0.7	0
951	3.1	Male	0.431963	2.35	0
951	3.1	Male	0.431963	7.45	0
951	3.1	Male	0.431963	9.46	0
954	2.81	Male	1.56877	3.35	5
955	4.06	Male	-0.172602	1.59	3
955	4.06	Male	-0.172602	3.39	4
955	4.06	Male	-0.172602	4.56	6
961	NA	Female	1.2667	2.03	1.5
961	NA	Female	1.2667	8.02	2
961	NA	Female	1.2667	10.06	2
968	3.13	Male	0.535271	1.49	0
968	3.13	Male	0.535271	8.01	1
970	3.43	Female	0.214394	1.66	8
971	3.34	Female	0.488576	5.04	1.5
973	4.3	Female	0.672259	1.13	0
973	4.3	Female	0.672259	7.11	1.5
973	4.3	Female	0.672259	9.14	1.5
974	3.34	Female	-1.25921	2.86	0
974	3.34	Female	-1.25921	6.06	0
978	4.91	Female	-1.38297	0.7	4.5
978	4.91	Female	-1.38297	1.65	4
978	4.91	Female	-1.38297	4.01	4
978	4.91	Female	-1.38297	5.52	4
979	3.18	Male	-1.46045	0	1
979	3.18	Male	-1.46045	6.74	1
979	3.18	Male	-1.46045	7.31	2
979	3.18	Male	-1.46045	9.79	1.5
980	3.92	Female	0.293115	1.13	0
980	3.92	Female	0.293115	7.42	1
980	3.92	Female	0.293115	9.14	1
984	3.01	Male	2.21115	7.03	2
988	4.32	Male	-0.894525	1.49	0
988	4.32	Male	-0.894525	7.8	1
989	2.88	Female	0.348696	0.64	0
989	2.88	Female	0.348696	7.08	2
990	4.25	Female	-1.11685	1.23	0
992	3.57	Male	-1.37718	7.24	1
992	3.57	Male	-1.37718	8.21	1
992	3.57	Male	-1.37718	10.35	2.5
994	5.12	Female	-1.42161	1.17	3
995	2.63	Female	-1.33999	0.7	0
995	2.63	Female	-1.33999	1.65	0
995	2.63	Female	-1.33999	7.02	0
995	2.63	Female	-1.33999	8.1	0
999	3.54	Female	1.48076	2.15	2
999	3.54	Female	1.48076	7.85	1.5
999	3.54	Female	1.48076	10.43	2.5

## Sheet: Fig. 3A
MAE (left)
Shuffle	Gender	Ethnicity	Disease_course	GPNMB_log	CCL18_log	CHIT1_log	NfL_log	sTREM2_log	YKL40_log	WBC_count__ul_	Albumin_CSF_mg_L_	IgG_index	OCB_count_labels	OCB_count	Age_Onset	Age_LP	Diff_LP_onset	Year_LP	EDSS_t0
0	-6713433324416762	0	2.77674e+16	-1.09092e+16	-5404059503387071	7654060930379347	4.41151e+09	5495803114889508	1.95405e+16	-9634066715973332	6205024249925417	7306693732968883	3139417149057744	2.46819e+16	1.4503e+16	9081656532732274	5.89245e+16	1.37796e+16	1.50566e+16
1	-6.22981e+16	0	1.582e+16	-2.35808e+16	-2018333602702338	3.84239e+16	-2337019349720748	4158708007210965	1.0001e+16	4108658706971635	-9354310490190532	2.43927e+16	-1.24427e+16	-4303954612808081	8687319249336634	8957429445015719	3.40703e+16	2.33817e+16	9593597748258542
2	-6271332429058862	0	1.80397e+16	2340419017029971	-1.00552e+16	2.88655e+16	-1494028337478892	-4663194882535304	2.43889e+16	1.91336e+16	-1.25943e+16	2932229174701151	5447374977027852	1.46375e+16	1.9528e+16	5.09087e+16	7583461022192006	1.40056e+16	1829405853313999
3	-606619468255154	0	2.40843e+16	-2320178241693016	-9198417075107156	3.20848e+16	-6.23438e+16	4640001544440997	1.27719e+16	1.36393e+16	7552455298770466	9417084549050214	-9821213648570916	1.83893e+16	3020955651863977	696937614552382	7796097725305007	2.36204e+16	1.62071e+16
4	-3.15841e+16	0	2.13187e+16	3.19101e+16	-1.02134e+16	3145172072450997	5169696920385158	8398116581202597	5966505512675635	2.88167e+16	1.47101e+16	-6798821902083807	-1.32455e+16	1.10337e+16	1.48073e+16	3.481e+16	1999138336509909	1914724892786901	1.57135e+16
5	-4.97542e+16	0	2.86884e+16	1.24987e+16	-7395150588372257	522064237966795	-2.6346e+16	-1.52166e+16	1.65983e+16	5.94076e+16	3601802619313199	1.08533e+16	9502835507717576	1.96514e+16	6658251415346372	3.51326e+16	4889898527011671	1.08497e+16	9318175432980104
6	-2.46813e+16	0	2.42132e+16	-4144733089833319	-3.45114e+16	3.93171e+16	-7222088901916335	-6494360117539344	3.89395e+16	8526060989195505	-2.97209e+16	-7.63995e+16	1.4569e+16	2623783202431751	4.99809e+16	8501475734155939	9864296583318976	2804446970570429	1756071810884141
7	-8438429463295538	0	2.25261e+16	-1.71299e+16	-1509091154076847	3882649692214746	-783060508415212	7134119844990572	9907628270451996	-4.4876e+16	1.45197e+16	3311990386125818	-3.03344e+16	1723104441066048	1.06336e+16	4.48623e+16	6693454773546459	2.84361e+16	1.58456e+16
8	-3.43249e+16	0	2.2635e+16	-6281096203122116	-1.39902e+16	2.13727e+16	-2.94816e+16	1.93146e+16	-7.76862e+16	1.85345e+16	-4435573514341984	2.45512e+16	-2.66174e+16	2000168713929784	-1168996037356873	6838930128472609	7965290138768122	2.31522e+16	1.37184e+16
9	-4308756554660009	0	2.21273e+16	-2.31923e+16	-1.36747e+16	5.12588e+16	-7430310021767639	-7008248130536465	2.03018e+16	-5.13632e+16	6.32009e+16	843054016111	-8433036217472267	1.12472e+16	1953953325659863	7362221748847508	6340587903281913	3227457108103704	1.73483e+16
r (right)
Shuffle	Gender	Ethnicity	Disease_course	GPNMB_log	CCL18_log	CHIT1_log	NfL_log	sTREM2_log	YKL40_log	WBC_count__ul_	Albumin_CSF_mg_L_	IgG_index	OCB_count_labels	OCB_count	Age_Onset	Age_LP	Diff_LP_onset	Year_LP	EDSS_t0
0	-3.13713e+16	0	2.30748e+16	-1.69774e+16	-1.12522e+16	4267748726424325	-2.65649e+16	3790916140558487	7137336623333157	3.48045e+16	6875950770787509	1.35079e+16	1.57775e+16	5740377193578339	9837161835405172	486679284013003	2.67809e+16	1.06318e+16	8497991664928861
1	1.7358e+16	0	1352212546948981	-1.67892e+16	-5477927931860083	2.87982e+16	-1609810121385502	-1.66424e+16	6894245012535327	1100361588352472	1.24622e+16	6983559304262643	-9.14215e+10	-3.45824e+16	4279944569420935	4142675872730328	5109895922564722	1.26518e+16	4544808357519248
2	-2.32034e+16	0	1.46001e+16	-3556538777195861	-3936522847044599	1.02479e+16	-1041057800087275	-2.16385e+16	7277163902211781	1.009e+16	-4243355714790176	1.34171e+16	1.4544e+16	8812895726520997	7621301135432135	2.10133e+16	390458650302723	458128354758125	113160781902374
3	-7464460728464628	0	2.08251e+16	-1.32528e+16	-2.0091e+16	1.14998e+16	-1.11616e+16	1.09111e+16	3.63668e+16	4288515643950053	570218128815736	3959095845476157	-6217492864286633	762979881731074	1.77424e+16	2846713843841231	4243927811898418	1.38778e+16	9789793608229058
4	5.58091e+11	0	1.63714e+16	1.42621e+16	-9654895301380860	2277362708859232	1.85331e+16	3459381496620062	3586489621805855	1.03398e+16	1.32114e+16	8.47059e+10	-5719013088262281	4745078385798962	5304125909617707	-5647268584993981	874547535841741	1.85256e+16	9191883624261776
5	1637769112876608	0	2.30128e+16	2.18649e+16	-3.63071e+16	318856036276991	-4542020164243987	-3.51687e+16	7.26187e+16	2.30176e+16	5376202565253174	3.07307e+16	4491778470543384	1.50483e+16	4723811403796074	1.72413e+16	2.83624e+16	-1.28792e+16	3561595699098952
6	-5092091019524014	0	1.74776e+16	-2.32205e+16	8998123449351914	2661871519429171	-6075356969374779	-2912793397891855	-1.50309e+16	3.99963e+16	-4729682699866622	-4049333561610857	4173104282003681	2.16777e+16	4.5114e+16	4.0742e+16	6593740370885015	1.62643e+16	9366698548640028
7	537288762946786	0	1.6369e+16	-1.71045e+16	-3490911819047482	2.81213e+16	-5974876727442235	3364742316336544	7581619304843801	3.36655e+16	763063422549437	1492962985219115	-744206769593525	9907535128001356	5373728163622804	1.25017e+16	443695276980105	1419184125966122	9273599523627728
8	9300388667460302	0	1768557490229764	-578991964317721	-2.96931e+16	129123433583902	-1.71334e+16	-4872648007363423	-102482413509013	1038881067421571	1577429129637098	89491943827128	-8.20338e+10	1.51575e+16	1.30652e+16	3.9662e+16	1.85025e+16	1.42125e+16	7344791744836343
9	-1601111856346371	0	1.83496e+16	-2.51975e+16	-4237936040796142	35848248492379	-4838911171478388	-5337896916213558	925422196371073	-5.49921e+16	6308084178067608	-5699993438207374	-1.05078e+16	9284472860857096	3.58043e+16	3.14158e+16	2.33432e+16	1.76832e+16	9415824466172508

## Sheet: Fig. 3B
MAE (left)
Shuffle	GPNMB_log	CCL18_log	CHIT1_log	NfL_log	sTREM2_log	YKL40_log
0	4858385969953177	3.02651e+16	1.01527e+16	1.84416e+16	2.59843e+16	3358109088630129
1	1.05129e+16	4768810187456051	1.02296e+16	2431767903531474	2250560640698833	3.04454e+16
2	1.02903e+16	5968983002410147	9901735245332576	20372555012882	1.82092e+16	309049732012764
3	-341096014920431	-1.01745e+16	6547995845925791	190969363765657	1.25448e+16	4.98987e+16
4	2447784728609163	9177383026728254	1.04076e+16	2.35388e+16	1.87446e+16	474394983945477
5	1685480187058634	-3.14766e+16	8255242050672168	1046187748442402	2.32337e+16	393546559403541
6	4485393336734022	7698808338204149	9073368159777556	1.22939e+16	242471586752911	3.98103e+16
7	1793179028786322	8736993326277871	9175945776246104	1145333347559534	2725108493591291	3371380693610224
8	4007515019656497	5830755091404975	8616508188313746	1.17711e+16	1.75849e+16	4343411937755017
9	1.27634e+16	-2434897158288197	8201083059140879	2.30692e+16	1.43246e+16	243176223593975
r (right)
Shuffle	GPNMB_log	CCL18_log	CHIT1_log	NfL_log	sTREM2_log	YKL40_log
0	1487945851206016	7426218066136214	6.22394e+16	5666209334666993	8737797234890108	1.85312e+16
1	-5757917062555332	7707331985345888	5837693509700551	939113523534613	3.75933e+16	6131136765187889
2	-1.00801e+16	1.22677e+16	5334328980639755	7155389074945773	3088580509403377	1013185433656841
3	-2865833319162449	-4948700802102301	3474375502227732	5788726385247856	4825160208507664	1.893e+16
4	-1.60703e+16	9917948110911536	6.22041e+16	1.13027e+16	6740459331975224	2.43844e+16
5	3643708092306214	2502417135159324	4556205330755735	4214832971020362	1.13241e+16	2.4168e+16
6	-1.00267e+16	1.088e+16	6423153687023489	4072357781951096	1.20839e+16	1667275703577481
7	-463134438913632	7043781756414763	4.47179e+16	1.83434e+16	980112045481038	1.5066e+16
8	-1511887970526854	3.27066e+16	4.17894e+16	-1851872351572476	9681870743072562	1.6784e+16
9	-1.16866e+16	5043771762734943	4311191193676101	8665483088269166	3.91593e+16	1.40583e+16

## Sheet: Fig. 4C
Cluster	Number CHIT1 cells per cluster	Number total cells per cluster	Proportion CHIT1 cells per cluster
MG1	27	9224	0.00292715
MG2	23	4443	0.00517668
MG3	4	654	0.00611621
MG4	200	2625	0.0761905
MG5	68	2613	0.0260237
MG6	4	308	0.012987
MG7	3	378	0.00793651
MG8	33	2854	0.0115627
MG9	12	3293	0.00364409
MON	3	584	0.00513699
CAM1	0	412	0
CAM2	5	1093	0.00457457
MMC	4	1195	0.00334728

## Sheet: Fig. 4D
Left
Tissue	Number CHIT1 cells per tissue	Number total cells per tissue	Proportion CHIT1 cells per tissue
Brain	379	27403	0.0138306
CSF	2	1858	0.00107643
Spinal cord	5	415	0.0120482
Middle
Pathology	Number CHIT1 cells per pathology	Number total cells per pathology	Proportion CHIT1 cells per pathology
Lesion	186	22276	0.00834979
Lesion core	2	1073	0.00186393
Lesion edge	173	3433	0.0503932
Periplaque	23	1036	0.0222008
Right
Pathology.activity	Number CHIT1 cells per pathology.activity	Number total cells per pathology.activity	Proportion CHIT1 cells per pathology.activity
Acute/chronic active	79	2449	0.0322581
Chronic active	160	2629	0.0608596
Chronic inactive	19	1768	0.0107466

## Sheet: Fig. 5B
	MG1	MG2	MG3	MG4	MG5	MG6	MG7	MG8	MG9	MON	CAM1	CAM2	MMC
Homeostatic 1; Miedema et al. (2022)	2.25128	1.66239	0.366716	-0.295162	0.33315	-0.398147	0.0569023	-1.40626	-0.530909	-0.836614	-0.403034	-0.740591	-0.059726
Homeostatic 2; Masuda et al. (2019)	1.22737	1.98713	0.375603	-0.900347	-0.0785852	-0.849996	0.0478771	-1.40848	-1.33765	-0.072905	0.143576	-0.153239	1.01965
Homeostatic 3; Schirmer et al. (2019)	2.24412	1.61487	0.690776	-0.447172	0.433328	-0.234985	-0.354506	-1.00358	-0.40612	-1.09545	-0.713092	-0.0772127	-0.65097
Activated/phagocytic; Miedema et al. (2022)	-1.53432	-0.292651	-0.447802	1.27685	1.83309	1.0102	0.761869	-0.110447	-1.03019	0.0344268	0.288994	-0.957991	-0.832012
MS-associated; Masuda et al. (2019)	-1.32073	-0.390098	-0.807419	2.12139	1.49141	0.321088	0.126533	-0.371969	-1.15075	0.658091	0.292684	-0.764254	-0.205985
MS-enriched 2; Masuda et al. (2019)	-0.557418	-0.304621	-0.0420702	0.758551	2.17693	1.33385	-0.0783806	0.114222	-0.06371	-0.900088	0.237782	-1.20858	-1.46647
MS-specific activated; Schirmer et al. (2019)	-1.61618	0.13153	-0.0538753	0.637297	1.83162	1.02842	-0.0296154	-0.0800857	-1.12134	-0.58708	1.32137	-0.481075	-0.980987
MIMS; Absinta et al. (2021)	-1.51119	0.747558	0.297563	0.261515	1.43173	0.898977	0.22613	-0.482466	-1.78343	-0.554087	1.38287	-0.316391	-0.598769
MIMS-foamy; Absinta et al. (2021)	-1.03147	0.599174	-0.506262	1.77784	1.59203	1.00468	-0.355789	-0.0710242	-1.24373	-1.17261	0.129879	0.0158412	-0.738556
MIMS-iron; Absinta et al. (2021)	-1.76858	0.811133	0.659873	-0.39375	0.218221	0.110339	0.494138	-0.448782	-2.03528	-0.0735921	1.44677	0.0438228	0.935689
Proinflammatory; Miedema et al. (2022)	-0.833176	-0.641002	-0.137366	-0.687025	1.33009	1.84482	-0.251325	0.962479	1.40945	-0.802583	-0.742572	-0.670816	-0.780977
Preactivated; Masuda et al. (2019)	-0.56535	-0.649284	-0.804109	-0.467546	0.790236	1.86311	-0.0415275	1.03223	1.74744	-0.694973	-0.92555	-0.720878	-0.563805
Phagocytic; Schirmer et al. (2019)	-0.640764	-0.0445942	-1.24889	-0.22442	-0.616621	-1.16387	0.605489	0.076316	-0.300649	-0.360025	1.59173	2.26102	0.0652847
CAM; Miedema et al. (2022)	-0.58789	0.313004	-0.701432	-0.502485	-0.621014	-0.922186	-0.38225	0.0586744	-0.639876	-0.034468	1.23581	2.73608	0.0480367
BAM; Ostkamp et al. (2022)	-1.12466	0.773714	-0.405927	0.116024	-0.358091	-0.815808	-0.759881	-0.359365	-1.64423	1.44471	0.8291	1.5551	0.749312
MRC1 BAM; Ostkamp et al. (2022)	-0.711192	0.646969	-0.861598	-0.254567	-0.313762	-0.781482	-0.453816	-0.118019	-0.852327	-0.146621	1.7194	2.36217	-0.235155
MS-enriched 1; Masuda et al. (2019)	-0.865783	0.324538	-0.344682	-0.573154	-0.576094	-0.657269	-0.00452699	-0.0297757	-1.23135	1.30385	0.247377	-0.167516	2.57439

[truncated: 9 more sheets: Fig. 5C, Fig. 6A, Suppl. Fig. 2E, Suppl. Fig. 2F, Suppl. Fig. 3B, Suppl. Fig. 3C, Suppl. Fig. 4B, Suppl. Fig. 4C, Suppl. Fig. 4D]
